# Supplementary material for: Testing the effects of two different zebrafish exposure paradigms on transcriptomic-based chemical risk assessment using the flame retardant triphenyl phosphate
Source: Toxicol Sci. 2025 Sep 9;208(1):176–85. doi: 10.1093/toxsci/kfaf124 (PMC12599871; doi:10.1093/toxsci/kfaf124)
Supplement: kfaf124_Supplementary_Data [file kfaf124_supplementary_data.zip]

Archive with 5 entries (4 files):
- kfaf124_Supplementary_Data/
- kfaf124_Supplementary_Data/toxsci-25-0339-File001.docx
- kfaf124_Supplementary_Data/toxsci-25-0339-File002.xlsx
- kfaf124_Supplementary_Data/toxsci-25-0339-File003.xlsx
- kfaf124_Supplementary_Data/toxsci-25-0339-File004.xlsx
