# Supplementary material for: Testing the effects of two different zebrafish exposure paradigms on transcriptomic-based chemical risk assessment using the flame retardant triphenyl phosphate
Source: Toxicol Sci. 2025 Sep 9;208(1):176–85. doi: 10.1093/toxsci/kfaf124 (PMC12599871; doi:10.1093/toxsci/kfaf124)
Supplement: kfaf124_Supplementary_Data [file kfaf124_supplementary_data.zip › kfaf124_Supplementary_Data/toxsci-25-0339-File002.xlsx]

## Sheet: TPP ZET EC20vsCC all
ensembl_gene_id	baseMean	log2FoldChange	lfcSE	stat	pvalue	padj	ensembl_transcript_id_version	external_gene_name	description	transcript_biotype	inGeneList
ENSDARG00000102141	199.508	-0.169357	0.166841	-1.01508	0.310066	0.749416	ENSDART00000171737.2	ptpn12	protein tyrosine phosphatase non-receptor type 12 [Source:ZFIN;Acc:ZDB-GENE-040426-1441]	protein_coding	YES
ENSDARG00000102123	120.483	-0.241693	0.167073	-1.44663	0.148001	0.593696	ENSDART00000166826.2	phtf2	putative homeodomain transcription factor 2 [Source:ZFIN;Acc:ZDB-GENE-040711-4]	protein_coding
ENSDARG00000114503	320.052	-0.24455	0.12783	-1.91308	0.0557374	0.399851	ENSDART00000170197.2	phtf2	putative homeodomain transcription factor 2 [Source:ZFIN;Acc:ZDB-GENE-040711-4]	protein_coding
ENSDARG00000115971	14.1482	0.260086	0.447359	0.58138	0.560984		ENSDART00000180254.1	CU856344.1		protein_coding
ENSDARG00000098311	115.475	-0.450956	0.205126	-2.19844	0.0279179	0.281386	ENSDART00000167851.2	si:zfos-932h1.3	si:zfos-932h1.3 [Source:ZFIN;Acc:ZDB-GENE-141222-4]	protein_coding
ENSDARG00000104839	322.913	-0.511873	0.132343	-3.86778	0.000109829	0.00950122	ENSDART00000164425.2	mansc1	MANSC domain containing 1 [Source:ZFIN;Acc:ZDB-GENE-070209-77]	protein_coding
ENSDARG00000100143	282.46	-0.31853	0.141552	-2.25027	0.0244317	0.265715	ENSDART00000166440.2	lrp6	low density lipoprotein receptor-related protein 6 [Source:ZFIN;Acc:ZDB-GENE-090821-1]	protein_coding	YES
ENSDARG00000102474	351.963	-0.0606776	0.124874	-0.485908	0.627032	0.903657	ENSDART00000161055.3	dusp16	dual specificity phosphatase 16 [Source:ZFIN;Acc:ZDB-GENE-040426-2360]	protein_coding
ENSDARG00000104049	378.411	-0.0778449	0.124496	-0.62528	0.531787	0.867348	ENSDART00000186461.1	crebl2	cAMP responsive element binding protein-like 2 [Source:NCBI gene;Acc:436975]	protein_coding
ENSDARG00000102226	123.402	-0.324514	0.180774	-1.79513	0.0726329	0.456121	ENSDART00000171845.3	gpr19	G protein-coupled receptor 19 [Source:ZFIN;Acc:ZDB-GENE-040426-1295]	protein_coding
ENSDARG00000103095	700.963	0.0138243	0.0870458	0.158816	0.873814	0.975357	ENSDART00000163280.3	tbk1	TANK-binding kinase 1 [Source:ZFIN;Acc:ZDB-GENE-060512-359]	protein_coding
ENSDARG00000102128	460.199	-0.347197	0.150016	-2.3144	0.0206458	0.240955	ENSDART00000169805.2	eps8a	epidermal growth factor receptor pathway substrate 8a [Source:ZFIN;Acc:ZDB-GENE-040426-871]	protein_coding
ENSDARG00000110470	304.9	-0.262649	0.117635	-2.23274	0.025566	0.270046	ENSDART00000169667.3	ptpro	protein tyrosine phosphatase receptor type O [Source:ZFIN;Acc:ZDB-GENE-070424-54]	protein_coding
ENSDARG00000100422	361.663	-0.18063	0.14142	-1.27726	0.201509	0.656321	ENSDART00000172566.2	ptpro	protein tyrosine phosphatase receptor type O [Source:ZFIN;Acc:ZDB-GENE-070424-54]	protein_coding
ENSDARG00000104632	33.3877	0.161039	0.299226	0.538184	0.59045	0.890831	ENSDART00000166186.3	RERG	si:cabz01085950.1 [Source:ZFIN;Acc:ZDB-GENE-161017-134]	protein_coding
ENSDARG00000100660	34.5379	0.295317	0.303403	0.973348	0.33038	0.763366	ENSDART00000166174.3	si:ch73-252i11.1	si:ch73-252i11.1 [Source:ZFIN;Acc:ZDB-GENE-141210-7]	protein_coding
ENSDARG00000113107	2.77497	0.253236	1.02088	0.248057	0.80409		ENSDART00000184884.1	CABZ01085275.1	poly [ADP-ribose] polymerase 12-like [Source:NCBI gene;Acc:110439344]	protein_coding
ENSDARG00000099787	14.2614	-0.0286131	0.473482	-0.0604313	0.951812		ENSDART00000159128.2	echdc3	enoyl CoA hydratase domain containing 3 [Source:NCBI gene;Acc:780842]	protein_coding
ENSDARG00000112451	11.3135	-0.035031	0.468145	-0.0748294	0.94035		ENSDART00000183304.1	FO834823.1		protein_coding
ENSDARG00000070546	1.52511	-0.752918	1.43166	-0.525906	0.598954		ENSDART00000103659.5	msgn1	mesogenin 1 [Source:NCBI gene;Acc:360135]	protein_coding
ENSDARG00000045914	1114.02	-0.227708	0.0983215	-2.31596	0.0205607	0.240428	ENSDART00000131419.3	si:ch211-51e12.7	si:ch211-51e12.7 [Source:ZFIN;Acc:ZDB-GENE-030131-8279]	protein_coding
ENSDARG00000045913	242.956	-0.0759355	0.137826	-0.550953	0.581666	0.887172	ENSDART00000067488.7	mrps10	mitochondrial ribosomal protein S10 [Source:NCBI gene;Acc:565937]	protein_coding
ENSDARG00000045911	470.036	-0.11375	0.0998056	-1.13972	0.254404	0.70644	ENSDART00000132625.4	tulp4a	TUB like protein 4a [Source:ZFIN;Acc:ZDB-GENE-060503-215]	protein_coding
ENSDARG00000045910	314.453	0.0195992	0.113976	0.171959	0.86347	0.973846	ENSDART00000142225.3	tmem181	transmembrane protein 181 [Source:ZFIN;Acc:ZDB-GENE-060503-309]	retained_intron
ENSDARG00000045909	135.371	-0.298879	0.177842	-1.68059	0.092843	0.499294	ENSDART00000138500.4	dynlt1	dynein, light chain, Tctex-type 1 [Source:ZFIN;Acc:ZDB-GENE-041210-9]	protein_coding
ENSDARG00000025073	13259.9	-0.156998	0.112497	-1.39558	0.162841	0.611751	ENSDART00000148933.2	rpl18a	ribosomal protein L18a [Source:NCBI gene;Acc:394035]	nonsense_mediated_decay
ENSDARG00000084828	1.4708	-0.182021	1.45899	-0.124758	0.900715		ENSDART00000120228.2	BX890562.1		snoRNA
ENSDARG00000095951	2.75651	0.433691	1.02929	0.421351	0.673498		ENSDART00000148638.2	BX890562.3		lincRNA
ENSDARG00000093924	0.88932	-0.350968	2.03636	-0.17235	0.863162		ENSDART00000145121.3	BX890562.2		lincRNA
ENSDARG00000108269	0						ENSDART00000175446.2	BX890562.4		rRNA
ENSDARG00000084451	0						ENSDART00000119851.2	AL845512.1		rRNA
ENSDARG00000031737	9.60425	-0.439941	0.549727	-0.800289	0.423543		ENSDART00000049154.7	pthlha	parathyroid hormone-like hormone a [Source:ZFIN;Acc:ZDB-GENE-050119-9]	protein_coding
ENSDARG00000099652	393.727	-0.218231	0.106354	-2.05193	0.0401768	0.342743	ENSDART00000171138.2	xpot	exportin, tRNA (nuclear export receptor for tRNAs) [Source:NCBI gene;Acc:558020]	protein_coding
ENSDARG00000101047	175.051	-0.440641	0.156156	-2.82179	0.00477563	0.112112	ENSDART00000164735.2	rtcb	RNA 2',3'-cyclic phosphate and 5'-OH ligase [Source:NCBI gene;Acc:406376]	nonsense_mediated_decay
ENSDARG00000102104	0						ENSDART00000164689.2	CU855889.1		antisense
ENSDARG00000099833	120.995	0.00286413	0.166077	0.0172458	0.986241	0.99698	ENSDART00000169748.2	fbxo7	F-box protein 7 [Source:ZFIN;Acc:ZDB-GENE-050913-68]	protein_coding	YES
ENSDARG00000103870	18.2975	-0.447395	0.392036	-1.14121	0.253784		ENSDART00000165560.2	CU855889.2		antisense
ENSDARG00000096118	184.051	-0.295944	0.183232	-1.61513	0.106282	0.522154	ENSDART00000150698.3	ost4	oligosaccharyltransferase complex subunit 4 (non-catalytic) [Source:ZFIN;Acc:ZDB-GENE-110307-1]	protein_coding	YES
ENSDARG00000045900	306.998	0.0825697	0.120192	0.686982	0.492094	0.850907	ENSDART00000150276.2	agbl5	ATP/GTP binding protein-like 5 [Source:NCBI gene;Acc:445479]	retained_intron
ENSDARG00000016968	531.914	-0.0825195	0.0990826	-0.832835	0.404938	0.808843	ENSDART00000150852.2	tmem214	transmembrane protein 214 [Source:ZFIN;Acc:ZDB-GENE-110307-2]	retained_intron
ENSDARG00000102878	653.603	-0.0228531	0.11242	-0.203284	0.838913	0.969264	ENSDART00000164441.2	mapre3b	microtubule-associated protein, RP/EB family, member 3b [Source:ZFIN;Acc:ZDB-GENE-040704-6]	protein_coding
ENSDARG00000059311	2020.04	0.0542607	0.0933558	0.581224	0.561089	0.877748	ENSDART00000134323.3	dpysl5b	dihydropyrimidinase like 5b [Source:ZFIN;Acc:ZDB-GENE-050720-4]	nonsense_mediated_decay
ENSDARG00000017386	87.6577	-0.100626	0.197057	-0.510643	0.609601	0.896482	ENSDART00000135618.3	sobpb	sine oculis binding protein homolog (Drosophila) b [Source:NCBI gene;Acc:100006088]	protein_coding
ENSDARG00000045898	354.993	-0.46922	0.134341	-3.49274	0.000478089	0.025943	ENSDART00000067461.5	si:ch211-152c2.3	si:ch211-152c2.3 [Source:ZFIN;Acc:ZDB-GENE-030131-9914]	protein_coding
ENSDARG00000006060	274.849	-0.0288256	0.123358	-0.233675	0.815237	0.964097	ENSDART00000149162.3	crybg1b	crystallin beta-gamma domain containing 1b [Source:ZFIN;Acc:ZDB-GENE-030131-7179]	protein_coding
ENSDARG00000113105	3.39504	-1.02423	0.982617	-1.04235	0.297248		ENSDART00000189414.1	BX649468.1		protein_coding
ENSDARG00000103050	2.24457	0.297975	1.23719	0.240849	0.809672		ENSDART00000168266.2	mrap2b	melanocortin 2 receptor accessory protein 2b [Source:NCBI gene;Acc:101884805]	protein_coding
ENSDARG00000070535	0.94861	-0.541043	2.11503	-0.255809	0.798098		ENSDART00000103631.5	ripply2	ripply transcriptional repressor 2 [Source:NCBI gene;Acc:654447]	protein_coding
ENSDARG00000013789	9.78323	-0.599335	0.555664	-1.07859	0.28077		ENSDART00000023483.7	sim1b	SIM bHLH transcription factor 1b [Source:ZFIN;Acc:ZDB-GENE-041210-5]	protein_coding
ENSDARG00000063686	107.213	-0.0608419	0.183707	-0.33119	0.740501	0.943774	ENSDART00000093289.7	atp23	ATP23 metallopeptidase and ATP synthase assembly factor homolog [Source:NCBI gene;Acc:100004177]	protein_coding
ENSDARG00000087962	247.864	-0.0476298	0.130219	-0.365768	0.714538	0.934461	ENSDART00000122535.4	rpap3	RNA polymerase II associated protein 3 [Source:ZFIN;Acc:ZDB-GENE-040426-928]	protein_coding	YES
ENSDARG00000099313	365.91	0.00594689	0.145101	0.0409846	0.967308	0.995383	ENSDART00000184706.1	naga	N-acetylgalactosaminidase, alpha [Source:ZFIN;Acc:ZDB-GENE-051113-256]	protein_coding
ENSDARG00000103102	16.2354	-0.254917	0.415133	-0.61406	0.539176		ENSDART00000170292.2	FAM180A	family with sequence similarity 180 member A [Source:HGNC Symbol;Acc:HGNC:33773]	protein_coding
ENSDARG00000104018	1143.45	-0.0738803	0.10061	-0.734322	0.462753	0.83751	ENSDART00000172320.2	mtpn	myotrophin [Source:NCBI gene;Acc:406240]	protein_coding	YES
ENSDARG00000102157	1.18858	1.08685	1.73198	0.62752	0.530318		ENSDART00000171561.2	si:ch211-117i20.2	si:ch211-117i20.2 [Source:ZFIN;Acc:ZDB-GENE-131121-573]	protein_coding
ENSDARG00000098612	16.7905	0.0612753	0.456454	0.134242	0.893211		ENSDART00000166467.2	chrm2a	cholinergic receptor, muscarinic 2a [Source:ZFIN;Acc:ZDB-GENE-030314-1]	protein_coding
ENSDARG00000100898	0						ENSDART00000162672.2	CR548631.1		rRNA
ENSDARG00000102340	1040.06	0.115732	0.0984964	1.17499	0.239999	0.694199	ENSDART00000164623.2	ptn	pleiotrophin [Source:ZFIN;Acc:ZDB-GENE-030624-1]	protein_coding
ENSDARG00000111388	220.524	0.0518956	0.135498	0.383	0.70172	0.93153	ENSDART00000189813.1	CABZ01068469.1	UPF2 regulator of nonsense mediated mRNA decay [Source:NCBI gene;Acc:569006]	protein_coding
ENSDARG00000025601	1.48342	-0.239388	1.55708	-0.153741	0.877814		ENSDART00000082383.6	trim35-14	tripartite motif containing 35-14 [Source:ZFIN;Acc:ZDB-GENE-110920-6]	protein_coding
ENSDARG00000063672	322.802	0.0999026	0.11637	0.85849	0.390622	0.802925	ENSDART00000093236.6	zmp:0000000711	zmp:0000000711 [Source:ZFIN;Acc:ZDB-GENE-130530-714]	protein_coding
ENSDARG00000018149	1487.11	0.210568	0.101466	2.07527	0.0379617	0.333295	ENSDART00000149826.3	slc38a4	solute carrier family 38 member 4 [Source:ZFIN;Acc:ZDB-GENE-041010-14]	retained_intron
ENSDARG00000095920	0.818096	-0.283536	2.06799	-0.137107	0.890946		ENSDART00000149448.2	AL929171.1		lincRNA
ENSDARG00000045886	1450.59	0.00519264	0.0964698	0.0538265	0.957073	0.994369	ENSDART00000146779.3	slc38a2	solute carrier family 38 member 2 [Source:NCBI gene;Acc:566537]	protein_coding	YES
ENSDARG00000045885	607.124	-0.020443	0.102876	-0.198715	0.842486	0.969396	ENSDART00000148486.2	scaf11	SR-related CTD-associated factor 11 [Source:ZFIN;Acc:ZDB-GENE-041210-22]	protein_coding
ENSDARG00000007413	629.967	-0.210633	0.101885	-2.06736	0.0387006	0.336756	ENSDART00000019144.10	arid2	AT rich interactive domain 2 (ARID, RFX-like) [Source:ZFIN;Acc:ZDB-GENE-030131-6311]	protein_coding
ENSDARG00000097341	22.7244	0.180905	0.343469	0.526698	0.598403		ENSDART00000153556.2	CR847994.1		lincRNA
ENSDARG00000045880	92.6307	0.00523351	0.195317	0.0267949	0.978623	0.996006	ENSDART00000103484.5	gas2l3	growth arrest-specific 2 like 3 [Source:ZFIN;Acc:ZDB-GENE-030131-2560]	protein_coding
ENSDARG00000009657	222.031	0.217862	0.12951	1.68221	0.092528	0.498267	ENSDART00000021139.8	fgfr1op2	FGFR1 oncogene partner 2 [Source:NCBI gene;Acc:335511]	protein_coding
ENSDARG00000093658	282.68	0.459977	0.147773	3.11272	0.00185372	0.0649552	ENSDART00000144074.3	tm7sf3	transmembrane 7 superfamily member 3 [Source:ZFIN;Acc:ZDB-GENE-030131-1770]	protein_coding	YES
ENSDARG00000026839	135.29	-0.169811	0.168581	-1.0073	0.313793	0.751909	ENSDART00000032460.7	med21	mediator complex subunit 21 [Source:NCBI gene;Acc:406732]	protein_coding	YES
ENSDARG00000016979	173.863	-0.0132084	0.149592	-0.0882967	0.929641	0.98853	ENSDART00000026963.7	pmpcb	peptidase (mitochondrial processing) beta [Source:ZFIN;Acc:ZDB-GENE-050220-10]	protein_coding
ENSDARG00000070477	141.031	-0.388235	0.172399	-2.25196	0.024325	0.265599	ENSDART00000123089.3	dnajc2	DnaJ (Hsp40) homolog, subfamily C, member 2 [Source:NCBI gene;Acc:403080]	protein_coding
ENSDARG00000045878	156.178	0.0145154	0.145328	0.0998802	0.920439	0.984911	ENSDART00000135749.2	nudt4b	nudix (nucleoside diphosphate linked moiety X)-type motif 4b [Source:ZFIN;Acc:ZDB-GENE-040912-79]	protein_coding
ENSDARG00000045877	674.327	-0.179618	0.100127	-1.79391	0.0728282	0.456139	ENSDART00000067433.5	ube2nb	ubiquitin-conjugating enzyme E2Nb [Source:ZFIN;Acc:ZDB-GENE-040426-1291]	protein_coding
ENSDARG00000079391	186.879	-0.00600354	0.152222	-0.0394393	0.96854	0.995383	ENSDART00000111858.4	mrpl42	mitochondrial ribosomal protein L42 [Source:ZFIN;Acc:ZDB-GENE-101014-1]	protein_coding
ENSDARG00000015921	345.097	-0.116072	0.119641	-0.970164	0.331965	0.764928	ENSDART00000003790.7	pwp1	PWP1 homolog, endonuclein [Source:ZFIN;Acc:ZDB-GENE-040426-1049]	protein_coding	YES
ENSDARG00000099520	1.21713	0.765778	1.69484	0.451829	0.651392		ENSDART00000165815.2	CU571163.1		lincRNA
ENSDARG00000061544	21.2142	-0.27337	0.399174	-0.684839	0.493446		ENSDART00000087835.6	ano6	anoctamin 6 [Source:ZFIN;Acc:ZDB-GENE-081104-64]	protein_coding
ENSDARG00000020812	0.276771	-1.88182	3.6806	-0.511281	0.609154		ENSDART00000134417.4	si:ch73-177h5.2	si:ch73-177h5.2 [Source:ZFIN;Acc:ZDB-GENE-081104-247]	protein_coding
ENSDARG00000094007	0.226301	-0.174438	3.99623	-0.0436506	0.965183		ENSDART00000132234.3	CU467633.3		processed_transcript
ENSDARG00000093685	0.320686	1.54398	3.25284	0.474656	0.635032		ENSDART00000144815.2	CU467633.2		processed_transcript
ENSDARG00000059196	1.5558	2.1968	1.51927	1.44596	0.148188		ENSDART00000146513.2	CU467633.1		processed_transcript
ENSDARG00000009262	59.0201	-0.268927	0.252981	-1.06303	0.287768	0.732091	ENSDART00000180463.1	FAR2	si:dkey-97m3.1 [Source:ZFIN;Acc:ZDB-GENE-060503-367]	protein_coding
ENSDARG00000018618	1103.29	0.0288395	0.0900131	0.320392	0.748671	0.946927	ENSDART00000129521.4	cpsf6	cleavage and polyadenylation specific factor 6 [Source:NCBI gene;Acc:327069]	protein_coding
ENSDARG00000045874	152.369	0.131361	0.152116	0.863556	0.387832	0.8013	ENSDART00000067427.5	yeats4	YEATS domain containing 4 [Source:ZFIN;Acc:ZDB-GENE-040718-252]	protein_coding
ENSDARG00000057468	90.3984	-0.400952	0.197739	-2.02768	0.0425926	0.351446	ENSDART00000148900.3	kcnc2	potassium voltage-gated channel, Shaw-related subfamily, member 2 [Source:ZFIN;Acc:ZDB-GENE-070410-118]	protein_coding
ENSDARG00000045873	21.9862	-0.191091	0.377798	-0.505802	0.612996		ENSDART00000067423.5	frs2a	fibroblast growth factor receptor substrate 2a [Source:ZFIN;Acc:ZDB-GENE-060503-462]	protein_coding	YES
ENSDARG00000079143	52.2321	-0.0240705	0.250966	-0.0959115	0.923591	0.986032	ENSDART00000131046.3	si:ch73-278m9.1	si:ch73-278m9.1 [Source:ZFIN;Acc:ZDB-GENE-141212-261]	protein_coding
ENSDARG00000057714	164.968	-0.116557	0.176837	-0.659122	0.509817	0.858097	ENSDART00000166058.2	cmah	cytidine monophospho-N-acetylneuraminic acid hydroxylase [Source:NCBI gene;Acc:431739]	protein_coding
ENSDARG00000045224	9.11084	0.803475	0.583731	1.37645	0.168684		ENSDART00000163996.2	glipr1a	GLI pathogenesis-related 1a [Source:ZFIN;Acc:ZDB-GENE-110309-2]	protein_coding
ENSDARG00000011246	176.106	-0.0475227	0.151522	-0.313636	0.753797	0.949798	ENSDART00000125815.3	krr1	KRR1 small subunit processome component homolog [Source:ZFIN;Acc:ZDB-GENE-060623-10]	protein_coding
ENSDARG00000053709	14.4056	-0.412834	0.461285	-0.894964	0.370806		ENSDART00000075788.6	si:ch73-89b15.3	si:ch73-89b15.3 [Source:ZFIN;Acc:ZDB-GENE-141212-224]	protein_coding
ENSDARG00000099129	33.0675	-0.234838	0.300846	-0.780592	0.435042	0.824954	ENSDART00000166274.2	phlda1	pleckstrin homology-like domain, family A, member 1 [Source:ZFIN;Acc:ZDB-GENE-041010-103]	protein_coding
ENSDARG00000101813	1556.92	-0.363024	0.105858	-3.42935	0.000605032	0.0310014	ENSDART00000177727.2	nap1l1	nucleosome assembly protein 1-like 1 [Source:ZFIN;Acc:ZDB-GENE-030516-2]	protein_coding
ENSDARG00000039724	39.1905	-0.0715157	0.256301	-0.27903	0.780222	0.956938	ENSDART00000058059.7	OSBPL8	oxysterol binding protein-like 8 [Source:NCBI gene;Acc:101883298]	protein_coding
ENSDARG00000070441	138.953	0.155059	0.171238	0.905518	0.365191	0.787635	ENSDART00000103371.6	zdhhc17	zinc finger DHHC-type containing 17 [Source:ZFIN;Acc:ZDB-GENE-070424-194]	protein_coding
ENSDARG00000011961	209.833	0.325439	0.13783	2.36115	0.0182182	0.229991	ENSDART00000134123.4	csrp2	cysteine and glycine-rich protein 2 [Source:ZFIN;Acc:ZDB-GENE-040426-1863]	protein_coding
ENSDARG00000008986	53.9405	-0.0198562	0.238958	-0.0830948	0.933776	0.989695	ENSDART00000140760.3	e2f7	E2F transcription factor 7 [Source:NCBI gene;Acc:567941]	protein_coding	YES
ENSDARG00000008235	100.625	0.056002	0.181438	0.308656	0.757583	0.950964	ENSDART00000021953.11	cog5	component of oligomeric golgi complex 5 [Source:ZFIN;Acc:ZDB-GENE-041210-47]	protein_coding
ENSDARG00000107595	0						ENSDART00000174951.2	BX072538.1		rRNA
ENSDARG00000004592	149.151	0.0914724	0.153024	0.597764	0.549997	0.874278	ENSDART00000128807.4	gpr22a	G protein-coupled receptor 22a [Source:NCBI gene;Acc:504167]	protein_coding
ENSDARG00000006567	38.485	0.0593062	0.291744	0.203282	0.838915	0.969264	ENSDART00000130623.4	dus4l	dihydrouridine synthase 4-like (S. cerevisiae) [Source:ZFIN;Acc:ZDB-GENE-040801-233]	protein_coding
ENSDARG00000016231	56.4689	0.0427297	0.236883	0.180383	0.856852	0.973081	ENSDART00000007638.6	bcap29	B cell receptor associated protein 29 [Source:ZFIN;Acc:ZDB-GENE-050522-468]	protein_coding
ENSDARG00000016749	87.5352	-0.0247116	0.207504	-0.11909	0.905204	0.981959	ENSDART00000134442.3	slco1c1	solute carrier organic anion transporter family, member 1C1 [Source:ZFIN;Acc:ZDB-GENE-041210-50]	protein_coding	YES
ENSDARG00000004227	126.246	-0.138162	0.191831	-0.720226	0.471386	0.843175	ENSDART00000133843.3	pde3a	phosphodiesterase 3A, cGMP-inhibited [Source:ZFIN;Acc:ZDB-GENE-041210-23]	protein_coding
ENSDARG00000006038	312.055	-0.24689	0.120886	-2.04233	0.0411186	0.345904	ENSDART00000128934.4	aebp2	AE binding protein 2 [Source:NCBI gene;Acc:406815]	protein_coding	YES
ENSDARG00000045870	1042.24	-0.0588997	0.0995104	-0.591895	0.553921	0.874278	ENSDART00000135701.2	plekha5	pleckstrin homology domain containing, family A member 5 [Source:ZFIN;Acc:ZDB-GENE-041210-25]	protein_coding
ENSDARG00000098551	52.5761	-0.212361	0.238163	-0.891665	0.372572	0.793178	ENSDART00000168633.2	CABZ01085700.1		protein_coding
ENSDARG00000060248	43.7501	0.392908	0.262956	1.4942	0.135124	0.576658	ENSDART00000084691.6	fgd4b	FYVE, RhoGEF and PH domain containing 4b [Source:ZFIN;Acc:ZDB-GENE-110421-6]	protein_coding
ENSDARG00000017757	145.624	0.323662	0.162611	1.99041	0.0465457	0.365358	ENSDART00000009076.8	pik3cg	phosphatidylinositol-4,5-bisphosphate 3-kinase, catalytic subunit gamma [Source:ZFIN;Acc:ZDB-GENE-040426-2532]	protein_coding
ENSDARG00000030598	263.899	-0.0396351	0.124754	-0.317706	0.750708	0.948149	ENSDART00000075320.6	nampta	nicotinamide phosphoribosyltransferase a [Source:ZFIN;Acc:ZDB-GENE-110420-1]	protein_coding	YES
ENSDARG00000077356	14.093	-0.180501	0.448948	-0.402052	0.687645		ENSDART00000153834.2	sypl1	synaptophysin-like 1 [Source:ZFIN;Acc:ZDB-GENE-110420-2]	protein_coding	YES
ENSDARG00000097907	5.83418	-0.450674	0.698411	-0.645286	0.518742		ENSDART00000156847.2	CU928083.1		antisense
ENSDARG00000089860	22.6184	0.283769	0.364543	0.778424	0.436319		ENSDART00000155320.2	atxn7l1	ataxin 7-like 1 [Source:ZFIN;Acc:ZDB-GENE-131127-383]	protein_coding
ENSDARG00000097073	0.293973	-2.38144	3.55532	-0.669822	0.502971		ENSDART00000153692.2	CU928073.1		antisense
ENSDARG00000039843	77.6348	0.150566	0.202755	0.742601	0.457723	0.835328	ENSDART00000180124.1	znf800b	zinc finger protein 800b [Source:ZFIN;Acc:ZDB-GENE-040426-1166]	protein_coding
ENSDARG00000077654	227.546	0.00209959	0.133709	0.0157027	0.987472	0.997686	ENSDART00000153944.2	grm8a	glutamate receptor, metabotropic 8a [Source:ZFIN;Acc:ZDB-GENE-110421-2]	protein_coding
ENSDARG00000112842	0.760102	-2.12028	2.03367	-1.04259	0.29714		ENSDART00000190125.1	si:dkey-61f9.1	si:dkey-61f9.1 [Source:ZFIN;Acc:ZDB-GENE-041210-13]	protein_coding
ENSDARG00000070414	2.81519	1.59595	1.02449	1.55779	0.119282		ENSDART00000056913.6	si:dkey-61f9.1	si:dkey-61f9.1 [Source:ZFIN;Acc:ZDB-GENE-041210-13]	protein_coding
ENSDARG00000033296	132.787	-0.0447881	0.208874	-0.214427	0.830214	0.967556	ENSDART00000049194.7	gpr37b	G protein-coupled receptor 37b [Source:ZFIN;Acc:ZDB-GENE-041210-264]	protein_coding
ENSDARG00000006283	482.944	0.0719991	0.10292	0.699565	0.484199	0.848708	ENSDART00000028016.8	waslb	WASP like actin nucleation promoting factor b [Source:ZFIN;Acc:ZDB-GENE-040426-718]	protein_coding
ENSDARG00000045864	17.0886	0.849982	0.447299	1.90025	0.0573997		ENSDART00000067409.4	lmod2b	leiomodin 2 (cardiac) b [Source:ZFIN;Acc:ZDB-GENE-041210-356]	protein_coding
ENSDARG00000045863	3.82138	0.955151	0.987198	0.967537	0.333276		ENSDART00000146889.2	asb15b	ankyrin repeat and SOCS box containing 15b [Source:ZFIN;Acc:ZDB-GENE-041210-265]	protein_coding
ENSDARG00000093470	0.176815	0	4.76462	0	1		ENSDART00000145235.2	CT009596.1		lincRNA
ENSDARG00000105162	41.2309	0.318988	0.276688	1.15288	0.248959	0.703314	ENSDART00000161244.2	CR293509.1		lincRNA
ENSDARG00000107526	23.8664	0.114864	0.347722	0.330332	0.741149		ENSDART00000177529.2	smkr1	small lysine rich protein 1 [Source:NCBI gene;Acc:103910385]	protein_coding
ENSDARG00000016691	277.857	0.176384	0.158819	1.1106	0.266741	0.718076	ENSDART00000135352.3	cd9b	CD9 molecule b [Source:ZFIN;Acc:ZDB-GENE-040426-2768]	protein_coding	YES
ENSDARG00000101363	301.493	0.0472508	0.130812	0.36121	0.717943	0.935624	ENSDART00000171079.2	ano2b	anoctamin 2b [Source:ZFIN;Acc:ZDB-GENE-060503-62]	retained_intron
ENSDARG00000095042	0.258534	0	4.11486	0	1		ENSDART00000135048.3	CU468826.1		antisense
ENSDARG00000100963	0						ENSDART00000166671.2	CU468826.2		processed_transcript
ENSDARG00000115613	0						ENSDART00000191836.1	CU468826.3	U2 small nuclear ribonucleoprotein auxiliary factor 35 kDa subunit-related protein 1-like [Source:NCBI gene;Acc:100331497]	protein_coding
ENSDARG00000059043	32.1071	-0.554159	0.323481	-1.71311	0.0866917	0.490114	ENSDART00000082046.4	ntf3	neurotrophin 3 [Source:ZFIN;Acc:ZDB-GENE-031118-66]	protein_coding	YES
ENSDARG00000075281	261.748	-0.0208909	0.129356	-0.161499	0.871701	0.975357	ENSDART00000130588.3	tbc1d30	TBC1 domain family, member 30 [Source:ZFIN;Acc:ZDB-GENE-030131-2064]	protein_coding
ENSDARG00000023766	297.915	0.172446	0.11508	1.49848	0.134008	0.574751	ENSDART00000028694.8	gnsa	glucosamine (N-acetyl)-6-sulfatase a [Source:ZFIN;Acc:ZDB-GENE-050107-5]	protein_coding	YES
ENSDARG00000097286	0						ENSDART00000156410.2	FP102892.1		antisense
ENSDARG00000039356	67.039	-0.11863	0.244442	-0.485311	0.627456	0.903684	ENSDART00000057519.7	zgc:194209	zgc:194209 [Source:ZFIN;Acc:ZDB-GENE-081022-75]	protein_coding
ENSDARG00000059064	56.4396	-0.573587	0.231581	-2.47683	0.0132555	0.197627	ENSDART00000184955.1	rassf3	Ras association domain family member 3 [Source:ZFIN;Acc:ZDB-GENE-100422-9]	protein_coding
ENSDARG00000099725	0.0571589	0	5.2679	0	1		ENSDART00000163439.2	FP236161.1		antisense
ENSDARG00000090401	14.5714	0.64131	0.427502	1.50013	0.13358		ENSDART00000130601.3	CABZ01020840.1	apoptosis facilitator Bcl-2-like protein 14 [Source:NCBI gene;Acc:101885512]	protein_coding
ENSDARG00000063578	207.359	-0.0986248	0.137464	-0.717459	0.473091	0.843744	ENSDART00000093005.6	DGKI	diacylglycerol kinase, iota [Source:NCBI gene;Acc:100331649]	protein_coding
ENSDARG00000106466	0						ENSDART00000179241.2	CABZ01020834.1		rRNA
ENSDARG00000063563	174.808	0.0375011	0.178761	0.209784	0.833837	0.968005	ENSDART00000147436.2	creb3l2	cAMP responsive element binding protein 3-like 2 [Source:NCBI gene;Acc:791169]	protein_coding
ENSDARG00000039350	109.864	-0.17352	0.190032	-0.913111	0.361184	0.78477	ENSDART00000057507.4	ssbp1	single-stranded DNA binding protein 1 [Source:ZFIN;Acc:ZDB-GENE-050417-340]	protein_coding
ENSDARG00000073963	76.5719	-0.185691	0.221501	-0.838327	0.401847	0.807102	ENSDART00000109609.4	si:ch211-258f14.2	si:ch211-258f14.2 [Source:ZFIN;Acc:ZDB-GENE-070705-151]	protein_coding
ENSDARG00000069607	264.258	-0.51046	0.140639	-3.62957	0.000283891	0.0181015	ENSDART00000039313.7	zgc:162331	zgc:162331 [Source:ZFIN;Acc:ZDB-GENE-070410-75]	protein_coding
ENSDARG00000059053	203.89	-0.0522597	0.175921	-0.297063	0.766418	0.95301	ENSDART00000129252.4	slc13a4	solute carrier family 13 member 4 [Source:ZFIN;Acc:ZDB-GENE-070424-71]	protein_coding
ENSDARG00000092677	107.31	0.215928	0.180647	1.1953	0.231968	0.685125	ENSDART00000141539.2	coa6	cytochrome c oxidase assembly factor 6 [Source:ZFIN;Acc:ZDB-GENE-070705-152]	protein_coding	YES
ENSDARG00000020871	919.513	0.0589391	0.0935393	0.630099	0.52863	0.865887	ENSDART00000150309.2	ptprz1b	protein tyrosine phosphatase receptor type Z1b [Source:ZFIN;Acc:ZDB-GENE-050506-100]	processed_transcript
ENSDARG00000039346	882.73	-0.0173987	0.122916	-0.141549	0.887436	0.977873	ENSDART00000103293.4	ndufa5	NADH:ubiquinone oxidoreductase subunit A5 [Source:ZFIN;Acc:ZDB-GENE-050320-17]	protein_coding
ENSDARG00000101565	10.9862	0.0419165	0.505581	0.0829077	0.933925		ENSDART00000163410.2	CU468917.1		lincRNA
ENSDARG00000097044	11.7785	0.96038	0.514986	1.86487	0.0622002		ENSDART00000156247.3	CU468915.1		lincRNA
ENSDARG00000059003	292.778	0.0301565	0.12528	0.240713	0.809777	0.962914	ENSDART00000154025.3	strip2	striatin interacting protein 2 [Source:ZFIN;Acc:ZDB-GENE-120328-1]	protein_coding
ENSDARG00000039343	951.921	-0.104706	0.0847299	-1.23576	0.216548	0.671071	ENSDART00000155915.2	ahcyl2b	adenosylhomocysteinase like 2b [Source:ZFIN;Acc:ZDB-GENE-040115-5]	protein_coding
ENSDARG00000039340	171.345	-0.00495502	0.148716	-0.0333187	0.97342	0.996006	ENSDART00000138817.2	tmem209	transmembrane protein 209 [Source:ZFIN;Acc:ZDB-GENE-030131-2879]	retained_intron
ENSDARG00000070408	22.6921	0.34247	0.40481	0.846002	0.397552		ENSDART00000103279.6	ccnd2b	cyclin D2, b [Source:ZFIN;Acc:ZDB-GENE-050420-354]	protein_coding
ENSDARG00000045858	57.8877	-0.0311129	0.230065	-0.135235	0.892426	0.978253	ENSDART00000067392.4	tigarb	TP53 induced glycolysis regulatory phosphatase b [Source:NCBI gene;Acc:393160]	protein_coding	YES
ENSDARG00000045856	7.22482	0.704386	0.622518	1.13151	0.25784		ENSDART00000067390.5	fgf6b	fibroblast growth factor 6b [Source:ZFIN;Acc:ZDB-GENE-050201-5]	protein_coding
ENSDARG00000045854	5.20409	-0.688864	0.705695	-0.976149	0.328991		ENSDART00000067388.3	fgf23	fibroblast growth factor 23 [Source:ZFIN;Acc:ZDB-GENE-050201-4]	protein_coding
ENSDARG00000045853	26.478	-0.143373	0.35168	-0.40768	0.683509		ENSDART00000067386.5	rad51ap1	RAD51 associated protein 1 [Source:ZFIN;Acc:ZDB-GENE-050419-96]	protein_coding	YES
ENSDARG00000045851	7.97068	0.780431	0.586704	1.3302	0.183454		ENSDART00000067382.5	galnt8b.1	polypeptide N-acetylgalactosaminyltransferase 8b, tandem duplicate 1 [Source:ZFIN;Acc:ZDB-GENE-041210-83]	protein_coding
ENSDARG00000095324	6.17606	-0.219264	0.697416	-0.314394	0.753222		ENSDART00000147711.3	galnt8b.2	polypeptide N-acetylgalactosaminyltransferase 8b, tandem duplicate 2 [Source:ZFIN;Acc:ZDB-GENE-041210-84]	protein_coding
ENSDARG00000015623	8.37052	0.119147	0.581576	0.204869	0.837675		ENSDART00000144048.4	ada2b	adenosine deaminase 2b [Source:ZFIN;Acc:ZDB-GENE-041210-77]	protein_coding
ENSDARG00000030694	1639.35	-0.0912784	0.0890895	-1.02457	0.305567	0.745138	ENSDART00000050221.5	atp6v1e1b	ATPase H+ transporting V1 subunit E1b [Source:ZFIN;Acc:ZDB-GENE-020419-11]	protein_coding
ENSDARG00000096037	72.2569	-0.0863606	0.247592	-0.348802	0.727238	0.939024	ENSDART00000150391.2	si:ch211-214j24.14	si:ch211-214j24.14 [Source:ZFIN;Acc:ZDB-GENE-110914-226]	protein_coding
ENSDARG00000045850	157.811	0.12208	0.175709	0.694786	0.48719	0.849021	ENSDART00000144658.4	ccdc167	coiled-coil domain containing 167 [Source:NCBI gene;Acc:556080]	nonsense_mediated_decay
ENSDARG00000015931	1811.65	-0.11327	0.0986752	-1.14791	0.251007	0.704769	ENSDART00000138590.4	snap91b	synaptosome associated protein 91b [Source:ZFIN;Acc:ZDB-GENE-041210-81]	protein_coding
ENSDARG00000063481	41.7281	-0.789925	0.268348	-2.94366	0.00324356	0.089559	ENSDART00000150867.2	si:ch211-214j24.15	si:ch211-214j24.15 [Source:ZFIN;Acc:ZDB-GENE-110914-85]	protein_coding
ENSDARG00000045847	768.325	-0.00448526	0.0866761	-0.0517474	0.95873	0.994587	ENSDART00000150366.3	si:ch211-214j24.10	si:ch211-214j24.10 [Source:ZFIN;Acc:ZDB-GENE-030131-6301]	protein_coding
ENSDARG00000045846	115.848	-0.235472	0.177799	-1.32438	0.185378	0.642312	ENSDART00000067375.5	osgep	O-sialoglycoprotein endopeptidase [Source:NCBI gene;Acc:550447]	protein_coding
ENSDARG00000045843	727.127	-0.134629	0.113224	-1.18906	0.234418	0.688625	ENSDART00000129398.3	apex1	APEX nuclease (multifunctional DNA repair enzyme) 1 [Source:NCBI gene;Acc:406730]	protein_coding	YES
ENSDARG00000045842	178.798	0.0753006	0.177969	0.42311	0.672215	0.92112	ENSDART00000067371.7	zgc:113263	zgc:113263 [Source:ZFIN;Acc:ZDB-GENE-050306-34]	protein_coding
ENSDARG00000095332	10.4609	0.255056	0.536803	0.475139	0.634688		ENSDART00000150697.3	si:dkey-14d8.1	si:dkey-14d8.1 [Source:ZFIN;Acc:ZDB-GENE-041210-86]	protein_coding
ENSDARG00000014395	18.484	-0.310236	0.399982	-0.775625	0.437971		ENSDART00000103219.6	selenoo2	selenoprotein O2 [Source:ZFIN;Acc:ZDB-GENE-041210-110]	protein_coding
ENSDARG00000045837	81.1224	-0.222452	0.198118	-1.12283	0.261511	0.713878	ENSDART00000150355.2	si:dkey-14d8.20	si:dkey-14d8.20 [Source:ZFIN;Acc:ZDB-GENE-041210-146]	processed_transcript
ENSDARG00000094254	0.579192	1.58721	2.4236	0.654898	0.512534		ENSDART00000139793.2	BX324164.1		sense_intronic
ENSDARG00000097507	14.0522	0.349981	0.457128	0.76561	0.443909		ENSDART00000155031.2	BX324164.4		antisense
ENSDARG00000095186	1.22836	0.505558	1.41449	0.357414	0.720782		ENSDART00000139799.2	BX324164.2		sense_intronic
ENSDARG00000096986	13.8706	-0.00393482	0.474841	-0.0082866	0.993388		ENSDART00000154676.2	si:dkey-14d8.22	si:dkey-14d8.22 [Source:ZFIN;Acc:ZDB-GENE-041210-148]	protein_coding
ENSDARG00000097353	21.8935	-0.0454092	0.359519	-0.126305	0.89949		ENSDART00000155903.2	BX324164.3		antisense
ENSDARG00000110143	2.3261	0.461521	1.078	0.428125	0.66856		ENSDART00000180219.1	BX324164.5		protein_coding
ENSDARG00000045836	186.084	-0.0844619	0.153724	-0.549437	0.582706	0.887576	ENSDART00000150785.2	mapk11	mitogen-activated protein kinase 11 [Source:ZFIN;Acc:ZDB-GENE-040625-75]	retained_intron
ENSDARG00000006409	5.85581	0.335289	0.721102	0.464968	0.641954		ENSDART00000027304.8	mapk12b	mitogen-activated protein kinase 12b [Source:ZFIN;Acc:ZDB-GENE-041210-123]	protein_coding	YES
ENSDARG00000045835	940.075	0.539988	0.271846	1.98638	0.0469917	0.366643	ENSDART00000042080.7	si:dkey-14d8.6	si:dkey-14d8.6 [Source:ZFIN;Acc:ZDB-GENE-041210-124]	protein_coding
ENSDARG00000045834	172.731	0.0591808	0.185988	0.318198	0.750335	0.947881	ENSDART00000008692.9	si:dkey-14d8.7	si:dkey-14d8.7 [Source:ZFIN;Acc:ZDB-GENE-041210-143]	protein_coding
ENSDARG00000034700	191.034	0.536393	0.146553	3.66007	0.000252143	0.0167681	ENSDART00000136229.2	vegfab	vascular endothelial growth factor Ab [Source:ZFIN;Acc:ZDB-GENE-030131-4605]	protein_coding	YES
ENSDARG00000024465	250.06	-0.148887	0.126595	-1.17609	0.239558	0.693883	ENSDART00000028941.7	mrps18a	mitochondrial ribosomal protein S18A [Source:ZFIN;Acc:ZDB-GENE-041210-109]	protein_coding
ENSDARG00000017355	10.2576	-0.21622	0.568721	-0.380187	0.703807		ENSDART00000010903.8	rsph9	radial spoke head component 9 [Source:NCBI gene;Acc:558005]	protein_coding
ENSDARG00000031956	84.0521	0.258317	0.225455	1.14576	0.251895	0.705865	ENSDART00000110497.4	tmem63a	transmembrane protein 63A [Source:ZFIN;Acc:ZDB-GENE-041210-107]	protein_coding	YES
ENSDARG00000070220	220.943	-0.00672241	0.141891	-0.0473772	0.962213	0.995003	ENSDART00000110243.4	pou3f2a	POU class 3 homeobox 2a [Source:ZFIN;Acc:ZDB-GENE-980526-139]	protein_coding
ENSDARG00000075956	158.635	-0.0328803	0.161657	-0.203395	0.838826	0.969264	ENSDART00000113864.4	faxca	failed axon connections homolog, metaxin like GST domain containing a [Source:ZFIN;Acc:ZDB-GENE-100422-7]	protein_coding
ENSDARG00000009607	284.185	0.165314	0.130395	1.2678	0.204871	0.65901	ENSDART00000021753.8	ccnc	cyclin C [Source:ZFIN;Acc:ZDB-GENE-030131-7369]	protein_coding	YES
ENSDARG00000054321	1149.41	-0.576699	0.441147	-1.30727	0.191121	0.648405	ENSDART00000076494.5	ngs	notochord granular surface [Source:ZFIN;Acc:ZDB-GENE-080722-29]	protein_coding
ENSDARG00000024654	60.058	0.230053	0.240949	0.954776	0.339691	0.769376	ENSDART00000039987.7	pgm3	phosphoglucomutase 3 [Source:ZFIN;Acc:ZDB-GENE-041024-13]	protein_coding	YES
ENSDARG00000040610	169.692	0.24435	0.148999	1.63994	0.101017	0.512896	ENSDART00000059440.6	si:ch73-352p4.8	si:ch73-352p4.8 [Source:ZFIN;Acc:ZDB-GENE-140106-36]	protein_coding
ENSDARG00000003200	73.583	-0.0901955	0.229844	-0.39242	0.694748	0.928621	ENSDART00000162390.2	foxm1	forkhead box M1 [Source:ZFIN;Acc:ZDB-GENE-040426-1275]	retained_intron	YES
ENSDARG00000100253	0						ENSDART00000172532.2	CU571169.1		antisense
ENSDARG00000091640	27.0652	0.201992	0.341074	0.592224	0.553701		ENSDART00000165187.2	si:ch73-352p4.5	si:ch73-352p4.5 [Source:ZFIN;Acc:ZDB-GENE-141219-42]	protein_coding
ENSDARG00000073858	63.1025	-0.213942	0.22943	-0.932491	0.351083	0.776719	ENSDART00000055414.5	pex26	peroxisomal biogenesis factor 26 [Source:ZFIN;Acc:ZDB-GENE-030131-6584]	protein_coding
ENSDARG00000088078	6.88866	-0.544982	0.674653	-0.807795	0.419208		ENSDART00000124085.3	usp18	ubiquitin specific peptidase 18 [Source:ZFIN;Acc:ZDB-GENE-100210-2]	protein_coding	YES
ENSDARG00000099560	101.954	0.00843604	0.1875	0.0449923	0.964113	0.995059	ENSDART00000067357.7	lyrm5a	LYR motif containing 5a [Source:NCBI gene;Acc:553589]	protein_coding
ENSDARG00000087120	17.1816	-0.118709	0.405771	-0.292552	0.769864		ENSDART00000121936.3	slc5a8	solute carrier family 5 member 8 [Source:ZFIN;Acc:ZDB-GENE-141211-63]	protein_coding
ENSDARG00000099280	237.92	-0.0596232	0.136851	-0.435679	0.66307	0.917708	ENSDART00000166591.2	utp20	UTP20 small subunit processome component [Source:ZFIN;Acc:ZDB-GENE-080225-38]	protein_coding
ENSDARG00000101680	367.469	-0.045721	0.113538	-0.402693	0.687174	0.927057	ENSDART00000183590.1	arl1	ADP-ribosylation factor-like 1 [Source:ZFIN;Acc:ZDB-GENE-040718-175]	protein_coding	YES
ENSDARG00000098745	29.197	-0.171991	0.334639	-0.513961	0.60728		ENSDART00000157487.2	tfec	transcription factor EC [Source:ZFIN;Acc:ZDB-GENE-041210-21]	protein_coding
ENSDARG00000074223	34.4959	0.472473	0.329247	1.43501	0.151284	0.596724	ENSDART00000110535.4	MDFIC	si:ch211-262n1.4 [Source:ZFIN;Acc:ZDB-GENE-070705-162]	protein_coding
ENSDARG00000093020	0						ENSDART00000134376.3	CR356233.2		lincRNA
ENSDARG00000091974	24.0721	-0.169714	0.349454	-0.485654	0.627213		ENSDART00000133268.3	CR356233.1		antisense
ENSDARG00000005453	512.607	-0.0384858	0.110262	-0.34904	0.727059	0.939024	ENSDART00000136572.3	foxp2	forkhead box P2 [Source:ZFIN;Acc:ZDB-GENE-041203-2]	processed_transcript
ENSDARG00000090468	19.8948	0.771816	0.420512	1.83542	0.066444		ENSDART00000122574.3	ppp1r3aa	protein phosphatase 1, regulatory subunit 3Aa [Source:ZFIN;Acc:ZDB-GENE-110914-122]	protein_coding
ENSDARG00000099281	103.964	0.410406	0.197294	2.08018	0.0375095	0.330275	ENSDART00000158573.2	si:dkey-112e7.2	si:dkey-112e7.2 [Source:ZFIN;Acc:ZDB-GENE-141216-229]	protein_coding
ENSDARG00000068701	58.8735	-0.160769	0.258063	-0.622985	0.533295	0.867668	ENSDART00000099462.4	gpr85	G protein-coupled receptor 85 [Source:NCBI gene;Acc:793299]	protein_coding
ENSDARG00000097967	0.682681	-1.01564	2.27665	-0.446112	0.655517		ENSDART00000153870.2	BX950217.1		lincRNA
ENSDARG00000068705	63.886	0.190825	0.225992	0.844386	0.398454	0.806623	ENSDART00000184175.1	tmem168a	transmembrane protein 168a [Source:NCBI gene;Acc:100034546]	protein_coding
ENSDARG00000068708	1385.58	0.0411378	0.0977861	0.420691	0.673981	0.921772	ENSDART00000139242.2	ifrd1	interferon-related developmental regulator 1 [Source:ZFIN;Acc:ZDB-GENE-030131-6132]	protein_coding
ENSDARG00000024874	332.831	0.149141	0.113387	1.31532	0.188402	0.646117	ENSDART00000133422.2	dock4b	dedicator of cytokinesis 4b [Source:ZFIN;Acc:ZDB-GENE-060130-74]	retained_intron
ENSDARG00000096138	0						ENSDART00000150563.2	CR388190.2		sense_intronic
ENSDARG00000084778	0						ENSDART00000120178.2	CR388190.1		rRNA
ENSDARG00000107521	0.0493779	0	5.2679	0	1		ENSDART00000176579.2	FO681360.1		rRNA
ENSDARG00000110906	0						ENSDART00000190967.1	FO681358.1		rRNA
ENSDARG00000113211	0.109859	1.29983	5.25178	0.247502	0.80452		ENSDART00000176820.2	FO681358.2		rRNA
ENSDARG00000102702	525.914	0.00203351	0.103903	0.0195713	0.984385	0.996767	ENSDART00000161297.2	lrrn3b	leucine rich repeat neuronal 3b [Source:ZFIN;Acc:ZDB-GENE-170217-3]	protein_coding
ENSDARG00000102461	25.7321	-0.151867	0.329459	-0.460958	0.644829		ENSDART00000166716.2	CR354372.1		processed_transcript
ENSDARG00000101296	0						ENSDART00000159436.2	si:ch211-170p16.1	si:ch211-170p16.1 [Source:ZFIN;Acc:ZDB-GENE-070912-152]	protein_coding
ENSDARG00000099870	36.1157	0.630406	0.343854	1.83335	0.0667502	0.436656	ENSDART00000163817.2	tnni4a	troponin I4a [Source:ZFIN;Acc:ZDB-GENE-041010-75]	retained_intron
ENSDARG00000070314	73.5513	-0.20126	0.222254	-0.905541	0.365179	0.787635	ENSDART00000168327.2	cald1a	caldesmon 1a [Source:ZFIN;Acc:ZDB-GENE-030131-1629]	processed_transcript
ENSDARG00000045822	700.451	0.233409	0.101957	2.28928	0.0220632	0.248956	ENSDART00000158999.2	tnnt2e	troponin T2e, cardiac [Source:ZFIN;Acc:ZDB-GENE-041210-27]	protein_coding
ENSDARG00000105079	24.5147	-0.283988	0.403488	-0.703834	0.481536		ENSDART00000163089.2	BX649411.2		lincRNA
ENSDARG00000101254	2.70678	0.160386	0.96312	0.166528	0.867742		ENSDART00000157751.2	BX649411.1		lincRNA
ENSDARG00000006029	206.8	-0.22726	0.187996	-1.20886	0.226718	0.682004	ENSDART00000148973.2	lta4h	leukotriene A4 hydrolase [Source:ZFIN;Acc:ZDB-GENE-040426-2477]	retained_intron
ENSDARG00000018688	19.5706	0.00635823	0.408238	0.0155748	0.987574		ENSDART00000149218.2	elk3	ETS transcription factor ELK3 [Source:ZFIN;Acc:ZDB-GENE-030716-2]	protein_coding
ENSDARG00000112117	0						ENSDART00000185163.1	BX649411.3		rRNA
ENSDARG00000079470	180.45	-0.172006	0.160262	-1.07328	0.283147	0.729305	ENSDART00000103070.4	cdk17	cyclin-dependent kinase 17 [Source:ZFIN;Acc:ZDB-GENE-041210-15]	protein_coding
ENSDARG00000105096	0						ENSDART00000166809.2	si:ch1073-67j19.1	si:ch1073-67j19.1 [Source:ZFIN;Acc:ZDB-GENE-141216-297]	protein_coding
ENSDARG00000104976	0						ENSDART00000171391.2	si:ch1073-67j19.2	si:ch1073-67j19.2 [Source:ZFIN;Acc:ZDB-GENE-141216-263]	protein_coding
ENSDARG00000086740	1059.3	0.603991	0.112385	5.3743	7.68825e-08	2.07158e-05	ENSDART00000129568.3	phyh	phytanoyl-CoA 2-hydroxylase [Source:ZFIN;Acc:ZDB-GENE-050417-361]	protein_coding
ENSDARG00000027799	47.6268	-0.0943196	0.251405	-0.37517	0.707534	0.933014	ENSDART00000037997.6	ucmaa	upper zone of growth plate and cartilage matrix associated a [Source:ZFIN;Acc:ZDB-GENE-070410-71]	protein_coding
ENSDARG00000045815	25.0025	-0.969478	0.355224	-2.7292	0.00634882		ENSDART00000067339.6	mcm10	minichromosome maintenance 10 replication initiation factor [Source:NCBI gene;Acc:553396]	protein_coding	YES
ENSDARG00000078073	195.336	-0.0262573	0.153567	-0.170982	0.864238	0.973846	ENSDART00000165270.2	nudt5	nudix (nucleoside diphosphate linked moiety X)-type motif 5 [Source:ZFIN;Acc:ZDB-GENE-040625-63]	retained_intron	YES
ENSDARG00000075025	195.049	-0.173343	0.138783	-1.24902	0.211657	0.66723	ENSDART00000162036.2	cdc123	cell division cycle 123 homolog (S. cerevisiae) [Source:NCBI gene;Acc:393694]	retained_intron
ENSDARG00000074905	37.2197	-0.00231593	0.286963	-0.0080705	0.993561	0.998501	ENSDART00000104676.5	camk1da	calcium/calmodulin-dependent protein kinase 1Da [Source:ZFIN;Acc:ZDB-GENE-080402-7]	protein_coding
ENSDARG00000026052	2.86219	-0.0533649	1.00814	-0.0529339	0.957785		ENSDART00000036153.9	ccdc3a	coiled-coil domain containing 3a [Source:ZFIN;Acc:ZDB-GENE-041210-326]	protein_coding
ENSDARG00000002663	109.696	0.129305	0.17372	0.744334	0.456675	0.835328	ENSDART00000133616.2	optn	optineurin [Source:NCBI gene;Acc:336159]	protein_coding
ENSDARG00000074547	0.219879	-0.183773	4.03836	-0.0455068	0.963703		ENSDART00000113628.4	si:ch211-240l19.8	si:ch211-240l19.8 [Source:ZFIN;Acc:ZDB-GENE-041210-330]	protein_coding
ENSDARG00000076313	0.369164	0.82869	2.97175	0.278856	0.780355		ENSDART00000146146.2	si:ch211-240l19.7	si:ch211-240l19.7 [Source:ZFIN;Acc:ZDB-GENE-041210-329]	protein_coding
ENSDARG00000074613	3.25714	0.798798	0.905795	0.881875	0.377845		ENSDART00000113033.4	si:ch211-240l19.6	si:ch211-240l19.6 [Source:ZFIN;Acc:ZDB-GENE-041210-328]	protein_coding
ENSDARG00000039393	27.2131	0.834428	0.384952	2.16761	0.0301881		ENSDART00000057567.6	si:ch211-240l19.5	si:ch211-240l19.5 [Source:ZFIN;Acc:ZDB-GENE-041210-327]	protein_coding
ENSDARG00000039392	362.75	0.19168	0.145285	1.31934	0.187055	0.644324	ENSDART00000133434.3	wnk1b	WNK lysine deficient protein kinase 1b [Source:ZFIN;Acc:ZDB-GENE-030131-2656]	protein_coding
ENSDARG00000108662	0						ENSDART00000178940.2	CU695020.2		rRNA
ENSDARG00000081119	0						ENSDART00000115476.2	CU695020.1		rRNA
ENSDARG00000079824	4.04439	0.886057	0.923578	0.959374	0.33737		ENSDART00000150830.3	ninj2	ninjurin 2 [Source:ZFIN;Acc:ZDB-GENE-100422-19]	protein_coding
ENSDARG00000076014	15.9636	-0.320714	0.456486	-0.70257	0.482324		ENSDART00000148440.3	ERC1	si:dkey-222l13.1 [Source:ZFIN;Acc:ZDB-GENE-110411-39]	protein_coding
ENSDARG00000031930	0						ENSDART00000132647.4	erc1b	ELKS/RAB6-interacting/CAST family member 1b [Source:ZFIN;Acc:ZDB-GENE-041210-51]	protein_coding
ENSDARG00000109986	0.177338	0	4.76148	0	1		ENSDART00000180374.1	BX649324.3		rRNA
ENSDARG00000102464	42.7078	-0.280758	0.287609	-0.976181	0.328975	0.762654	ENSDART00000162065.2	wnt5b	wingless-type MMTV integration site family, member 5b [Source:NCBI gene;Acc:30105]	protein_coding	YES
ENSDARG00000081240	0						ENSDART00000118940.2	BX649324.1		rRNA
ENSDARG00000045801	349.717	0.0434154	0.11949	0.36334	0.716351	0.934914	ENSDART00000067322.5	fbxl14b	F-box and leucine-rich repeat protein 14b [Source:ZFIN;Acc:ZDB-GENE-030131-3556]	protein_coding
ENSDARG00000096855	0.207462	-1.88161	4.08061	-0.46111	0.64472		ENSDART00000154722.2	BX649324.2		antisense
ENSDARG00000101849	791.973	0.119443	0.110738	1.07861	0.280764	0.729172	ENSDART00000182726.1	adipor2	adiponectin receptor 2 [Source:ZFIN;Acc:ZDB-GENE-041210-60]	protein_coding	YES
ENSDARG00000093557	2.62853	0.583694	1.03757	0.562557	0.573736		ENSDART00000143042.4	BX842699.1		lincRNA
ENSDARG00000103537	61.0627	-0.139758	0.233081	-0.599612	0.548765	0.874005	ENSDART00000182314.1	ttll12	tubulin tyrosine ligase-like family, member 12 [Source:ZFIN;Acc:ZDB-GENE-040426-697]	protein_coding
ENSDARG00000102020	274.034	-0.180069	0.150536	-1.19618	0.231626	0.684839	ENSDART00000169823.2	pnpla3	patatin-like phospholipase domain containing 3 [Source:ZFIN;Acc:ZDB-GENE-040718-27]	protein_coding
ENSDARG00000101967	881.859	0.326424	0.108811	2.99991	0.00270059	0.0793217	ENSDART00000158671.2	sult4a1	sulfotransferase family 4A, member 1 [Source:ZFIN;Acc:ZDB-GENE-060421-2705]	protein_coding
ENSDARG00000088181	261.817	0.0122812	0.125383	0.0979497	0.921972	0.985558	ENSDART00000129983.3	mpped1	metallophosphoesterase domain containing 1 [Source:ZFIN;Acc:ZDB-GENE-111104-1]	protein_coding
ENSDARG00000063097	87.7091	0.230043	0.210119	1.09482	0.273595	0.723598	ENSDART00000153776.2	scube1	signal peptide, CUB domain, EGF-like 1 [Source:ZFIN;Acc:ZDB-GENE-050302-78]	retained_intron
ENSDARG00000039681	363.133	-0.00708237	0.114141	-0.0620494	0.950523	0.993284	ENSDART00000192357.1	samm50l	sorting and assembly machinery component 50 homolog, like [Source:NCBI gene;Acc:492471]	protein_coding
ENSDARG00000070230	111.202	-0.325813	0.195219	-1.66896	0.0951254	0.502521	ENSDART00000102893.6	aldh1l2	aldehyde dehydrogenase 1 family, member L2 [Source:ZFIN;Acc:ZDB-GENE-100426-6]	protein_coding
ENSDARG00000077926	52.2936	-0.148864	0.248279	-0.599583	0.548784	0.874005	ENSDART00000109764.4	si:dkey-48p11.3	si:dkey-48p11.3 [Source:ZFIN;Acc:ZDB-GENE-100427-1]	protein_coding
ENSDARG00000073881	97.5113	-0.0839917	0.188551	-0.445459	0.655988	0.915175	ENSDART00000113867.4	slc41a2b	solute carrier family 41 member 2b [Source:ZFIN;Acc:ZDB-GENE-100427-2]	protein_coding
ENSDARG00000034375	79.0258	0.207018	0.212551	0.973972	0.33007	0.763341	ENSDART00000042963.6	chst11	carbohydrate (chondroitin 4) sulfotransferase 11 [Source:NCBI gene;Acc:404232]	protein_coding	YES
ENSDARG00000039185	523.002	-0.0891139	0.101053	-0.881852	0.377857	0.795761	ENSDART00000154614.2	nfyba	nuclear transcription factor Y, beta a [Source:ZFIN;Acc:ZDB-GENE-050417-13]	protein_coding	YES
ENSDARG00000058127	85.8229	-0.135429	0.194389	-0.696691	0.485996	0.848715	ENSDART00000153963.3	hcfc2	host cell factor C2 [Source:ZFIN;Acc:ZDB-GENE-050417-203]	protein_coding
ENSDARG00000045788	57.2145	0.318822	0.25069	1.27178	0.203451	0.657782	ENSDART00000067309.4	avpr1ab	arginine vasopressin receptor 1Ab [Source:ZFIN;Acc:ZDB-GENE-041210-105]	protein_coding	YES
ENSDARG00000045789	423.604	-0.115169	0.103225	-1.11571	0.264547	0.716896	ENSDART00000048707.6	srgap1b	SLIT-ROBO Rho GTPase activating protein 1b [Source:ZFIN;Acc:ZDB-GENE-041210-103]	protein_coding
ENSDARG00000045790	85.8332	0.201213	0.182599	1.10193	0.27049	0.721	ENSDART00000148155.3	C4H12orf66	si:ch211-125a15.1 [Source:NCBI gene;Acc:555715]	protein_coding
ENSDARG00000058159	795.506	0.0817038	0.111458	0.733045	0.463531	0.837998	ENSDART00000156946.3	ipo8	importin 8 [Source:ZFIN;Acc:ZDB-GENE-060503-3]	protein_coding
ENSDARG00000063149	45.3489	-0.160062	0.26973	-0.593416	0.552903	0.874278	ENSDART00000092013.5	tmtc1	transmembrane O-mannosyltransferase targeting cadherins 1 [Source:ZFIN;Acc:ZDB-GENE-070705-219]	protein_coding
ENSDARG00000016538	16.492	0.46168	0.427415	1.08017	0.280068		ENSDART00000012659.8	zgc:55888	zgc:55888 [Source:ZFIN;Acc:ZDB-GENE-040426-834]	protein_coding
ENSDARG00000025859	80.8295	-0.341654	0.208803	-1.63625	0.101787	0.5153	ENSDART00000030738.8	lmf2b	lipase maturation factor 2b [Source:ZFIN;Acc:ZDB-GENE-070206-11]	protein_coding
ENSDARG00000058042	0.874299	0.947012	1.81362	0.522166	0.601555		ENSDART00000080842.5	kitlgb	kit ligand b [Source:ZFIN;Acc:ZDB-GENE-070424-2]	protein_coding
ENSDARG00000088044	3.8387	-0.38224	0.794154	-0.481318	0.630291		ENSDART00000128501.3	si:ch73-139j3.4	si:ch73-139j3.4 [Source:ZFIN;Acc:ZDB-GENE-140106-202]	protein_coding
ENSDARG00000091656	122.36	-0.00526278	0.172024	-0.0305933	0.975594	0.996006	ENSDART00000130083.3	lsm8	LSM8 homolog, U6 small nuclear RNA associated [Source:ZFIN;Acc:ZDB-GENE-070629-3]	protein_coding
ENSDARG00000099821	8.36959	0.0629435	0.631364	0.0996944	0.920587		ENSDART00000160242.3	tymp	thymidine phosphorylase [Source:ZFIN;Acc:ZDB-GENE-100415-1]	protein_coding
ENSDARG00000063054	101.774	-0.0325392	0.181287	-0.17949	0.857553	0.973265	ENSDART00000145613.3	shank3b	SH3 and multiple ankyrin repeat domains 3b [Source:ZFIN;Acc:ZDB-GENE-041210-74]	protein_coding	YES
ENSDARG00000075501	52.1299	0.100037	0.254742	0.392699	0.694542	0.928621	ENSDART00000114060.4	cdnf	cerebral dopamine neurotrophic factor [Source:ZFIN;Acc:ZDB-GENE-070410-37]	protein_coding
ENSDARG00000058030	112.204	-0.18118	0.17121	-1.05823	0.28995	0.732635	ENSDART00000080829.8	hspa14	heat shock protein 14 [Source:NCBI gene;Acc:565232]	protein_coding
ENSDARG00000045704	61.119	0.254666	0.220225	1.15639	0.247521	0.70163	ENSDART00000150253.2	dclre1c	DNA cross-link repair 1C, PSO2 homolog (S. cerevisiae) [Source:NCBI gene;Acc:566285]	protein_coding
ENSDARG00000045705	20.3802	-0.481652	0.397283	-1.21237	0.225373		ENSDART00000150687.2	meig1	meiosis/spermiogenesis associated 1 [Source:NCBI gene;Acc:541343]	protein_coding
ENSDARG00000033179	29.438	-0.192617	0.31704	-0.607548	0.543487		ENSDART00000150336.3	tmem243b	transmembrane protein 243, mitochondrial b [Source:ZFIN;Acc:ZDB-GENE-040426-2205]	protein_coding
ENSDARG00000109844	18.9026	-0.0364484	0.392662	-0.0928238	0.926044		ENSDART00000136283.2	BX901962.2	si:dkey-153k10.6 [Source:NCBI gene;Acc:100536018]	antisense
ENSDARG00000110426	10.9628	0.472992	0.509807	0.927786	0.353518		ENSDART00000138173.2	BX901962.3	si:dkey-153k10.7 [Source:NCBI gene;Acc:100536058]	antisense
ENSDARG00000096009	0.946326	-0.918267	1.81804	-0.505087	0.613498		ENSDART00000150561.2	BX901962.1		lincRNA
ENSDARG00000025824	119.317	-0.0736851	0.171285	-0.430189	0.667058	0.919495	ENSDART00000133214.4	dmtf1	cyclin D binding myb-like transcription factor 1 [Source:NCBI gene;Acc:436938]	protein_coding	YES
ENSDARG00000004386	475.014	-0.105621	0.123701	-0.853842	0.393193	0.804498	ENSDART00000004604.9	si:dkey-153k10.9	si:dkey-153k10.9 [Source:ZFIN;Acc:ZDB-GENE-030131-3893]	protein_coding
ENSDARG00000114963	0						ENSDART00000190889.1	BX901962.4		protein_coding
ENSDARG00000045706	35.2563	-0.51058	0.292327	-1.74661	0.0807056	0.477136	ENSDART00000067190.5	tspan9b	tetraspanin 9b [Source:NCBI gene;Acc:431733]	protein_coding
ENSDARG00000094732	126.579	-0.0800596	0.175537	-0.456083	0.64833	0.910561	ENSDART00000147699.4	mical3b	Danio rerio microtubule associated monooxygenase, calponin and LIM domain containing 3b (mical3b), mRNA. [Source:RefSeq mRNA;Acc:NM_001353875]	protein_coding
ENSDARG00000057983	28.4631	-0.0495935	0.326274	-0.152	0.879187		ENSDART00000150304.3	svopl	SVOP-like [Source:NCBI gene;Acc:492766]	protein_coding
ENSDARG00000063008	261.517	0.272116	0.135853	2.00301	0.0451762	0.360391	ENSDART00000150407.2	si:dkeyp-27e10.3	si:dkeyp-27e10.3 [Source:ZFIN;Acc:ZDB-GENE-041210-96]	retained_intron
ENSDARG00000057974	139.794	-0.0146028	0.15721	-0.092887	0.925993	0.987025	ENSDART00000138321.3	parp12b	poly (ADP-ribose) polymerase family, member 12b [Source:ZFIN;Acc:ZDB-GENE-030131-2617]	retained_intron
ENSDARG00000086650	3.23742	-0.245946	0.884999	-0.277905	0.781085		ENSDART00000150519.3	ttc41	tetratricopeptide repeat domain 41 [Source:ZFIN;Acc:ZDB-GENE-110914-190]	protein_coding
ENSDARG00000003570	1002.64	-0.209215	0.111019	-1.8845	0.0594972	0.411285	ENSDART00000004879.6	hsp90b1	heat shock protein 90, beta (grp94), member 1 [Source:ZFIN;Acc:ZDB-GENE-031002-1]	protein_coding	YES
ENSDARG00000057942	5.79295	0.425703	0.697324	0.61048	0.541544		ENSDART00000080702.5	glt8d2	glycosyltransferase 8 domain containing 2 [Source:ZFIN;Acc:ZDB-GENE-041210-98]	protein_coding
ENSDARG00000062983	151.206	-0.0663594	0.152193	-0.436021	0.662822	0.917663	ENSDART00000185905.1	fbxo18	F-box DNA helicase 1 [Source:ZFIN;Acc:ZDB-GENE-041210-99]	protein_coding
ENSDARG00000045708	5.34227	0.51024	0.787027	0.648313	0.516783		ENSDART00000067193.5	adm2a	adrenomedullin 2a [Source:ZFIN;Acc:ZDB-GENE-041210-100]	protein_coding
ENSDARG00000070126	4.7371	0.236403	0.857018	0.275843	0.782668		ENSDART00000102656.4	si:dkey-22l11.6	si:dkey-22l11.6 [Source:ZFIN;Acc:ZDB-GENE-041210-251]	protein_coding
ENSDARG00000062968	416.788	-0.0245375	0.102789	-0.238719	0.811324	0.963098	ENSDART00000150743.2	sbf1	SET binding factor 1 [Source:ZFIN;Acc:ZDB-GENE-040718-139]	retained_intron
ENSDARG00000057929	52.2709	-0.499198	0.250573	-1.99223	0.046346	0.364701	ENSDART00000080689.6	naf1	nuclear assembly factor 1 homolog (S. cerevisiae) [Source:ZFIN;Acc:ZDB-GENE-030131-4546]	retained_intron
ENSDARG00000057921	223.422	0.0701945	0.148744	0.471915	0.636988	0.907756	ENSDART00000144175.3	ccdc136b	coiled-coil domain containing 136b [Source:ZFIN;Acc:ZDB-GENE-081104-244]	protein_coding
ENSDARG00000018820	220.5	0.140619	0.140319	1.00214	0.316276	0.753994	ENSDART00000026492.9	flncb	filamin C, gamma b (actin binding protein 280) [Source:ZFIN;Acc:ZDB-GENE-041008-175]	protein_coding
ENSDARG00000032799	283.321	0.134737	0.13438	1.00266	0.316027	0.753867	ENSDART00000138890.4	kcnd2	potassium voltage-gated channel, Shal-related subfamily, member 2 [Source:ZFIN;Acc:ZDB-GENE-041210-70]	protein_coding
ENSDARG00000032389	144.866	0.276985	0.157568	1.75788	0.0787678	0.47013	ENSDART00000048003.4	tspan12	tetraspanin 12 [Source:ZFIN;Acc:ZDB-GENE-040426-1285]	protein_coding
ENSDARG00000034326	680.238	-0.0881075	0.0969988	-0.908336	0.363701	0.786362	ENSDART00000037140.7	ing3	inhibitor of growth family, member 3 [Source:ZFIN;Acc:ZDB-GENE-040109-3]	protein_coding
ENSDARG00000045747	73.2408	-0.258898	0.211658	-1.22319	0.221257	0.675474	ENSDART00000143690.4	cped1	cadherin-like and PC-esterase domain containing 1 [Source:ZFIN;Acc:ZDB-GENE-041210-247]	protein_coding
ENSDARG00000106389	0						ENSDART00000176447.2	BX897748.1		rRNA
ENSDARG00000094973	8.14565	-0.289872	0.680346	-0.426065	0.670061		ENSDART00000132453.2	wnt16	wingless-type MMTV integration site family, member 16 [Source:ZFIN;Acc:ZDB-GENE-040426-2330]	protein_coding
ENSDARG00000045748	73.2964	0.0861409	0.243316	0.354029	0.723317	0.937766	ENSDART00000136000.4	stab2	stabilin 2 [Source:ZFIN;Acc:ZDB-GENE-041210-336]	protein_coding
ENSDARG00000094597	2.4524	0.546898	1.07184	0.510241	0.609883		ENSDART00000141383.2	CR383662.2		antisense
ENSDARG00000116855	2.04328	0.877044	1.23297	0.711328	0.476881		ENSDART00000134290.3	CR383662.8		lincRNA
ENSDARG00000097175	1.30031	0.621225	1.36165	0.456231	0.648224		ENSDART00000155570.2	CR383662.6		lincRNA
ENSDARG00000111380	0.836266	-1.24854	2.16337	-0.577127	0.563854		ENSDART00000147647.3	CR383662.7		lincRNA
ENSDARG00000095446	9.80106	0.560857	0.543931	1.03112	0.302485		ENSDART00000144656.3	CR383662.3		lincRNA
ENSDARG00000093014	6.45445	0.604048	0.643676	0.938434	0.348021		ENSDART00000134425.2	CR383662.1		lincRNA
ENSDARG00000096967	14.3121	-0.504746	0.413916	-1.21944	0.222677		ENSDART00000157247.2	CR383662.5		sense_intronic
ENSDARG00000045749	152.668	-0.046035	0.152123	-0.302616	0.762182	0.951921	ENSDART00000150739.3	ppfibp1a	PPFIA binding protein 1a [Source:ZFIN;Acc:ZDB-GENE-041210-298]	protein_coding
ENSDARG00000095994	0.156986	1.56859	4.96574	0.315882	0.752092		ENSDART00000156394.3	CR383662.4		antisense
ENSDARG00000045750	112.104	0.332995	0.180497	1.84488	0.0650544	0.43061	ENSDART00000136049.3	syt10	synaptotagmin X [Source:ZFIN;Acc:ZDB-GENE-041210-297]	protein_coding
ENSDARG00000095981	2.90102	0.417713	0.991537	0.421278	0.673552		ENSDART00000150247.2	si:ch211-161n3.5	si:ch211-161n3.5 [Source:ZFIN;Acc:ZDB-GENE-110913-81]	protein_coding
ENSDARG00000045752	0.79767	-0.801927	3.48086	-0.230382	0.817795		ENSDART00000150478.2	si:ch211-161n3.4	si:ch211-161n3.4 [Source:ZFIN;Acc:ZDB-GENE-110913-46]	protein_coding
ENSDARG00000092989	1.09383	1.92299	1.79809	1.06946	0.284861		ENSDART00000136440.3	si:ch211-161n3.3	si:ch211-161n3.3 [Source:ZFIN;Acc:ZDB-GENE-041210-102]	protein_coding	YES
ENSDARG00000045753	65.1552	0.0643219	0.222044	0.289681	0.77206	0.95493	ENSDART00000067261.4	tmtc2a	transmembrane O-mannosyltransferase targeting cadherins 2a [Source:ZFIN;Acc:ZDB-GENE-041210-299]	protein_coding
ENSDARG00000045754	25.6096	-0.15055	0.338811	-0.444348	0.656791		ENSDART00000067262.6	mettl25	methyltransferase like 25 [Source:ZFIN;Acc:ZDB-GENE-041210-90]	protein_coding
ENSDARG00000045755	8.34066	0.509405	0.642205	0.793213	0.427654		ENSDART00000140362.3	ccdc59	coiled-coil domain containing 59 [Source:NCBI gene;Acc:564488]	protein_coding
ENSDARG00000096083	15.3363	0.0815864	0.432652	0.188573	0.850428		ENSDART00000150760.2	si:dkey-21h14.8	si:dkey-21h14.8 [Source:ZFIN;Acc:ZDB-GENE-110913-34]	protein_coding
ENSDARG00000096010	0.107232	-0.174437	5.2679	-0.0331131	0.973584		ENSDART00000150871.2	si:dkey-21h14.15	si:dkey-21h14.15 [Source:ZFIN;Acc:ZDB-GENE-110914-227]	protein_coding
ENSDARG00000096184	0.625286	0.939583	2.38445	0.394046	0.693547		ENSDART00000150566.2	si:dkey-21h14.12	si:dkey-21h14.12 [Source:ZFIN;Acc:ZDB-GENE-110913-1]	protein_coding	YES
ENSDARG00000096047	0.293532	-1.13623	3.40298	-0.333892	0.738461		ENSDART00000150307.2	si:dkey-21h14.3	si:dkey-21h14.3 [Source:ZFIN;Acc:ZDB-GENE-041210-92]	protein_coding	YES
ENSDARG00000094603	0.96171	-0.544407	1.77375	-0.306924	0.758902		ENSDART00000135511.4	si:dkey-21h14.12	si:dkey-21h14.12 [Source:ZFIN;Acc:ZDB-GENE-110913-1]	protein_coding
ENSDARG00000096156	1.53454	1.65289	1.57813	1.04737	0.294927		ENSDART00000150764.2	si:dkey-21h14.12	si:dkey-21h14.12 [Source:ZFIN;Acc:ZDB-GENE-110913-1]	protein_coding
ENSDARG00000096187	0.254244	0.653984	3.78247	0.172898	0.862731		ENSDART00000150600.2	si:dkey-21h14.10	si:dkey-21h14.10 [Source:ZFIN;Acc:ZDB-GENE-110913-2]	protein_coding
ENSDARG00000096039	0						ENSDART00000150287.3	BX784029.1		retained_intron
ENSDARG00000096153	4.96157	-0.097653	0.769398	-0.126921	0.899003		ENSDART00000150250.2	si:dkey-21h14.9	si:dkey-21h14.9 [Source:ZFIN;Acc:ZDB-GENE-110915-1]	protein_coding	YES
ENSDARG00000045758	34.7398	-0.00112514	0.303174	-0.00371122	0.997039	0.999057	ENSDART00000067264.4	cracr2ab	calcium release activated channel regulator 2Ab [Source:ZFIN;Acc:ZDB-GENE-041210-94]	protein_coding
ENSDARG00000045760	132.064	-0.0416963	0.16815	-0.24797	0.804157	0.962127	ENSDART00000193393.1	prmt8b	protein arginine methyltransferase 8b [Source:NCBI gene;Acc:564110]	protein_coding
ENSDARG00000001781	26.4561	0.349899	0.347854	1.00588	0.314474		ENSDART00000138661.3	tspan11	tetraspanin 11 [Source:ZFIN;Acc:ZDB-GENE-041210-93]	protein_coding
ENSDARG00000096114	0.0482192	0	5.2679	0	1		ENSDART00000150333.2	BX784029.2		antisense
ENSDARG00000096218	0.0477124	0.787347	5.2679	0.149461	0.88119		ENSDART00000150551.2	BX784029.3		lincRNA
ENSDARG00000096131	0						ENSDART00000150707.2	BX649349.2		lincRNA
ENSDARG00000094545	0.374367	0	3.10998	0	1		ENSDART00000144665.2	BX649349.1		lincRNA
ENSDARG00000019235	264.86	-0.0101159	0.129353	-0.0782036	0.937666	0.991389	ENSDART00000051792.6	sema3aa	sema domain, immunoglobulin domain (Ig), short basic domain, secreted, (semaphorin) 3Aa [Source:NCBI gene;Acc:30266]	protein_coding
ENSDARG00000063299	609.388	0.0824545	0.117274	0.70309	0.482	0.848059	ENSDART00000092381.6	pcloa	piccolo presynaptic cytomatrix protein a [Source:ZFIN;Acc:ZDB-GENE-030131-8115]	protein_coding
ENSDARG00000070015	0						ENSDART00000067272.5	pimr173	Pim proto-oncogene, serine/threonine kinase, related 173 [Source:ZFIN;Acc:ZDB-GENE-041210-89]	protein_coding
ENSDARG00000003822	38.2296	0.272861	0.272546	1.00115	0.316752	0.754429	ENSDART00000131541.2	ankrd16	ankyrin repeat domain 16 [Source:ZFIN;Acc:ZDB-GENE-041210-253]	retained_intron
ENSDARG00000005451	1691.58	-0.0801247	0.0997412	-0.803326	0.421786	0.818265	ENSDART00000008584.5	gdi2	GDP dissociation inhibitor 2 [Source:ZFIN;Acc:ZDB-GENE-030131-2485]	protein_coding	YES
ENSDARG00000079698	25.144	0.219599	0.327254	0.671034	0.502199		ENSDART00000135826.2	asb13a.1	ankyrin repeat and SOCS box containing 13a, tandem duplicate 1 [Source:ZFIN;Acc:ZDB-GENE-040718-261]	protein_coding
ENSDARG00000045765	6.32634	-0.38982	0.679642	-0.573567	0.566261		ENSDART00000140954.2	asb13a.2	ankyrin repeat and SOCS box containing 13a, tandem duplicate 2 [Source:ZFIN;Acc:ZDB-GENE-041210-88]	protein_coding
ENSDARG00000112657	0						ENSDART00000182925.1	BX465862.5		rRNA
ENSDARG00000032765	938.828	-0.182836	0.0960759	-1.90304	0.0570352	0.403316	ENSDART00000150468.2	net1	neuroepithelial cell transforming 1 [Source:ZFIN;Acc:ZDB-GENE-041121-18]	protein_coding	YES
ENSDARG00000081841	0.158839	-1.13622	4.97068	-0.228585	0.819192		ENSDART00000115688.3	MIR29A	microRNA 29a [Source:HGNC Symbol;Acc:HGNC:31616]	miRNA
ENSDARG00000081284	0.10723	0.787347	5.2679	0.149461	0.88119		ENSDART00000118920.2	dre-mir-29b-2	dre-mir-29b-2 [Source:miRBase;Acc:MI0001934]	miRNA
ENSDARG00000096147	3.07171	-1.41553	1.01477	-1.39492	0.16304		ENSDART00000150484.2	BX465862.4		lincRNA
ENSDARG00000025576	354.3	0.0616972	0.113444	0.543853	0.586542	0.889553	ENSDART00000150275.2	mkln1	muskelin 1, intracellular mediator containing kelch motifs [Source:ZFIN;Acc:ZDB-GENE-030131-3942]	processed_transcript
ENSDARG00000031228	389.65	0.112635	0.127597	0.882744	0.377375	0.795761	ENSDART00000102301.5	podxl	podocalyxin-like [Source:ZFIN;Acc:ZDB-GENE-030131-2805]	protein_coding	YES
ENSDARG00000096099	3.88499	-0.0641382	0.958556	-0.0669113	0.946652		ENSDART00000153714.3	BX465862.3		lincRNA
ENSDARG00000093427	13.1315	0.447053	0.473114	0.944916	0.344702		ENSDART00000139761.3	BX465862.2		antisense
ENSDARG00000092083	3.83418	0.476703	0.817374	0.583212	0.55975		ENSDART00000143850.2	BX899181.1		antisense
ENSDARG00000117743	2.69252	1.04214	1.09522	0.951534	0.341333		ENSDART00000194324.1	BX649350.2		lincRNA
ENSDARG00000094299	0.414641	0	3.08896	0	1		ENSDART00000135139.2	BX649350.1		antisense
ENSDARG00000005891	166.914	0.223096	0.159086	1.40236	0.160808	0.608942	ENSDART00000014153.6	cyb5r3	cytochrome b5 reductase 3 [Source:ZFIN;Acc:ZDB-GENE-030131-3281]	protein_coding
ENSDARG00000063255	302.34	0.0732067	0.136103	0.537877	0.590662	0.890831	ENSDART00000092250.7	btbd11a	BTB (POZ) domain containing 11a [Source:NCBI gene;Acc:562893]	protein_coding
ENSDARG00000094457	0.786582	-0.73526	2.07359	-0.354583	0.722902		ENSDART00000150252.2	BX005210.1		antisense
ENSDARG00000045768	2440.25	0.134557	0.0782153	1.72034	0.0853705	0.486746	ENSDART00000067281.6	cry1a	cryptochrome circadian regulator 1a [Source:ZFIN;Acc:ZDB-GENE-010426-2]	protein_coding	YES
ENSDARG00000032242	35.0649	0.908604	0.326943	2.77909	0.00545106	0.12032	ENSDART00000044154.6	tnnt2c	troponin T2c, cardiac [Source:ZFIN;Acc:ZDB-GENE-030520-1]	protein_coding
ENSDARG00000058366	113.784	0.247345	0.176148	1.40418	0.160264	0.608356	ENSDART00000150583.2	si:dkey-222f8.3	si:dkey-222f8.3 [Source:ZFIN;Acc:ZDB-GENE-030131-3658]	protein_coding
ENSDARG00000017661	399.874	-0.130582	0.117351	-1.11275	0.265817	0.717408	ENSDART00000048391.10	braf	B-Raf proto-oncogene, serine/threonine kinase [Source:ZFIN;Acc:ZDB-GENE-040805-1]	protein_coding
ENSDARG00000020015	236.989	-0.111943	0.130024	-0.860937	0.389273	0.802579	ENSDART00000139561.2	mrps33	mitochondrial ribosomal protein S33 [Source:ZFIN;Acc:ZDB-GENE-040715-6]	protein_coding
ENSDARG00000006747	539.135	0.241301	0.11966	2.01656	0.0437419	0.355257	ENSDART00000182399.1	tmem178b	transmembrane protein 178B [Source:NCBI gene;Acc:436669]	protein_coding
ENSDARG00000094980	0.452742	-0.206345	2.74446	-0.075186	0.940067		ENSDART00000150550.2	CR792454.1		antisense
ENSDARG00000007639	461.912	-0.158408	0.105019	-1.50838	0.131458	0.57057	ENSDART00000022646.7	cnot4b	CCR4-NOT transcription complex, subunit 4b [Source:ZFIN;Acc:ZDB-GENE-040426-1164]	protein_coding
ENSDARG00000041665	951.007	0.0878763	0.110355	0.796303	0.425856	0.820741	ENSDART00000150786.2	mkrn1	makorin, ring finger protein, 1 [Source:NCBI gene;Acc:170782]	protein_coding
ENSDARG00000087319	31.1624	-0.306714	0.32178	-0.953181	0.340499		ENSDART00000123953.3	tmem121b	transmembrane protein 121B [Source:ZFIN;Acc:ZDB-GENE-070705-241]	protein_coding
ENSDARG00000058244	46.7507	0.73199	0.288125	2.54053	0.0110686	0.180941	ENSDART00000170868.2	il17ra1a	interleukin 17 receptor A1a [Source:ZFIN;Acc:ZDB-GENE-070705-242]	retained_intron
ENSDARG00000103365	0.0970903	0.751508	5.26413	0.14276	0.88648		ENSDART00000161518.2	pimr214	Pim proto-oncogene, serine/threonine kinase, related 214 [Source:ZFIN;Acc:ZDB-GENE-141219-38]	protein_coding
ENSDARG00000095461	0.987822	-0.219139	1.69363	-0.12939	0.897049		ENSDART00000146166.3	pimr171	Pim proto-oncogene, serine/threonine kinase, related 171 [Source:ZFIN;Acc:ZDB-GENE-141212-267]	protein_coding
ENSDARG00000074873	0.0477124	0.787347	5.2679	0.149461	0.88119		ENSDART00000113595.4	pimr170	Pim proto-oncogene, serine/threonine kinase, related 170 [Source:ZFIN;Acc:ZDB-GENE-141212-270]	protein_coding
ENSDARG00000104625	1.0351	0.698817	1.67449	0.417333	0.676435		ENSDART00000172557.2	pimr168	Pim proto-oncogene, serine/threonine kinase, related 168 [Source:ZFIN;Acc:ZDB-GENE-041210-63]	protein_coding
ENSDARG00000103215	0.0582217	0.787347	5.2679	0.149461	0.88119		ENSDART00000161860.2	pimr169	Pim proto-oncogene, serine/threonine kinase, related 169 [Source:ZFIN;Acc:ZDB-GENE-141211-49]	protein_coding
ENSDARG00000019396	21.9774	0.183581	0.3547	0.517567	0.604761		ENSDART00000017180.8	rergla	RERG/RAS-like a [Source:NCBI gene;Acc:436767]	protein_coding
ENSDARG00000013476	7.73659	-0.938864	0.661534	-1.41922	0.155834		ENSDART00000182706.1	arhgef39	Rho guanine nucleotide exchange factor (GEF) 39 [Source:ZFIN;Acc:ZDB-GENE-041114-28]	protein_coding
ENSDARG00000085437	0.0549293	0.787347	5.2679	0.149461	0.88119		ENSDART00000120837.2	AL844512.1		rRNA
ENSDARG00000008720	167.519	-0.132394	0.152281	-0.869408	0.384624	0.799322	ENSDART00000133767.2	lmo3	LIM domain only 3 [Source:NCBI gene;Acc:553774]	protein_coding
ENSDARG00000110404	0						ENSDART00000186242.1	AL954848.1		protein_coding
ENSDARG00000032618	8.41056	0.113488	0.593919	0.191083	0.84846		ENSDART00000035259.6	mgst1.1	microsomal glutathione S-transferase 1.1 [Source:ZFIN;Acc:ZDB-GENE-041010-30]	protein_coding
ENSDARG00000022165	127.073	-0.069918	0.182354	-0.383418	0.70141	0.93153	ENSDART00000185639.1	mgst1.2	microsomal glutathione S-transferase 1.2 [Source:ZFIN;Acc:ZDB-GENE-040704-59]	protein_coding	YES
ENSDARG00000005897	124.529	-0.120208	0.164511	-0.730698	0.464963	0.838926	ENSDART00000024312.10	dera	deoxyribose-phosphate aldolase (putative) [Source:ZFIN;Acc:ZDB-GENE-041010-200]	protein_coding	YES
ENSDARG00000053127	66.2598	0.0427099	0.212838	0.200669	0.840958	0.969396	ENSDART00000058020.7	helb	helicase (DNA) B [Source:ZFIN;Acc:ZDB-GENE-030729-16]	protein_coding
ENSDARG00000053131	4.59707	-0.819705	0.943325	-0.868953	0.384873		ENSDART00000067131.6	irak3	interleukin-1 receptor-associated kinase 3 [Source:ZFIN;Acc:ZDB-GENE-060503-710]	protein_coding
ENSDARG00000053136	25.7103	0.264307	0.333977	0.791393	0.428715		ENSDART00000150427.3	b2m	beta-2-microglobulin [Source:NCBI gene;Acc:30400]	protein_coding	YES
ENSDARG00000069912	90.1505	0.0792117	0.204953	0.386487	0.699136	0.930832	ENSDART00000080536.7	hmga2	high mobility group AT-hook 2 [Source:ZFIN;Acc:ZDB-GENE-030131-3148]	protein_coding	YES
ENSDARG00000117577	0.646296	-1.75815	2.30014	-0.764368	0.444648		ENSDART00000194389.1	BX119963.4		lincRNA
ENSDARG00000045658	312.399	0.197916	0.130981	1.51103	0.130781	0.56957	ENSDART00000140002.3	msrb3	methionine sulfoxide reductase B3 [Source:ZFIN;Acc:ZDB-GENE-040625-74]	protein_coding
ENSDARG00000015824	286.757	-0.0527802	0.11572	-0.456102	0.648316	0.910561	ENSDART00000013604.8	lemd3	LEM domain containing 3 [Source:ZFIN;Acc:ZDB-GENE-030131-490]	protein_coding
ENSDARG00000005541	143.912	0.0126622	0.171331	0.0739051	0.941086	0.991905	ENSDART00000016382.5	wif1	wnt inhibitory factor 1 [Source:NCBI gene;Acc:30476]	protein_coding
ENSDARG00000078613	5.32388	0.303272	0.769344	0.394195	0.693437		ENSDART00000113357.4	vhll	von Hippel-Lindau tumor suppressor like [Source:ZFIN;Acc:ZDB-GENE-081022-78]	protein_coding
ENSDARG00000014361	633.741	0.129356	0.105792	1.22274	0.221428	0.675474	ENSDART00000013839.4	tmbim4	transmembrane BAX inhibitor motif containing 4 [Source:ZFIN;Acc:ZDB-GENE-040426-2152]	protein_coding
ENSDARG00000110543	0.373615	-1.39085	3.2141	-0.432734	0.665208		ENSDART00000184633.1	BX119963.3		protein_coding
ENSDARG00000094001	0.106256	0	5.2679	0	1		ENSDART00000140532.3	si:dkey-6a5.3	si:dkey-6a5.3 [Source:ZFIN;Acc:ZDB-GENE-041210-128]	protein_coding
ENSDARG00000097457	4.99832	-0.594601	0.775798	-0.766438	0.443416		ENSDART00000154731.2	BX119963.2		antisense
ENSDARG00000096135	5.86844	0.0162945	0.749459	0.0217417	0.982654		ENSDART00000150693.2	BX119963.1		lincRNA
ENSDARG00000015053	492.392	-0.0392091	0.114742	-0.341716	0.732565	0.940639	ENSDART00000026593.9	grip1	glutamate receptor interacting protein 1 [Source:ZFIN;Acc:ZDB-GENE-041210-125]	protein_coding
ENSDARG00000117423	0.270851	0	3.75277	0	1		ENSDART00000194495.1	BX470116.1		lincRNA
ENSDARG00000017841	832.553	-0.0454717	0.0890283	-0.510756	0.609522	0.896482	ENSDART00000003694.7	cand1	cullin-associated and neddylation-dissociated 1 [Source:ZFIN;Acc:ZDB-GENE-040426-2872]	protein_coding
ENSDARG00000045669	9.02754	0.502025	0.556821	0.901592	0.367273		ENSDART00000067151.6	si:dkey-39a18.1	si:dkey-39a18.1 [Source:ZFIN;Acc:ZDB-GENE-041210-127]	protein_coding
ENSDARG00000094646	696.289	0.380067	0.128543	2.95674	0.00310913	0.0872341	ENSDART00000172552.2	dyrk2	dual-specificity tyrosine-(Y)-phosphorylation regulated kinase 2 [Source:ZFIN;Acc:ZDB-GENE-030131-2804]	protein_coding
ENSDARG00000092714	11.8314	1.0561	0.648229	1.62921	0.103269		ENSDART00000140366.2	si:ch211-266a5.12	si:ch211-266a5.12 [Source:ZFIN;Acc:ZDB-GENE-081104-210]	protein_coding
ENSDARG00000024211	0.176815	0	4.76462	0	1		ENSDART00000134720.2	ifng1	interferon gamma 1 [Source:ZFIN;Acc:ZDB-GENE-040629-1]	protein_coding	YES
ENSDARG00000045671	0.100015	-0.174437	5.2679	-0.0331131	0.973584		ENSDART00000067153.2	ifng1r	interferon gamma related [Source:ZFIN;Acc:ZDB-GENE-060210-1]	protein_coding
ENSDARG00000045672	1.19964	0.391012	1.55818	0.250942	0.801859		ENSDART00000067154.6	il26	interleukin 26 [Source:ZFIN;Acc:ZDB-GENE-060209-4]	protein_coding
ENSDARG00000045673	0.577722	1.22599	2.41495	0.507666	0.611688		ENSDART00000067155.4	il22	interleukin 22 [Source:ZFIN;Acc:ZDB-GENE-060209-3]	protein_coding
ENSDARG00000045675	60.7854	-0.096104	0.236752	-0.405927	0.684796	0.926019	ENSDART00000102010.6	mdm1	Mdm1 nuclear protein [Source:NCBI gene;Acc:557148]	protein_coding
ENSDARG00000045676	212.282	0.0249449	0.139809	0.178421	0.858393	0.973297	ENSDART00000171235.3	calua	calumenin a [Source:NCBI gene;Acc:415241]	protein_coding	YES
ENSDARG00000045677	21435.5	-0.44508	0.0902302	-4.93272	8.10923e-07	0.000160419	ENSDART00000067160.4	opn1sw1	opsin 1 (cone pigments), short-wave-sensitive 1 [Source:NCBI gene;Acc:30582]	protein_coding	YES
ENSDARG00000081977	1.64851	0.268803	1.28444	0.209276	0.834233		ENSDART00000117423.2	dre-mir-729	dre-mir-729 [Source:miRBase;Acc:MI0004773]	miRNA
ENSDARG00000045680	670.062	-0.169234	0.103389	-1.63686	0.101659	0.514819	ENSDART00000187230.1	tnpo3	transportin 3 [Source:ZFIN;Acc:ZDB-GENE-040426-708]	protein_coding
ENSDARG00000045681	53.8237	0.0913101	0.239109	0.381876	0.702554	0.931534	ENSDART00000165212.2	irf5	interferon regulatory factor 5 [Source:ZFIN;Acc:ZDB-GENE-040426-2587]	protein_coding
ENSDARG00000045683	15.4215	0.283015	0.432135	0.654923	0.512517		ENSDART00000141395.3	ccdc87	coiled-coil domain containing 87 [Source:ZFIN;Acc:ZDB-GENE-041210-118]	protein_coding
ENSDARG00000078745	374.928	0.120239	0.112113	1.07248	0.283505	0.729438	ENSDART00000108928.4	pnpla8	patatin-like phospholipase domain containing 8 [Source:ZFIN;Acc:ZDB-GENE-070705-553]	protein_coding
ENSDARG00000105458	2.75589	-0.344812	1.18089	-0.291993	0.770292		ENSDART00000173077.2	si:dkeyp-81f3.4	si:dkeyp-81f3.4 [Source:ZFIN;Acc:ZDB-GENE-160113-129]	protein_coding
ENSDARG00000006396	290.133	-0.101136	0.138106	-0.732303	0.463984	0.838185	ENSDART00000109195.4	nrcama	neuronal cell adhesion molecule a [Source:ZFIN;Acc:ZDB-GENE-041210-235]	protein_coding	YES
ENSDARG00000112990	6.20062	0.213886	0.680339	0.314381	0.753231		ENSDART00000186900.1	BX897729.1		protein_coding
ENSDARG00000045685	358.842	0.189513	0.125227	1.51335	0.13019	0.569155	ENSDART00000133157.3	cntn1b	contactin 1b [Source:ZFIN;Acc:ZDB-GENE-041210-236]	protein_coding
ENSDARG00000045687	198.939	-0.0223809	0.144131	-0.155281	0.8766	0.976095	ENSDART00000067168.7	pdzrn4	PDZ domain containing ring finger 4 [Source:ZFIN;Acc:ZDB-GENE-041210-237]	protein_coding
ENSDARG00000022550	30.6084	0.211776	0.311649	0.679534	0.496799		ENSDART00000032805.6	gxylt1b	glucoside xylosyltransferase 1b [Source:NCBI gene;Acc:556315]	protein_coding	YES
ENSDARG00000045692	325.262	-0.0761722	0.110723	-0.687955	0.491481	0.850756	ENSDART00000141742.3	pphln1	periphilin 1 [Source:ZFIN;Acc:ZDB-GENE-030131-1873]	protein_coding
ENSDARG00000015966	198.174	0.2124	0.13965	1.52094	0.128274	0.56635	ENSDART00000080334.6	yaf2	YY1 associated factor 2 [Source:ZFIN;Acc:ZDB-GENE-041210-115]	protein_coding
ENSDARG00000045691	87.3939	0.153557	0.193277	0.794492	0.426909	0.820935	ENSDART00000067174.4	zcrb1	zinc finger CCHC-type and RNA binding motif 1 [Source:NCBI gene;Acc:550251]	protein_coding
ENSDARG00000045694	299.328	0.0671547	0.115875	0.579544	0.562222	0.878203	ENSDART00000144127.2	prickle1b	prickle homolog 1b [Source:ZFIN;Acc:ZDB-GENE-030131-2152]	protein_coding
ENSDARG00000086259	15.087	0.424199	0.441254	0.96135	0.336376		ENSDART00000150748.2	CU469420.1		unprocessed_pseudogene
ENSDARG00000095980	0.759496	-1.90077	2.33566	-0.813806	0.415756		ENSDART00000150881.3	CU469420.3		antisense
ENSDARG00000090957	16.4964	0.0811811	0.417262	0.194557	0.84574		ENSDART00000150782.2	CU469420.2		unprocessed_pseudogene
ENSDARG00000096149	5.1467	-0.0199318	0.831545	-0.0239696	0.980877		ENSDART00000135767.3	CU469420.4		antisense
ENSDARG00000109403	0.0582217	0.787347	5.2679	0.149461	0.88119		ENSDART00000138656.2	si:dkey-234l24.1	si:dkey-234l24.1 [Source:ZFIN;Acc:ZDB-GENE-050420-87]	protein_coding
ENSDARG00000094534	4.72931	-0.210105	0.765743	-0.274381	0.783792		ENSDART00000140109.2	CR786571.2		unprocessed_pseudogene
ENSDARG00000113738	0.0603474	0	5.2679	0	1		ENSDART00000142487.2	si:dkey-234l24.7	si:dkey-234l24.7 [Source:ZFIN;Acc:ZDB-GENE-050420-90]	protein_coding
ENSDARG00000097023	0.845851	0.15641	1.78099	0.0878219	0.930018		ENSDART00000155086.2	CR786571.3		lincRNA
ENSDARG00000097419	0.278843	-0.228364	3.44059	-0.0663734	0.947081		ENSDART00000155171.2	CR786571.4		lincRNA
ENSDARG00000062808	18.4355	0.543727	0.383353	1.41834	0.15609		ENSDART00000133180.2	CR786571.1		unprocessed_pseudogene
ENSDARG00000093588	2.08263	-0.897985	1.19101	-0.75397	0.450868		ENSDART00000147061.2	si:dkey-234l24.8	si:dkey-234l24.8 [Source:ZFIN;Acc:ZDB-GENE-050420-23]	protein_coding
ENSDARG00000069780	65.5951	0.0744567	0.216183	0.344415	0.730534	0.940126	ENSDART00000141925.2	pus7l	pseudouridine synthase 7 like [Source:NCBI gene;Acc:561376]	processed_transcript
ENSDARG00000011661	264.666	-0.0799643	0.122569	-0.6524	0.514143	0.859686	ENSDART00000015134.7	twf1b	twinfilin actin-binding protein 1b [Source:ZFIN;Acc:ZDB-GENE-040711-3]	protein_coding
ENSDARG00000062797	1499.3	0.134878	0.0882763	1.52791	0.126536	0.56259	ENSDART00000133325.3	nell2b	neural EGFL like 2b [Source:ZFIN;Acc:ZDB-GENE-030131-8026]	protein_coding
ENSDARG00000018744	5.94973	-0.783389	0.782153	-1.00158	0.316547		ENSDART00000142845.3	prl2	prolactin 2 [Source:ZFIN;Acc:ZDB-GENE-041210-160]	protein_coding
ENSDARG00000020086	76.5464	0.188848	0.218278	0.865171	0.386945	0.800798	ENSDART00000007103.8	nuak1a	NUAK family, SNF1-like kinase, 1a [Source:ZFIN;Acc:ZDB-GENE-041210-122]	protein_coding
ENSDARG00000096496	1.53274	2.20044	1.66227	1.32376	0.185584		ENSDART00000151997.2	BX571705.1		lincRNA
ENSDARG00000092161	7.46117	-0.309936	0.626235	-0.494919	0.620657		ENSDART00000145578.2	si:dkey-261e22.4	si:dkey-261e22.4 [Source:NCBI gene;Acc:100170803]	processed_transcript
ENSDARG00000003811	484.552	0.0639596	0.111928	0.571434	0.567706	0.881077	ENSDART00000143773.3	plxnb2a	plexin b2a [Source:ZFIN;Acc:ZDB-GENE-030131-8917]	protein_coding
ENSDARG00000094799	2.26734	0.852275	1.30634	0.652412	0.514135		ENSDART00000137847.2	plxnb2a	plexin b2a [Source:ZFIN;Acc:ZDB-GENE-030131-8917]	protein_coding
ENSDARG00000077090	29.0408	-0.156056	0.316756	-0.492669	0.622246		ENSDART00000114977.4	si:ch211-127b11.1	si:ch211-127b11.1 [Source:ZFIN;Acc:ZDB-GENE-041210-159]	protein_coding
ENSDARG00000079892	11.1153	-0.207077	0.548822	-0.377312	0.705942		ENSDART00000145737.2	si:dkey-183c2.4	si:dkey-183c2.4 [Source:ZFIN;Acc:ZDB-GENE-041210-121]	protein_coding
ENSDARG00000015985	251.742	0.0170556	0.131959	0.129249	0.897161	0.979324	ENSDART00000079987.5	abcc9	ATP-binding cassette, sub-family C (CFTR/MRP), member 9 [Source:ZFIN;Acc:ZDB-GENE-050517-23]	protein_coding
ENSDARG00000112970	21.5086	0.0502326	0.384367	0.130689	0.896021		ENSDART00000192518.1	BX571719.3		protein_coding
ENSDARG00000045589	4.27379	0.204597	0.95285	0.214721	0.829984		ENSDART00000067031.5	kcnj8	potassium inwardly rectifying channel subfamily J member 8 [Source:ZFIN;Acc:ZDB-GENE-060308-1]	protein_coding
ENSDARG00000112858	2.06765	-2.12075	4.86244	-0.43615	0.662728		ENSDART00000124383.2	BX571719.2		snRNA
ENSDARG00000057334	362.985	-0.0920614	0.124511	-0.739381	0.459676	0.836336	ENSDART00000131666.2	cmasa	cytidine monophosphate N-acetylneuraminic acid synthetase a [Source:NCBI gene;Acc:561018]	retained_intron
ENSDARG00000113699	4.34691	0.206108	0.905026	0.227737	0.819851		ENSDART00000118843.3	BX571719.4		snRNA
ENSDARG00000106193	0						ENSDART00000174909.2	BX571719.1		rRNA
ENSDARG00000045594	71.4456	0.0398366	0.23493	0.169568	0.86535	0.974014	ENSDART00000067035.5	shisal1a	shisa like 1a [Source:NCBI gene;Acc:560435]	protein_coding
ENSDARG00000045595	52.8725	0.352587	0.230602	1.52899	0.126268	0.562001	ENSDART00000137829.2	si:dkey-14k9.3	si:dkey-14k9.3 [Source:ZFIN;Acc:ZDB-GENE-030131-2893]	protein_coding
ENSDARG00000006215	1016.76	0.0720652	0.12839	0.561297	0.574595	0.884486	ENSDART00000187456.1	akr1b1.1	aldo-keto reductase family 1, member B1 (aldose reductase), tandem duplicate 1 [Source:ZFIN;Acc:ZDB-GENE-040625-7]	protein_coding	YES
ENSDARG00000045598	181.741	0.111034	0.150122	0.739624	0.459528	0.836336	ENSDART00000067040.6	akr1b1.2	aldo-keto reductase family 1, member B1 (aldose reductase), tandem duplicate 2 [Source:ZFIN;Acc:ZDB-GENE-041210-132]	protein_coding
ENSDARG00000017366	169.933	0.0441175	0.14355	0.307332	0.758591	0.951312	ENSDART00000110199.4	prdm4	PR domain containing 4 [Source:ZFIN;Acc:ZDB-GENE-041210-131]	protein_coding
ENSDARG00000020101	702.875	-0.168475	0.106975	-1.5749	0.11528	0.542324	ENSDART00000019647.7	psmc2	proteasome 26S subunit, ATPase 2 [Source:ZFIN;Acc:ZDB-GENE-040426-1327]	protein_coding
ENSDARG00000022424	326.934	0.308656	0.128651	2.39917	0.0164323	0.22009	ENSDART00000038642.4	slc26a5	solute carrier family 26 member 5 [Source:ZFIN;Acc:ZDB-GENE-030131-1566]	protein_coding
ENSDARG00000004497	75.9461	0.248844	0.23098	1.07734	0.281329	0.729305	ENSDART00000111882.4	tspan33a	tetraspanin 33a [Source:NCBI gene;Acc:436890]	protein_coding
ENSDARG00000002952	195.952	0.0764278	0.145312	0.525958	0.598917	0.892935	ENSDART00000005985.7	smo	smoothened, frizzled class receptor [Source:ZFIN;Acc:ZDB-GENE-980526-89]	protein_coding	YES
ENSDARG00000045601	25.8303	0.344947	0.368593	0.935846	0.349352		ENSDART00000067046.5	cax1	cation/H+ exchanger protein 1 [Source:ZFIN;Acc:ZDB-GENE-030131-3044]	protein_coding	YES
ENSDARG00000007764	196.685	0.217434	0.149921	1.45033	0.146967	0.592866	ENSDART00000134701.2	klhdc10	kelch domain containing 10 [Source:ZFIN;Acc:ZDB-GENE-040426-776]	protein_coding
ENSDARG00000096823	0.0575624	-1.13622	5.2679	-0.215687	0.829231		ENSDART00000156550.2	BX571796.1		antisense
ENSDARG00000062651	151.425	-0.257556	0.151273	-1.70259	0.0886439	0.493101	ENSDART00000090837.5	zc3hc1	zinc finger, C3HC-type containing 1 [Source:ZFIN;Acc:ZDB-GENE-061013-94]	protein_coding
ENSDARG00000000019	1356.99	0.122629	0.0900724	1.36145	0.173371	0.627428	ENSDART00000124452.3	ube2h	ubiquitin-conjugating enzyme E2H (UBC8 homolog, yeast) [Source:ZFIN;Acc:ZDB-GENE-030616-67]	protein_coding
ENSDARG00000080467	0						ENSDART00000116015.2	dre-mir-183	dre-mir-183 [Source:miRBase;Acc:MI0001369]	miRNA
ENSDARG00000083126	0.887608	-0.49494	1.88593	-0.262438	0.792984		ENSDART00000117339.3	MIR96	microRNA 96 [Source:HGNC Symbol;Acc:HGNC:31648]	miRNA
ENSDARG00000081095	0.495222	0.556645	2.42628	0.229423	0.81854		ENSDART00000115632.2	dre-mir-182	dre-mir-182 [Source:miRBase;Acc:MI0001368]	miRNA
ENSDARG00000000018	384.218	-0.158651	0.112306	-1.41267	0.157753	0.605737	ENSDART00000138183.2	nrf1	nuclear respiratory factor 1 [Source:NCBI gene;Acc:64604]	protein_coding
ENSDARG00000092341	1.63237	-1.67701	1.57993	-1.06145	0.288485		ENSDART00000132258.4	AL590150.2		lincRNA
ENSDARG00000093247	2.09016	0.38113	1.20637	0.31593	0.752055		ENSDART00000148049.2	BX537358.1		processed_transcript
ENSDARG00000019328	1082.19	0.103615	0.105878	0.978626	0.327765	0.762099	ENSDART00000016230.11	plxna4	plexin A4 [Source:NCBI gene;Acc:325938]	protein_coding
ENSDARG00000032919	646.203	-0.0230092	0.105658	-0.217772	0.827607	0.967098	ENSDART00000122520.4	chchd3a	coiled-coil-helix-coiled-coil-helix domain containing 3a [Source:ZFIN;Acc:ZDB-GENE-030131-5005]	protein_coding
ENSDARG00000004336	240.478	0.00663442	0.129579	0.0511998	0.959166	0.994587	ENSDART00000021384.9	exoc4	exocyst complex component 4 [Source:ZFIN;Acc:ZDB-GENE-041210-112]	protein_coding
ENSDARG00000094584	1.56725	1.94298	1.60589	1.20991	0.226314		ENSDART00000141550.3	BX470240.1		processed_transcript
ENSDARG00000069698	30.9577	0.149365	0.311526	0.479463	0.63161		ENSDART00000101613.5	lrguk	leucine-rich repeats and guanylate kinase domain containing [Source:ZFIN;Acc:ZDB-GENE-050419-232]	protein_coding
ENSDARG00000069692	117.132	-0.0541532	0.17858	-0.303244	0.761704	0.951721	ENSDART00000141566.3	col7a1l	collagen type VII alpha 1-like [Source:ZFIN;Acc:ZDB-GENE-030131-9861]	protein_coding
ENSDARG00000093135	30.4654	0.137544	0.304694	0.451416	0.65169		ENSDART00000147964.2	si:dkey-117n7.2	si:dkey-117n7.2 [Source:ZFIN;Acc:ZDB-GENE-060503-49]	protein_coding
ENSDARG00000092944	15.7651	-0.742268	0.467257	-1.58856	0.112159		ENSDART00000134594.2	si:dkey-117n7.3	si:dkey-117n7.3 [Source:ZFIN;Acc:ZDB-GENE-060503-143]	protein_coding
ENSDARG00000092064	8.78614	-0.00818191	0.556978	-0.0146898	0.98828		ENSDART00000132695.2	si:dkey-117n7.4	si:dkey-117n7.4 [Source:ZFIN;Acc:ZDB-GENE-060503-237]	protein_coding
ENSDARG00000089640	19.0132	-0.374273	0.396963	-0.942843	0.345761		ENSDART00000101575.5	si:dkey-117n7.5	si:dkey-117n7.5 [Source:ZFIN;Acc:ZDB-GENE-060503-331]	protein_coding
ENSDARG00000087241	24.8973	0.0157245	0.332849	0.0472421	0.96232		ENSDART00000122493.3	ucn3l	urocortin 3, like [Source:ZFIN;Acc:ZDB-GENE-060130-250]	protein_coding
ENSDARG00000034823	777.588	0.0554109	0.0849087	0.652594	0.514018	0.859686	ENSDART00000043660.8	copg2	coatomer protein complex, subunit gamma 2 [Source:NCBI gene;Acc:30187]	protein_coding
ENSDARG00000032319	150.273	-0.0699667	0.164589	-0.4251	0.670764	0.920772	ENSDART00000125389.4	mest	mesoderm specific transcript [Source:ZFIN;Acc:ZDB-GENE-991111-5]	protein_coding	YES
ENSDARG00000097754	0.119301	0	5.2679	0	1		ENSDART00000153821.2	CR749763.5		lincRNA
ENSDARG00000095103	0.310676	-1.03907	3.29562	-0.315289	0.752542		ENSDART00000139399.2	CR749763.4		processed_transcript
ENSDARG00000093168	0.235747	-1.20352	3.92561	-0.306581	0.759162		ENSDART00000136885.2	CR749763.2		processed_transcript
ENSDARG00000093983	4.99215	0.18519	0.73026	0.253595	0.799808		ENSDART00000144611.2	CR749763.3		processed_transcript
ENSDARG00000092097	0.0555076	0	5.2679	0	1		ENSDART00000132479.2	CR749763.1		processed_transcript
ENSDARG00000113342	0.10322	0.787347	5.2679	0.149461	0.88119		ENSDART00000184989.1	CR749763.6		processed_transcript
ENSDARG00000116640	0.160513	-1.13622	4.9541	-0.22935	0.818597		ENSDART00000184467.1	CR749763.7		processed_transcript
ENSDARG00000113663	0.160747	0.787348	4.94725	0.159148	0.873552		ENSDART00000188941.1	BX649423.2		processed_transcript
ENSDARG00000112642	0.539807	-0.204302	2.39518	-0.0852972	0.932025		ENSDART00000144263.2	BX649423.1		processed_transcript
ENSDARG00000012684	1161.35	-0.048628	0.0867248	-0.560716	0.574991	0.884486	ENSDART00000128079.3	atp2b1a	ATPase plasma membrane Ca2+ transporting 1a [Source:ZFIN;Acc:ZDB-GENE-030925-29]	protein_coding
ENSDARG00000117071	0						ENSDART00000189818.1	BX649423.3		rRNA
ENSDARG00000056954	9.68591	0.060924	0.581171	0.10483	0.916511		ENSDART00000050407.7	si:dkeyp-38g8.5	si:dkeyp-38g8.5 [Source:ZFIN;Acc:ZDB-GENE-081104-62]	protein_coding
ENSDARG00000056950	941.516	-0.236536	0.245147	-0.964872	0.334609	0.765968	ENSDART00000134449.2	epyc	epiphycan [Source:ZFIN;Acc:ZDB-GENE-041008-9]	retained_intron
ENSDARG00000111690	0						ENSDART00000190651.1	BX322608.1		protein_coding
ENSDARG00000056938	724.886	-0.278583	0.116442	-2.39245	0.0167362	0.222032	ENSDART00000140190.2	kera	keratocan [Source:NCBI gene;Acc:567017]	protein_coding
ENSDARG00000045580	328.772	0.0777173	0.139832	0.555792	0.578353	0.886185	ENSDART00000186785.1	lum	lumican [Source:ZFIN;Acc:ZDB-GENE-040625-24]	protein_coding	YES
ENSDARG00000012066	732.077	-0.0562689	0.0935662	-0.601381	0.547586	0.873719	ENSDART00000188460.1	dcn	decorin [Source:ZFIN;Acc:ZDB-GENE-010102-1]	protein_coding	YES
ENSDARG00000088002	1.06425	0.607342	1.74106	0.348834	0.727214		ENSDART00000192700.1	wu:fc23c09	wu:fc23c09 [Source:ZFIN;Acc:ZDB-GENE-030131-2988]	protein_coding
ENSDARG00000027249	3460.23	0.0278261	0.0843796	0.329773	0.741571	0.944179	ENSDART00000033188.5	btg1	B-cell translocation gene 1, anti-proliferative [Source:ZFIN;Acc:ZDB-GENE-010726-1]	protein_coding
ENSDARG00000020749	16.3922	0.283349	0.436145	0.649668	0.515907		ENSDART00000040708.8	caprin2	caprin family member 2 [Source:NCBI gene;Acc:407729]	protein_coding
ENSDARG00000032653	498.349	0.313527	0.124018	2.52807	0.0114692	0.184595	ENSDART00000042307.7	sinhcaf	SIN3-HDAC complex associated factor [Source:ZFIN;Acc:ZDB-GENE-041210-166]	protein_coding	YES
ENSDARG00000003789	1035.04	-0.0523629	0.0904093	-0.579176	0.56247	0.878238	ENSDART00000033053.6	dennd5b	DENN/MADD domain containing 5B [Source:NCBI gene;Acc:323528]	protein_coding
ENSDARG00000023026	41.8801	-0.0410327	0.266314	-0.154077	0.877549	0.976121	ENSDART00000143849.2	pkp2	plakophilin 2 [Source:ZFIN;Acc:ZDB-GENE-041210-167]	protein_coding
ENSDARG00000027316	985.855	0.293694	0.0863309	3.40195	0.000669066	0.0332098	ENSDART00000034441.7	tcp11l2	t-complex 11, testis-specific-like 2 [Source:ZFIN;Acc:ZDB-GENE-040426-1956]	protein_coding
ENSDARG00000095159	2.36244	0.273272	1.0337	0.264364	0.791499		ENSDART00000143926.2	BX649500.1		protein_coding
ENSDARG00000093371	2.69687	0.209657	1.25427	0.167155	0.867248		ENSDART00000148344.2	BX649476.1		protein_coding
ENSDARG00000004904	255.301	0.31119	0.171789	1.81147	0.0700685	0.447317	ENSDART00000014007.8	gys2	glycogen synthase 2 [Source:ZFIN;Acc:ZDB-GENE-030826-31]	protein_coding
ENSDARG00000093058	423.171	0.122101	0.113535	1.07544	0.282177	0.729305	ENSDART00000134054.3	STMP1	si:dkey-13i19.8 [Source:NCBI gene;Acc:100170826]	protein_coding
ENSDARG00000022795	42.0118	0.108647	0.284418	0.381999	0.702462	0.93153	ENSDART00000143006.2	golt1ba	golgi transport 1Ba [Source:ZFIN;Acc:ZDB-GENE-041210-157]	protein_coding
ENSDARG00000056859	15.5423	0.190884	0.431812	0.442052	0.658451		ENSDART00000079429.5	spx	spexin hormone [Source:NCBI gene;Acc:101882535]	protein_coding
ENSDARG00000077985	5.10397	-0.676449	0.777695	-0.869812	0.384403		ENSDART00000113344.3	kiss2	kisspeptin 2 [Source:ZFIN;Acc:ZDB-GENE-090526-1]	protein_coding
ENSDARG00000019644	5022.46	0.0542643	0.0709035	0.765326	0.444077	0.830533	ENSDART00000010777.7	ldhba	lactate dehydrogenase Ba [Source:NCBI gene;Acc:30497]	protein_coding
ENSDARG00000027424	774.13	-0.464082	0.109571	-4.23546	2.28088e-05	0.00268354	ENSDART00000125743.4	slc25a3a	solute carrier family 25 member 3a [Source:ZFIN;Acc:ZDB-GENE-040426-1673]	protein_coding
ENSDARG00000007315	157.878	-0.100023	0.177431	-0.563731	0.572937	0.883797	ENSDART00000016690.8	tmpoa	thymopoietin a [Source:ZFIN;Acc:ZDB-GENE-030131-6003]	protein_coding
ENSDARG00000007405	570.421	0.0580967	0.09422	0.616608	0.537494	0.868719	ENSDART00000124627.3	strap	serine/threonine kinase receptor associated protein [Source:ZFIN;Acc:ZDB-GENE-040426-1110]	protein_coding
ENSDARG00000019420	2048.49	0.407819	0.0996727	4.09158	4.28444e-05	0.00442877	ENSDART00000017726.8	etnk1	ethanolamine kinase 1 [Source:ZFIN;Acc:ZDB-GENE-030328-21]	protein_coding	YES
ENSDARG00000011582	664.077	0.0478207	0.0969241	0.493383	0.621742	0.901973	ENSDART00000134595.3	sox5	SRY-box transcription factor 5 [Source:ZFIN;Acc:ZDB-GENE-000607-13]	protein_coding
ENSDARG00000085074	0						ENSDART00000120474.3	CR792413.1		rRNA
ENSDARG00000117277	2.16358	0.263516	1.39908	0.188349	0.850603		ENSDART00000194144.1	BX547928.1		lincRNA
ENSDARG00000091957	0.216032	-1.95923	4.03113	-0.486025	0.62695		ENSDART00000145880.2	si:dkey-172o10.8	si:dkey-172o10.8 [Source:ZFIN;Acc:ZDB-GENE-070705-313]	protein_coding
ENSDARG00000016815	14.3415	0.886871	0.479987	1.8477	0.0646462		ENSDART00000132933.3	casc1	cancer susceptibility candidate 1 [Source:NCBI gene;Acc:566485]	retained_intron
ENSDARG00000045574	534.315	-0.228421	0.147214	-1.55162	0.120754	0.553033	ENSDART00000135730.4	lrmp	lymphoid-restricted membrane protein [Source:NCBI gene;Acc:567234]	protein_coding
ENSDARG00000045568	355.93	0.0880046	0.113501	0.775363	0.438125	0.826635	ENSDART00000138956.2	bcat1	branched chain amino-acid transaminase 1, cytosolic [Source:ZFIN;Acc:ZDB-GENE-030131-9358]	retained_intron	YES
ENSDARG00000094132	13.8551	-0.172548	0.463805	-0.372027	0.709873		ENSDART00000004717.8	igf1	insulin-like growth factor 1 [Source:ZFIN;Acc:ZDB-GENE-010607-2]	protein_coding	YES
ENSDARG00000094191	95.5698	-0.0437149	0.19009	-0.229969	0.818116	0.965017	ENSDART00000133160.3	nup37	nucleoporin 37 [Source:ZFIN;Acc:ZDB-GENE-040718-363]	protein_coding	YES
ENSDARG00000073959	15.3732	0.135043	0.45327	0.29793	0.765757		ENSDART00000111650.4	pmch	pro-melanin-concentrating hormone [Source:ZFIN;Acc:ZDB-GENE-041210-150]	protein_coding
ENSDARG00000029944	38.4948	-0.42803	0.283149	-1.51168	0.130615	0.56957	ENSDART00000134467.2	parpbp	PARP1 binding protein [Source:NCBI gene;Acc:678635]	protein_coding
ENSDARG00000093287	0.648609	-0.174439	2.38234	-0.0732215	0.94163		ENSDART00000143572.2	BX510924.1		processed_transcript
ENSDARG00000038384	21.3053	0.447965	0.3765	1.18981	0.234119		ENSDART00000056002.5	th2	tyrosine hydroxylase 2 [Source:ZFIN;Acc:ZDB-GENE-050201-1]	protein_coding
ENSDARG00000020143	577.289	0.113873	0.134045	0.849516	0.395594	0.805436	ENSDART00000011943.7	pah	phenylalanine hydroxylase [Source:ZFIN;Acc:ZDB-GENE-031006-2]	protein_coding
ENSDARG00000038386	184.679	-0.1834	0.152787	-1.20037	0.229998	0.683771	ENSDART00000056005.5	ascl1a	achaete-scute family bHLH transcription factor 1a [Source:NCBI gene;Acc:30466]	protein_coding	YES
ENSDARG00000007175	201.582	-0.0824177	0.133823	-0.615874	0.537978	0.868899	ENSDART00000021610.10	recql	RecQ helicase-like [Source:ZFIN;Acc:ZDB-GENE-050809-134]	protein_coding	YES
ENSDARG00000002174	77.7486	-0.0983742	0.20461	-0.480789	0.630666	0.905256	ENSDART00000013313.6	itfg2	integrin alpha FG-GAP repeat containing 2 [Source:ZFIN;Acc:ZDB-GENE-041008-161]	protein_coding
ENSDARG00000079985	386.984	0.106377	0.116707	0.911484	0.362041	0.785152	ENSDART00000108814.4	nrip2	nuclear receptor interacting protein 2 [Source:ZFIN;Acc:ZDB-GENE-030131-9425]	protein_coding
ENSDARG00000006011	60.6595	-0.0283758	0.239039	-0.118708	0.905507	0.981959	ENSDART00000007030.7	klhl42	kelch-like family, member 42 [Source:ZFIN;Acc:ZDB-GENE-041210-190]	protein_coding
ENSDARG00000002128	171.633	0.0529599	0.157271	0.336744	0.73631	0.942698	ENSDART00000026509.9	cwf19l1	CWF19 like cell cycle control factor 1 [Source:NCBI gene;Acc:387304]	protein_coding
ENSDARG00000115392	0.164608	-1.13622	4.90515	-0.231639	0.816819		ENSDART00000180131.1	BX890572.2		protein_coding
ENSDARG00000045563	129.177	0.289659	0.17345	1.66999	0.0949221	0.50229	ENSDART00000066999.4	washc3	WASH complex subunit 3 [Source:NCBI gene;Acc:393142]	protein_coding
ENSDARG00000045561	13.4162	0.0876493	0.48271	0.181578	0.855914		ENSDART00000066997.4	dram1	DNA-damage regulated autophagy modulator 1 [Source:ZFIN;Acc:ZDB-GENE-041010-147]	protein_coding
ENSDARG00000030153	289.571	0.178976	0.126094	1.41938	0.155788	0.602641	ENSDART00000121714.5	gnptab	N-acetylglucosamine-1-phosphate transferase subunits alpha and beta [Source:NCBI gene;Acc:553365]	protein_coding
ENSDARG00000014572	689.057	0.366388	0.110759	3.30796	0.000939774	0.0416056	ENSDART00000016658.7	chpt1	choline phosphotransferase 1 [Source:NCBI gene;Acc:322605]	protein_coding
ENSDARG00000045560	530.616	-0.00131025	0.0980105	-0.0133685	0.989334	0.998191	ENSDART00000024775.10	mybpc1	myosin binding protein C, slow type [Source:ZFIN;Acc:ZDB-GENE-041114-196]	protein_coding
ENSDARG00000094593	0.794716	2.06743	1.95515	1.05743	0.290316		ENSDART00000138131.2	BX890572.1		processed_transcript
ENSDARG00000097601	0.48206	2.52167	2.65739	0.948925	0.342659		ENSDART00000157014.2	CT868708.1		antisense
ENSDARG00000087438	3.91199	-1.3411	0.89663	-1.49571	0.134728		ENSDART00000187195.1	spi2	Spi-2 proto-oncogene [Source:ZFIN;Acc:ZDB-GENE-131121-377]	protein_coding
ENSDARG00000012435	2.37796	2.08757	1.24592	1.67552	0.0938318		ENSDART00000025731.7	spic	Spi-C transcription factor (Spi-1/PU.1 related) [Source:ZFIN;Acc:ZDB-GENE-040912-47]	protein_coding
ENSDARG00000016886	3.05362	1.11331	0.981096	1.13477	0.256474		ENSDART00000185502.1	dnajb9b	DnaJ heat shock protein family (Hsp40) member B9b [Source:ZFIN;Acc:ZDB-GENE-050522-76]	protein_coding
ENSDARG00000076690	2.28256	1.00341	1.07894	0.929992	0.352375		ENSDART00000146931.2	avpr2l	arginine vasopressin receptor 2, like [Source:ZFIN;Acc:ZDB-GENE-070705-429]	protein_coding	YES
ENSDARG00000021239	165.521	0.255711	0.145478	1.75774	0.0787926	0.47013	ENSDART00000113507.3	apaf1	apoptotic peptidase activating factor 1 [Source:NCBI gene;Acc:58131]	protein_coding
ENSDARG00000003512	1127.53	-0.034301	0.0948681	-0.361565	0.717677	0.935624	ENSDART00000169704.2	anks1b	ankyrin repeat and sterile alpha motif domain containing 1B [Source:NCBI gene;Acc:565408]	protein_coding
ENSDARG00000111346	0						ENSDART00000191474.1	BX901882.1		rRNA
ENSDARG00000004055	256.257	-0.114743	0.118749	-0.966266	0.333911	0.765492	ENSDART00000179075.2	uhrf1bp1l	UHRF1 binding protein 1-like [Source:ZFIN;Acc:ZDB-GENE-041210-177]	protein_coding
ENSDARG00000015278	92.3522	0.171596	0.193428	0.887129	0.375009	0.794949	ENSDART00000135735.2	plxnc1	plexin C1 [Source:ZFIN;Acc:ZDB-GENE-030131-1620]	protein_coding
ENSDARG00000028192	13.1471	-0.552554	0.465681	-1.18655	0.235405		ENSDART00000033717.6	cradd	CASP2 and RIPK1 domain containing adaptor with death domain [Source:ZFIN;Acc:ZDB-GENE-041010-168]	protein_coding
ENSDARG00000097434	4.63178	0.603332	0.898558	0.671446	0.501937		ENSDART00000154141.2	BX649398.2		antisense
ENSDARG00000045557	93.0005	0.148648	0.230211	0.645702	0.518472	0.86152	ENSDART00000141671.3	socs2	suppressor of cytokine signaling 2 [Source:ZFIN;Acc:ZDB-GENE-041210-171]	protein_coding	YES
ENSDARG00000033757	67.225	-0.291316	0.216555	-1.34523	0.178552	0.632461	ENSDART00000040827.4	ncaph2	non-SMC condensin II complex, subunit H2 [Source:NCBI gene;Acc:562678]	protein_coding
ENSDARG00000045555	0						ENSDART00000150221.2	sco2	SCO cytochrome c oxidase assembly protein 2 [Source:NCBI gene;Acc:606683]	protein_coding
ENSDARG00000117252	1.36219	-0.0513272	1.27371	-0.0402974	0.967856		ENSDART00000194769.1	BX649398.3		lincRNA
ENSDARG00000073965	2.59163	0.812137	1.0549	0.769872	0.441376		ENSDART00000135276.2	si:dkey-202b22.5	si:dkey-202b22.5 [Source:ZFIN;Acc:ZDB-GENE-041210-175]	protein_coding
ENSDARG00000045552	8.23063	-0.0401096	0.586275	-0.0684143	0.945456		ENSDART00000066986.6	si:dkey-202b22.6	si:dkey-202b22.6 [Source:ZFIN;Acc:ZDB-GENE-041210-176]	protein_coding
ENSDARG00000005547	97.7477	-0.22182	0.18903	-1.17346	0.240609	0.694999	ENSDART00000045639.6	rint1	RAD50 interactor 1 [Source:ZFIN;Acc:ZDB-GENE-041210-174]	protein_coding
ENSDARG00000097195	0.541985	-0.265956	2.46304	-0.107979	0.914012		ENSDART00000154154.2	BX649398.1		lincRNA
ENSDARG00000029018	364.514	-0.133638	0.119311	-1.12009	0.262677	0.714804	ENSDART00000049061.5	cdkn1ba	cyclin-dependent kinase inhibitor 1Ba [Source:ZFIN;Acc:ZDB-GENE-040812-3]	protein_coding
ENSDARG00000095705	189.456	0.179386	0.145823	1.23016	0.218638	0.673968	ENSDART00000137798.3	CDPF1	si:ch211-239e6.4 [Source:NCBI gene;Acc:563220]	protein_coding
ENSDARG00000031777	173.104	0.00325828	0.147646	0.0220683	0.982394	0.996485	ENSDART00000125361.4	pparaa	peroxisome proliferator-activated receptor alpha a [Source:ZFIN;Acc:ZDB-GENE-041210-169]	protein_coding
ENSDARG00000081807	1.63201	-0.187624	1.28394	-0.146131	0.883818		ENSDART00000117021.2	dre-let-7b	dre-let-7b [Source:miRBase;Acc:MI0001865]	miRNA
ENSDARG00000082287	0.249457	0.787352	3.85025	0.204494	0.837968		ENSDART00000117708.2	dre-let-7a-3	dre-let-7a-3 [Source:miRBase;Acc:MI0001860]	miRNA
ENSDARG00000022858	6.94425	-0.60065	0.644197	-0.932401	0.351129		ENSDART00000142343.2	wnt7ba	wingless-type MMTV integration site family, member 7Ba [Source:ZFIN;Acc:ZDB-GENE-041210-178]	protein_coding
ENSDARG00000008439	49.9679	0.137613	0.244011	0.56396	0.572782	0.883797	ENSDART00000145747.2	atxn10	ataxin 10 [Source:ZFIN;Acc:ZDB-GENE-060503-180]	protein_coding
ENSDARG00000034717	23.6443	0.0636259	0.369863	0.172025	0.863418		ENSDART00000141187.2	def6c	DEF6 guanine nucleotide exchange factor c [Source:ZFIN;Acc:ZDB-GENE-060503-87]	protein_coding
ENSDARG00000069431	4.76413	-0.74904	0.739477	-1.01293	0.311093		ENSDART00000146450.2	slc26a4	solute carrier family 26 member 4 [Source:ZFIN;Acc:ZDB-GENE-060503-544]	protein_coding
ENSDARG00000003615	345.072	-0.694519	0.154216	-4.50356	6.68257e-06	0.00097603	ENSDART00000138662.2	slc26a3.2	solute carrier family 26 member 3, tandem duplicate 2 [Source:ZFIN;Acc:ZDB-GENE-041210-179]	protein_coding
ENSDARG00000007371	13.6293	-0.0859571	0.48201	-0.178331	0.858463		ENSDART00000146141.3	slc26a3.1	solute carrier family 26 member 3 [Source:ZFIN;Acc:ZDB-GENE-041210-180]	protein_coding	YES
ENSDARG00000015222	150.048	-0.214187	0.160049	-1.33825	0.180814	0.636348	ENSDART00000140722.3	cbll1	Cbl proto-oncogene-like 1, E3 ubiquitin protein ligase [Source:ZFIN;Acc:ZDB-GENE-040426-691]	protein_coding
ENSDARG00000096473	0						ENSDART00000151844.2	mcat	malonyl CoA:ACP acyltransferase (mitochondrial) [Source:ZFIN;Acc:ZDB-GENE-041111-231]	protein_coding
ENSDARG00000045549	52.2145	0.385442	0.242534	1.58923	0.112008	0.535803	ENSDART00000152086.3	bik	BCL2 interacting killer [Source:ZFIN;Acc:ZDB-GENE-041210-181]	protein_coding
ENSDARG00000016613	7.2897	-0.912023	0.671351	-1.35849	0.174309		ENSDART00000021782.10	mcat	malonyl CoA:ACP acyltransferase (mitochondrial) [Source:ZFIN;Acc:ZDB-GENE-041111-231]	protein_coding
ENSDARG00000008867	551.086	0.00170264	0.10292	0.0165434	0.986801	0.997202	ENSDART00000132081.3	rap1b	RAP1B, member of RAS oncogene family [Source:NCBI gene;Acc:321107]	protein_coding
ENSDARG00000115618	0						ENSDART00000179948.1	BX649534.1		rRNA
ENSDARG00000094428	9.1101	0.0499994	0.572094	0.0873971	0.930356		ENSDART00000144814.3	si:dkey-31f5.8	si:dkey-31f5.8 [Source:ZFIN;Acc:ZDB-GENE-041210-182]	protein_coding
ENSDARG00000029524	384.152	0.00113895	0.116123	0.00980815	0.992174	0.998501	ENSDART00000139730.3	impdh1b	IMP (inosine 5'-monophosphate) dehydrogenase 1b [Source:NCBI gene;Acc:338306]	protein_coding	YES
ENSDARG00000099812	310.843	0.123932	0.11555	1.07254	0.28348	0.729438	ENSDART00000166374.2	si:dkey-31f5.11	si:dkey-31f5.11 [Source:ZFIN;Acc:ZDB-GENE-030131-7826]	protein_coding
ENSDARG00000045548	2.01736	2.30216	1.2615	1.82494	0.0680104		ENSDART00000133203.2	lepb	leptin b [Source:ZFIN;Acc:ZDB-GENE-041210-183]	protein_coding
ENSDARG00000082824	0.0603474	0	5.2679	0	1		ENSDART00000118907.2	dre-mir-129-1	dre-mir-129-1 [Source:miRBase;Acc:MI0001983]	miRNA
ENSDARG00000083992	0						ENSDART00000119392.2	BX649263.1		rRNA
ENSDARG00000094118	0.741494	-0.766099	1.8437	-0.415523	0.677759		ENSDART00000136611.2	si:dkey-21o22.2	si:dkey-21o22.2 [Source:ZFIN;Acc:ZDB-GENE-061106-4]	protein_coding
ENSDARG00000006766	1311.87	-0.0365014	0.0890369	-0.409958	0.681837	0.924576	ENSDART00000100974.5	snd1	staphylococcal nuclease and tudor domain containing 1 [Source:NCBI gene;Acc:324404]	protein_coding
ENSDARG00000069402	1387.13	-0.0730704	0.104867	-0.69679	0.485934	0.848708	ENSDART00000140028.2	lrrc4.1	leucine rich repeat containing 4.1 [Source:ZFIN;Acc:ZDB-GENE-041210-129]	protein_coding
ENSDARG00000021336	1.93195	-1.07104	1.18481	-0.903972	0.36601		ENSDART00000027919.5	pax4	paired box 4 [Source:ZFIN;Acc:ZDB-GENE-041210-244]	protein_coding
ENSDARG00000045544	26.4067	0.335063	0.324714	1.03187	0.302132		ENSDART00000066964.6	hgfa	hepatocyte growth factor a [Source:ZFIN;Acc:ZDB-GENE-041014-2]	protein_coding
ENSDARG00000014804	247.985	0.221473	0.124007	1.78598	0.0741029	0.458251	ENSDART00000182979.1	cacna2d1a	calcium channel, voltage-dependent, alpha 2/delta subunit 1a [Source:ZFIN;Acc:ZDB-GENE-041210-215]	protein_coding
ENSDARG00000111326	41.7718	0.0319106	0.283619	0.112512	0.910417	0.983004	ENSDART00000184359.1	BX323820.1	cadherin-related family member 5, related sequence [Source:NCBI gene;Acc:561298]	protein_coding
ENSDARG00000001912	97.8591	0.30007	0.210894	1.42285	0.15478	0.60217	ENSDART00000169248.3	drd4-rs	dopamine receptor D4 related sequence [Source:ZFIN;Acc:ZDB-GENE-051113-172]	protein_coding
ENSDARG00000106138	3.94937	1.309	0.870267	1.50414	0.132546		ENSDART00000179191.2	BX855618.1		protein_coding
ENSDARG00000104301	35.3402	-0.0456423	0.308309	-0.148041	0.882311	0.97693	ENSDART00000167780.2	zgc:193726	zgc:193726 [Source:ZFIN;Acc:ZDB-GENE-081022-35]	protein_coding
ENSDARG00000045543	567.665	-0.0631103	0.106284	-0.593789	0.552654	0.874278	ENSDART00000066963.4	atp6v1f	ATPase H+ transporting V1 subunit F [Source:ZFIN;Acc:ZDB-GENE-040718-259]	protein_coding	YES
ENSDARG00000045542	213.556	-0.0111131	0.147337	-0.075426	0.939876	0.991801	ENSDART00000143642.2	lamtor4	late endosomal/lysosomal adaptor, MAPK and MTOR activator 4 [Source:NCBI gene;Acc:561019]	protein_coding
ENSDARG00000045541	239.683	-0.035545	0.130507	-0.272361	0.785345	0.95854	ENSDART00000024925.6	gcc1	GRIP and coiled-coil domain containing 1 [Source:ZFIN;Acc:ZDB-GENE-040801-118]	protein_coding
ENSDARG00000011605	188.799	0.224728	0.147247	1.52619	0.126961	0.56336	ENSDART00000024647.8	dennd6b	DENN/MADD domain containing 6B [Source:ZFIN;Acc:ZDB-GENE-030131-9382]	protein_coding
ENSDARG00000045540	457.729	0.0860814	0.104875	0.820801	0.41176	0.812908	ENSDART00000066961.6	ppp6r2a	protein phosphatase 6, regulatory subunit 2a [Source:ZFIN;Acc:ZDB-GENE-030131-5428]	protein_coding
ENSDARG00000056152	109.913	0.292266	0.200244	1.45955	0.144413	0.59014	ENSDART00000100867.4	fam3c	family with sequence similarity 3 member C [Source:NCBI gene;Acc:334205]	protein_coding
ENSDARG00000056145	21.7553	0.159013	0.38283	0.415363	0.677876		ENSDART00000078587.4	si:dkey-159a18.1	si:dkey-159a18.1 [Source:ZFIN;Acc:ZDB-GENE-041210-204]	protein_coding
ENSDARG00000101236	132.546	0.120519	0.162991	0.739426	0.459649	0.836336	ENSDART00000165558.2	cep83	centrosomal protein 83 [Source:NCBI gene;Acc:100007472]	retained_intron
ENSDARG00000037960	303.538	0.18168	0.136522	1.33078	0.183263	0.639245	ENSDART00000055317.6	lrrc17	leucine rich repeat containing 17 [Source:ZFIN;Acc:ZDB-GENE-030131-9774]	protein_coding
ENSDARG00000017163	1.8365	0.330606	1.28175	0.257933	0.796458		ENSDART00000003621.9	sinup	siaz-interacting nuclear protein [Source:ZFIN;Acc:ZDB-GENE-050913-2]	protein_coding
ENSDARG00000004794	21.1111	-0.116039	0.368094	-0.315244	0.752576		ENSDART00000135451.3	ccdc146	coiled-coil domain containing 146 [Source:ZFIN;Acc:ZDB-GENE-041210-217]	protein_coding
ENSDARG00000019861	52.5415	0.244529	0.249931	0.978385	0.327884	0.762099	ENSDART00000022539.8	fgl2a	fibrinogen-like 2a [Source:ZFIN;Acc:ZDB-GENE-030131-9506]	protein_coding	YES
ENSDARG00000045481	68.8302	0.3418	0.225171	1.51796	0.129026	0.567896	ENSDART00000132464.2	gsap	gamma-secretase activating protein [Source:ZFIN;Acc:ZDB-GENE-041210-216]	protein_coding
ENSDARG00000045482	290.905	-0.068452	0.125631	-0.544866	0.585846	0.889473	ENSDART00000146621.2	stk38l	serine/threonine kinase 38 like [Source:ZFIN;Acc:ZDB-GENE-040426-798]	protein_coding
ENSDARG00000103810	24.2656	-0.289196	0.370355	-0.780861	0.434884		ENSDART00000048023.6	cacna2d4a	calcium channel, voltage-dependent, alpha 2/delta subunit 4a [Source:ZFIN;Acc:ZDB-GENE-041210-213]	protein_coding
ENSDARG00000045483	236.25	0.000972952	0.141425	0.00687963	0.994511	0.998501	ENSDART00000188658.1	lrtm2a	leucine-rich repeats and transmembrane domains 2a [Source:ZFIN;Acc:ZDB-GENE-041210-218]	protein_coding
ENSDARG00000026855	33.2373	-0.225954	0.305161	-0.740442	0.459032	0.836183	ENSDART00000136069.2	cacna2d4a	calcium channel, voltage-dependent, alpha 2/delta subunit 4a [Source:ZFIN;Acc:ZDB-GENE-041210-213]	protein_coding
ENSDARG00000045484	116.935	0.120234	0.183564	0.654999	0.512469	0.859387	ENSDART00000066894.6	dcp1b	decapping mRNA 1B [Source:ZFIN;Acc:ZDB-GENE-040819-1]	protein_coding	YES
ENSDARG00000008398	205.485	0.119321	0.132632	0.899637	0.368313	0.789432	ENSDART00000132909.3	cacna1c	calcium channel, voltage-dependent, L type, alpha 1C subunit [Source:ZFIN;Acc:ZDB-GENE-020129-1]	protein_coding
ENSDARG00000082618	0						ENSDART00000118392.2	BX248410.1		rRNA
ENSDARG00000009252	65.5877	0.0206555	0.214337	0.0963693	0.923227	0.986032	ENSDART00000130687.4	napepld	N-acyl phosphatidylethanolamine phospholipase D [Source:ZFIN;Acc:ZDB-GENE-030131-3856]	protein_coding
ENSDARG00000011764	239.448	-0.0139041	0.131655	-0.10561	0.915892	0.984465	ENSDART00000017572.7	ints13	integrator complex subunit 13 [Source:ZFIN;Acc:ZDB-GENE-030131-6224]	protein_coding
ENSDARG00000045485	161.902	0.0531949	0.150867	0.352596	0.724391	0.938006	ENSDART00000066895.4	rassf8b	Ras association domain family member 8b [Source:ZFIN;Acc:ZDB-GENE-040426-1338]	protein_coding
ENSDARG00000117503	0.289513	-2.08664	3.35981	-0.621057	0.534562		ENSDART00000194210.1	BX248410.5		lincRNA
ENSDARG00000055245	3.24045	0.32819	1.05877	0.309974	0.756581		ENSDART00000125685.3	zmp:0000000650	zmp:0000000650 [Source:ZFIN;Acc:ZDB-GENE-130530-653]	protein_coding
ENSDARG00000114678	3.32388	0.302195	0.986948	0.306192	0.759459		ENSDART00000189006.1	BX248410.4		protein_coding
ENSDARG00000090038	2.12191	-0.0597415	1.18706	-0.0503274	0.959861		ENSDART00000127576.3	BX248410.2	Schwann cell myelin protein-like [Source:NCBI gene;Acc:101884775]	protein_coding
ENSDARG00000090277	0.603662	2.27047	2.12235	1.06979	0.284714		ENSDART00000125340.3	BX248410.3	sialic acid-binding Ig-like lectin 7 [Source:NCBI gene;Acc:103910452]	protein_coding
ENSDARG00000005476	250.059	0.0452602	0.151363	0.299017	0.764927	0.952638	ENSDART00000005847.9	nav3	neuron navigator 3 [Source:NCBI gene;Acc:567779]	protein_coding
ENSDARG00000030614	6389.14	0.0332871	0.0873436	0.381105	0.703125	0.93162	ENSDART00000041861.5	syt1a	synaptotagmin Ia [Source:ZFIN;Acc:ZDB-GENE-040718-165]	protein_coding
ENSDARG00000045486	120.955	0.141085	0.181959	0.775368	0.438122	0.826635	ENSDART00000139962.2	pawr	PRKC, apoptosis, WT1, regulator [Source:ZFIN;Acc:ZDB-GENE-041010-108]	protein_coding
ENSDARG00000010784	655.535	-0.000761963	0.0978134	-0.00778997	0.993785	0.998501	ENSDART00000132923.3	ppp1r12a	protein phosphatase 1, regulatory subunit 12A [Source:NCBI gene;Acc:445393]	protein_coding
ENSDARG00000117468	0						ENSDART00000194130.1	BX569790.3		lincRNA
ENSDARG00000045487	9106.43	-0.0185233	0.0961031	-0.192744	0.847159	0.971779	ENSDART00000066898.5	rps16	ribosomal protein S16 [Source:ZFIN;Acc:ZDB-GENE-050506-107]	protein_coding
ENSDARG00000092717	1.51798	1.44886	1.4225	1.01853	0.308426		ENSDART00000147838.2	BX569790.1		lincRNA
ENSDARG00000097427	0.0728443	-1.13622	5.2679	-0.215687	0.829231		ENSDART00000153600.2	BX569790.2		lincRNA
ENSDARG00000029830	31.7679	-0.111292	0.303177	-0.367086	0.713555	0.934349	ENSDART00000040266.4	myf6	myogenic factor 6 [Source:NCBI gene;Acc:404208]	protein_coding
ENSDARG00000007277	30.2885	-0.119748	0.310254	-0.385968	0.69952		ENSDART00000127664.4	myf5	myogenic factor 5 [Source:ZFIN;Acc:ZDB-GENE-000616-6]	protein_coding	YES
ENSDARG00000098436	0.0490087	0	5.2679	0	1		ENSDART00000160428.3	BX537156.1		miRNA
ENSDARG00000013414	877.284	0.326878	0.119607	2.73293	0.00627728	0.130782	ENSDART00000019748.9	lin7a	lin-7 homolog A (C. elegans) [Source:ZFIN;Acc:ZDB-GENE-040426-1665]	protein_coding
ENSDARG00000106953	0						ENSDART00000174857.2	BX537308.2		rRNA
ENSDARG00000032218	204.741	-0.040443	0.139745	-0.289406	0.77227	0.95493	ENSDART00000140400.2	acss3	acyl-CoA synthetase short chain family member 3 [Source:ZFIN;Acc:ZDB-GENE-060503-816]	protein_coding
ENSDARG00000013000	440.686	-0.0242573	0.105307	-0.230348	0.817821	0.964743	ENSDART00000142140.2	ppfia2	PTPRF interacting protein alpha 2 [Source:ZFIN;Acc:ZDB-GENE-030131-7905]	protein_coding
ENSDARG00000096999	15.7443	0.0620174	0.436755	0.141996	0.887083		ENSDART00000156001.2	BX537308.1		antisense
ENSDARG00000095571	0						ENSDART00000145180.2	BX537162.1		processed_transcript
ENSDARG00000055360	363.355	-0.166686	0.115911	-1.43804	0.150421	0.595242	ENSDART00000077707.4	llph	LLP homolog, long-term synaptic facilitation factor [Source:NCBI gene;Acc:100003313]	protein_coding
ENSDARG00000012729	125.216	0.253826	0.190258	1.33412	0.182166	0.637886	ENSDART00000137814.3	hcls1	hematopoietic cell-specific Lyn substrate 1 [Source:ZFIN;Acc:ZDB-GENE-030131-7191]	protein_coding	YES
ENSDARG00000061951	667.022	-0.00720286	0.102877	-0.0700141	0.944182	0.992393	ENSDART00000131402.3	golgb1	golgin B1 [Source:ZFIN;Acc:ZDB-GENE-030429-9]	protein_coding
ENSDARG00000010454	37.0464	-0.622147	0.333353	-1.86633	0.0619947	0.420962	ENSDART00000023588.8	guca1a	guanylate cyclase activator 1A [Source:ZFIN;Acc:ZDB-GENE-011128-5]	protein_coding
ENSDARG00000021579	77.7189	-0.250853	0.228737	-1.09669	0.272777	0.722813	ENSDART00000037670.5	orc5	origin recognition complex, subunit 5 [Source:ZFIN;Acc:ZDB-GENE-040426-2275]	protein_coding
ENSDARG00000021595	972.183	0.0716726	0.109807	0.652712	0.513942	0.859668	ENSDART00000039277.7	lhfpl3	LHFPL tetraspan subfamily member 3 [Source:NCBI gene;Acc:445050]	protein_coding
ENSDARG00000007523	1234.5	-0.0647089	0.0973766	-0.664522	0.506356	0.857051	ENSDART00000123369.3	kmt2e	lysine (K)-specific methyltransferase 2E [Source:ZFIN;Acc:ZDB-GENE-030131-4120]	protein_coding
ENSDARG00000045490	875.279	0.0120163	0.113906	0.105494	0.915984	0.984465	ENSDART00000146272.3	ndufb2	NADH:ubiquinone oxidoreductase subunit B2 [Source:ZFIN;Acc:ZDB-GENE-040426-1762]	protein_coding
ENSDARG00000018111	191.268	-0.00873334	0.139291	-0.0626987	0.950006	0.993177	ENSDART00000002851.9	kdm7aa	lysine (K)-specific demethylase 7Aa [Source:NCBI gene;Acc:321248]	protein_coding
ENSDARG00000117573	0						ENSDART00000194724.1	BX537168.1		lincRNA
ENSDARG00000034300	54.0096	0.064122	0.251394	0.255066	0.798672	0.960737	ENSDART00000131161.3	sema3c	sema domain, immunoglobulin domain (Ig), short basic domain, secreted, (semaphorin) 3C [Source:ZFIN;Acc:ZDB-GENE-050513-5]	protein_coding
ENSDARG00000032639	1448.98	-0.543058	0.148819	-3.64913	0.000263134	0.0172784	ENSDART00000050753.6	cd36	CD36 molecule (thrombospondin receptor) [Source:ZFIN;Acc:ZDB-GENE-040718-55]	protein_coding	YES
ENSDARG00000021647	885.86	-0.0719385	0.0891974	-0.80651	0.419949	0.817228	ENSDART00000036531.6	gnai1	guanine nucleotide binding protein (G protein), alpha inhibiting activity polypeptide 1 [Source:ZFIN;Acc:ZDB-GENE-040426-1310]	protein_coding	YES
ENSDARG00000016010	380.986	-0.165091	0.117508	-1.40494	0.160041	0.608015	ENSDART00000040033.9	nup107	nucleoporin 107 [Source:ZFIN;Acc:ZDB-GENE-041210-245]	protein_coding	YES
ENSDARG00000021590	179.688	0.0155649	0.152897	0.1018	0.918916	0.984697	ENSDART00000009768.9	magi2a	membrane associated guanylate kinase, WW and PDZ domain containing 2a [Source:ZFIN;Acc:ZDB-GENE-050810-4]	protein_coding
ENSDARG00000045493	34.3111	0.0614979	0.306658	0.200542	0.841056	0.969396	ENSDART00000066909.5	slc35e3	solute carrier family 35 member E3 [Source:NCBI gene;Acc:563675]	protein_coding
ENSDARG00000094023	12.2042	0.71395	0.545657	1.30842	0.19073		ENSDART00000131433.2	AL935183.1		processed_transcript
ENSDARG00000033443	257.353	0.166499	0.128125	1.2995	0.193771	0.65152	ENSDART00000162859.2	mdm2	MDM2 proto-oncogene [Source:NCBI gene;Acc:30637]	protein_coding	YES
ENSDARG00000109358	124.358	0.0798473	0.17483	0.456715	0.647876	0.910561	ENSDART00000133056.2	trhde.2	thyrotropin releasing hormone degrading enzyme, tandem duplicate 2 [Source:ZFIN;Acc:ZDB-GENE-070705-89]	protein_coding
ENSDARG00000108552	0						ENSDART00000178695.2	AL929141.1		rRNA
ENSDARG00000108019	0						ENSDART00000175186.2	AL935196.1		rRNA
ENSDARG00000084043	0.258922	1.50357	3.76321	0.399546	0.689491		ENSDART00000119443.2	CR394543.1		rRNA
ENSDARG00000111837	95.9035	0.317486	0.204029	1.55608	0.119688	0.550589	ENSDART00000133184.2	trhde.2	thyrotropin releasing hormone degrading enzyme, tandem duplicate 2 [Source:ZFIN;Acc:ZDB-GENE-070705-89]	protein_coding
ENSDARG00000084741	0						ENSDART00000120141.2	AL929006.1		rRNA
ENSDARG00000011769	43.9556	0.141374	0.272669	0.518484	0.604121	0.894775	ENSDART00000132855.2	cpm	carboxypeptidase M [Source:ZFIN;Acc:ZDB-GENE-041210-191]	processed_transcript
ENSDARG00000022187	64.8513	0.0414261	0.227725	0.181913	0.855651	0.972871	ENSDART00000143571.2	usp6nl	USP6 N-terminal like [Source:ZFIN;Acc:ZDB-GENE-041210-192]	protein_coding	YES
ENSDARG00000002131	297.697	-0.202617	0.123205	-1.64455	0.100062	0.511555	ENSDART00000133433.3	celf2	cugbp, Elav-like family member 2 [Source:NCBI gene;Acc:373117]	protein_coding
ENSDARG00000016526	1041.47	-0.0634201	0.0871383	-0.727809	0.466731	0.83975	ENSDART00000025153.7	gata3	GATA binding protein 3 [Source:NCBI gene;Acc:30458]	protein_coding	YES
ENSDARG00000045513	521.688	-0.180521	0.100839	-1.79019	0.0734231	0.456929	ENSDART00000066929.7	taf3	TAF3 RNA polymerase II, TATA box binding protein (TBP)-associated facto [Source:ZFIN;Acc:ZDB-GENE-030131-6406]	protein_coding
ENSDARG00000045514	3837.12	0.0706913	0.101083	0.699342	0.484338	0.848708	ENSDART00000066930.7	atp5f1c	ATP synthase F1 subunit gamma [Source:ZFIN;Acc:ZDB-GENE-030131-8901]	protein_coding	YES
ENSDARG00000045515	106.544	-0.176237	0.171482	-1.02772	0.30408	0.74357	ENSDART00000136643.3	kin	Kin17 DNA and RNA binding protein [Source:ZFIN;Acc:ZDB-GENE-030131-3689]	protein_coding
ENSDARG00000045516	575.822	0.352051	0.251175	1.40162	0.161029	0.609189	ENSDART00000066932.7	itih2	inter-alpha-trypsin inhibitor heavy chain 2 [Source:ZFIN;Acc:ZDB-GENE-040426-1942]	protein_coding
ENSDARG00000045517	5.47239	0.914435	0.751844	1.21626	0.223887		ENSDART00000138121.2	itih5	inter-alpha-trypsin inhibitor heavy chain 5 [Source:ZFIN;Acc:ZDB-GENE-041210-193]	protein_coding
ENSDARG00000045518	100.435	0.321052	0.174315	1.84179	0.0655059	0.431985	ENSDART00000146792.2	tmem110l	transmembrane protein 110, like [Source:ZFIN;Acc:ZDB-GENE-040426-912]	protein_coding
ENSDARG00000045519	59.2669	0.0569405	0.242644	0.234666	0.814468	0.964097	ENSDART00000142992.3	sfmbt2	Scm like with four mbt domains 2 [Source:ZFIN;Acc:ZDB-GENE-041210-196]	protein_coding
ENSDARG00000034173	48.7422	0.0589768	0.262351	0.224802	0.822134	0.96611	ENSDART00000123680.3	prkcq	protein kinase C, theta [Source:ZFIN;Acc:ZDB-GENE-041210-195]	protein_coding	YES
ENSDARG00000001953	748.129	0.416638	0.138353	3.01141	0.00260033	0.0778506	ENSDART00000136720.2	pfkfb3	6-phosphofructo-2-kinase/fructose-2,6-biphosphatase 3 [Source:ZFIN;Acc:ZDB-GENE-040426-2724]	processed_transcript
ENSDARG00000031346	277.451	-0.239353	0.140593	-1.70246	0.08867	0.493101	ENSDART00000186524.1	rbm17	RNA binding motif protein 17 [Source:ZFIN;Acc:ZDB-GENE-040426-817]	protein_coding
ENSDARG00000069311	4.06611	0.0397621	0.798285	0.0498094	0.960274		ENSDART00000113663.3	il15ra	interleukin 15 receptor subunit alpha [Source:ZFIN;Acc:ZDB-GENE-081022-191]	protein_coding
ENSDARG00000089159	50.3248	0.54676	0.252104	2.16879	0.0300987	0.292652	ENSDART00000139605.2	acot14	acyl-CoA thioesterase 14 [Source:ZFIN;Acc:ZDB-GENE-041210-202]	processed_transcript
ENSDARG00000045522	76.5488	0.643194	0.288914	2.22625	0.0259977	0.27226	ENSDART00000133425.2	acot15	acyl-CoA thioesterase 15 [Source:ZFIN;Acc:ZDB-GENE-041210-203]	protein_coding
ENSDARG00000069292	58.7617	0.50033	0.255374	1.95921	0.0500887	0.380363	ENSDART00000100714.5	acot16	acyl-CoA thioesterase 16 [Source:ZFIN;Acc:ZDB-GENE-041210-201]	protein_coding
ENSDARG00000088524	6.88341	0.995751	0.649588	1.5329	0.125301		ENSDART00000066943.7	acot17	acyl-CoA thioesterase 17 [Source:ZFIN;Acc:ZDB-GENE-040426-2381]	protein_coding
ENSDARG00000033413	79.7009	0.198686	0.213042	0.932612	0.35102	0.776719	ENSDART00000047113.6	acot18	acyl-CoA thioesterase 18 [Source:ZFIN;Acc:ZDB-GENE-041210-254]	protein_coding
ENSDARG00000045524	154.335	-0.0726799	0.158378	-0.4589	0.646306	0.910397	ENSDART00000141133.2	lamb1b	laminin, beta 1b [Source:ZFIN;Acc:ZDB-GENE-041210-197]	protein_coding
ENSDARG00000045525	127.55	0.157404	0.174191	0.903631	0.366191	0.788151	ENSDART00000146658.2	tmcc3	transmembrane and coiled-coil domain family 3 [Source:ZFIN;Acc:ZDB-GENE-030131-1811]	protein_coding
ENSDARG00000042469	510.441	-0.0935898	0.132508	-0.706296	0.480004	0.846671	ENSDART00000142491.2	ndufa12	NADH:ubiquinone oxidoreductase subunit A12 [Source:ZFIN;Acc:ZDB-GENE-050828-1]	protein_coding
ENSDARG00000045527	122.261	-0.249668	0.171125	-1.45898	0.14457	0.59014	ENSDART00000128968.4	nr2c1	nuclear receptor subfamily 2, group C, member 1 [Source:ZFIN;Acc:ZDB-GENE-041210-198]	protein_coding
ENSDARG00000107892	0						ENSDART00000178113.2	BX640593.1		rRNA
ENSDARG00000045528	71.6538	0.202044	0.207654	0.972983	0.330562	0.763515	ENSDART00000066949.3	fgd6	FYVE, RhoGEF and PH domain containing 6 [Source:ZFIN;Acc:ZDB-GENE-041210-200]	protein_coding
ENSDARG00000075215	122.323	0.12696	0.167218	0.759248	0.447705	0.832252	ENSDART00000136927.4	vezt	vezatin, adherens junctions transmembrane protein [Source:ZFIN;Acc:ZDB-GENE-070705-251]	protein_coding
ENSDARG00000069261	34.637	0.320296	0.300089	1.06734	0.285819	0.729896	ENSDART00000125767.3	metap2a	methionyl aminopeptidase 2a [Source:ZFIN;Acc:ZDB-GENE-061013-5]	protein_coding
ENSDARG00000097579	0.926936	0.348235	1.78603	0.194978	0.845411		ENSDART00000156021.2	CT573048.1		antisense
ENSDARG00000089861	272.419	0.161016	0.124012	1.29839	0.194153	0.651607	ENSDART00000124514.3	usp44	ubiquitin specific peptidase 44 [Source:NCBI gene;Acc:393227]	protein_coding
ENSDARG00000089908	19.3862	-0.208644	0.411727	-0.506752	0.612329		ENSDART00000126474.4	si:ch211-265o23.1	si:ch211-265o23.1 [Source:ZFIN;Acc:ZDB-GENE-060503-509]	protein_coding
ENSDARG00000032627	299.484	0.280598	0.125786	2.23076	0.0256973	0.270436	ENSDART00000039877.8	SCYL2	si:ch211-244b2.1 [Source:ZFIN;Acc:ZDB-GENE-041210-205]	protein_coding
ENSDARG00000069244	23.5912	0.546942	0.351465	1.55618	0.119666		ENSDART00000100611.6	si:ch211-244b2.3	si:ch211-244b2.3 [Source:ZFIN;Acc:ZDB-GENE-030131-4737]	protein_coding
ENSDARG00000045530	25.7572	0.147844	0.346957	0.426117	0.670023		ENSDART00000172012.2	si:ch211-244b2.4	si:ch211-244b2.4 [Source:ZFIN;Acc:ZDB-GENE-030131-8699]	protein_coding
ENSDARG00000097326	0.133192	-1.12878	5.26714	-0.214306	0.830308		ENSDART00000153532.2	BX957270.1		lincRNA
ENSDARG00000098221	317.269	0.147788	0.144474	1.02294	0.306336	0.745538	ENSDART00000170709.2	st8sia1	ST8 alpha-N-acetyl-neuraminide alpha-2,8-sialyltransferase 1 [Source:ZFIN;Acc:ZDB-GENE-051005-1]	protein_coding
ENSDARG00000073766	189.523	0.274872	0.164408	1.67189	0.0945461	0.502061	ENSDART00000148296.3	tnni1d	troponin I, skeletal, slow d [Source:ZFIN;Acc:ZDB-GENE-040718-374]	protein_coding
ENSDARG00000078749	2.44085	-0.616214	1.10313	-0.558604	0.576432		ENSDART00000145955.3	b4galnt3a	beta-1,4-N-acetyl-galactosaminyl transferase 3a [Source:ZFIN;Acc:ZDB-GENE-060503-519]	protein_coding
ENSDARG00000083413	0						ENSDART00000117732.2	CU137645.1		rRNA
ENSDARG00000116145	0						ENSDART00000183291.1	CU137645.2		protein_coding
ENSDARG00000099850	315.426	0.112147	0.13907	0.806408	0.420008	0.817228	ENSDART00000171353.2	iqsec3a	IQ motif and Sec7 domain ArfGEF 3a [Source:ZFIN;Acc:ZDB-GENE-041210-343]	retained_intron
ENSDARG00000107462	0						ENSDART00000179441.2	BX088697.1		rRNA
ENSDARG00000041205	69.7865	0.174963	0.21178	0.826155	0.408716	0.811399	ENSDART00000138830.4	slc6a1l	solute carrier family 6 member 1, like [Source:ZFIN;Acc:ZDB-GENE-041210-296]	protein_coding
ENSDARG00000114833	0.22455	1.68046	3.96987	0.423302	0.672075		ENSDART00000180778.1	CR749777.1		protein_coding
ENSDARG00000029071	20.2809	-0.1139	0.421556	-0.270189	0.787015		ENSDART00000146459.2	creld2	cysteine-rich with EGF-like domains 2 [Source:NCBI gene;Acc:393495]	processed_transcript	YES
ENSDARG00000041199	54.5613	0.131625	0.227387	0.578861	0.562683	0.878394	ENSDART00000115200.5	alg12	ALG12 alpha-1,6-mannosyltransferase [Source:ZFIN;Acc:ZDB-GENE-041210-295]	protein_coding
ENSDARG00000024306	4.05992	-0.20138	0.950724	-0.211818	0.832249		ENSDART00000131240.3	zbed4	zinc finger, BED-type containing 4 [Source:ZFIN;Acc:ZDB-GENE-041210-305]	protein_coding
ENSDARG00000013596	107.971	0.0803065	0.179949	0.446274	0.6554	0.914765	ENSDART00000145083.3	brd1a	bromodomain containing 1a [Source:ZFIN;Acc:ZDB-GENE-041008-168]	protein_coding
ENSDARG00000084471	0						ENSDART00000119871.2	CR751234.1		rRNA
ENSDARG00000069160	44.6955	0.0133394	0.264469	0.0504386	0.959773	0.994587	ENSDART00000145806.3	tafa5a	TAFA chemokine like family member 5a [Source:ZFIN;Acc:ZDB-GENE-041210-344]	protein_coding
ENSDARG00000045510	112.611	0.140389	0.176434	0.795702	0.426205	0.820741	ENSDART00000066924.8	tbc1d22a	TBC1 domain family, member 22a [Source:ZFIN;Acc:ZDB-GENE-041114-144]	protein_coding
ENSDARG00000069169	86.9609	0.375476	0.211213	1.77772	0.0754501	0.46132	ENSDART00000146099.3	cerk	ceramide kinase [Source:ZFIN;Acc:ZDB-GENE-041210-210]	protein_coding	YES
ENSDARG00000069171	142.935	0.413273	0.18653	2.21559	0.0267197	0.276723	ENSDART00000134605.3	gramd4a	GRAM domain containing 4a [Source:ZFIN;Acc:ZDB-GENE-041210-211]	protein_coding
ENSDARG00000109808	0.116074	0	5.2679	0	1		ENSDART00000185221.1	CT583696.1		rRNA
ENSDARG00000069185	293.851	0.0952933	0.128145	0.743637	0.457096	0.835328	ENSDART00000123617.4	celsr1a	cadherin EGF LAG seven-pass G-type receptor 1a [Source:ZFIN;Acc:ZDB-GENE-030616-78]	protein_coding
ENSDARG00000043734	48.4094	0.0995312	0.256286	0.38836	0.69775	0.930208	ENSDART00000064219.7	trmu	tRNA 5-methylaminomethyl-2-thiouridylate methyltransferase [Source:NCBI gene;Acc:553625]	protein_coding
ENSDARG00000096207	0						ENSDART00000150799.2	si:ch73-263o4.3	si:ch73-263o4.3 [Source:ZFIN;Acc:ZDB-GENE-110914-192]	protein_coding
ENSDARG00000096045	23.4036	-0.353869	0.373786	-0.946716	0.343783		ENSDART00000150424.3	si:ch73-263o4.4	si:ch73-263o4.4 [Source:ZFIN;Acc:ZDB-GENE-110914-210]	protein_coding
ENSDARG00000014941	13.5211	0.544377	0.532955	1.02143	0.30705		ENSDART00000056132.7	tprkb	Tp53rk binding protein [Source:NCBI gene;Acc:492501]	protein_coding	YES
ENSDARG00000053917	44.0342	0.199701	0.273116	0.731195	0.46466	0.838815	ENSDART00000076037.6	alg10	ALG10 alpha-1,2-mannosyltransferase [Source:ZFIN;Acc:ZDB-GENE-110310-8]	protein_coding
ENSDARG00000075820	4.05484	0.0479356	0.80966	0.0592047	0.952789		ENSDART00000150335.2	CU694442.1		unprocessed_pseudogene
ENSDARG00000076272	52.885	-0.151446	0.244582	-0.619203	0.535783	0.86778	ENSDART00000111603.4	znf1041	zinc finger protein 1041 [Source:ZFIN;Acc:ZDB-GENE-080213-11]	protein_coding
ENSDARG00000111124	0.0575624	-1.13622	5.2679	-0.215687	0.829231		ENSDART00000175475.2	CU694442.2		rRNA
ENSDARG00000112874	18.3208	0.0188632	0.414472	0.0455115	0.9637		ENSDART00000150879.2	znf1067	zinc finger protein 1067 [Source:ZFIN;Acc:ZDB-GENE-110913-170]	protein_coding
ENSDARG00000096034	0.159814	0.787348	4.95822	0.158797	0.873829		ENSDART00000150527.2	si:ch73-289h5.5	si:ch73-289h5.5 [Source:ZFIN;Acc:ZDB-GENE-110914-179]	nonsense_mediated_decay
ENSDARG00000077488	28.8723	0.171108	0.337789	0.506553	0.612468		ENSDART00000150438.3	si:ch73-289h5.4	si:ch73-289h5.4 [Source:ZFIN;Acc:ZDB-GENE-110913-10]	protein_coding
ENSDARG00000106572	0						ENSDART00000178343.2	FO704886.1		rRNA
ENSDARG00000115901	0						ENSDART00000193551.1	dre-mir-430c-1	dre-mir-430c-1 [Source:miRBase;Acc:MI0001529]	miRNA
ENSDARG00000115871	0						ENSDART00000181490.1	dre-mir-430b-4	dre-mir-430b-4 [Source:miRBase;Acc:MI0002144]	miRNA
ENSDARG00000116477	0						ENSDART00000181414.1	dre-mir-430a-4	dre-mir-430a-4 [Source:miRBase;Acc:MI0002113]	miRNA
ENSDARG00000116592	0						ENSDART00000190843.1	dre-mir-430c-1	dre-mir-430c-1 [Source:miRBase;Acc:MI0001529]	miRNA
ENSDARG00000111340	0						ENSDART00000182284.1	dre-mir-430b-10	dre-mir-430b-10 [Source:miRBase;Acc:MI0002150]	miRNA
ENSDARG00000109889	0						ENSDART00000186439.1	dre-mir-430a-2	dre-mir-430a-2 [Source:miRBase;Acc:MI0002111]	miRNA
ENSDARG00000115466	0						ENSDART00000180987.1	dre-mir-430c-1	dre-mir-430c-1 [Source:miRBase;Acc:MI0001529]	miRNA
ENSDARG00000112296	0						ENSDART00000186012.1	dre-mir-430b-10	dre-mir-430b-10 [Source:miRBase;Acc:MI0002150]	miRNA
ENSDARG00000111749	0						ENSDART00000185948.1	dre-mir-430a-4	dre-mir-430a-4 [Source:miRBase;Acc:MI0002113]	miRNA
ENSDARG00000111325	0						ENSDART00000192946.1	dre-mir-430c-1	dre-mir-430c-1 [Source:miRBase;Acc:MI0001529]	miRNA
ENSDARG00000110605	0						ENSDART00000184826.1	dre-mir-430b-1	dre-mir-430b-1 [Source:miRBase;Acc:MI0001528]	miRNA
ENSDARG00000114347	0						ENSDART00000180246.1	dre-mir-430a-2	dre-mir-430a-2 [Source:miRBase;Acc:MI0002111]	miRNA
ENSDARG00000114485	0						ENSDART00000183405.1	dre-mir-430c-1	dre-mir-430c-1 [Source:miRBase;Acc:MI0001529]	miRNA
ENSDARG00000109380	0						ENSDART00000182118.1	dre-mir-430b-6	dre-mir-430b-6 [Source:miRBase;Acc:MI0002146]	miRNA
ENSDARG00000111403	0						ENSDART00000189472.1	dre-mir-430a-4	dre-mir-430a-4 [Source:miRBase;Acc:MI0002113]	miRNA
ENSDARG00000114836	0						ENSDART00000190794.1	dre-mir-430c-1	dre-mir-430c-1 [Source:miRBase;Acc:MI0001529]	miRNA
ENSDARG00000116261	0						ENSDART00000186064.1	dre-mir-430b-10	dre-mir-430b-10 [Source:miRBase;Acc:MI0002150]	miRNA
ENSDARG00000113618	0						ENSDART00000192349.1	dre-mir-430a-16	dre-mir-430a-16 [Source:miRBase;Acc:MI0002125]	miRNA
ENSDARG00000114213	0						ENSDART00000184454.1	dre-mir-430b-9	dre-mir-430b-9 [Source:miRBase;Acc:MI0002149]	miRNA
ENSDARG00000115035	0						ENSDART00000182794.1	dre-mir-430a-2	dre-mir-430a-2 [Source:miRBase;Acc:MI0002111]	miRNA
ENSDARG00000110116	0						ENSDART00000192942.1	dre-mir-430c-1	dre-mir-430c-1 [Source:miRBase;Acc:MI0001529]	miRNA
ENSDARG00000113089	0						ENSDART00000129847.2	dre-mir-430b-10	dre-mir-430b-10 [Source:miRBase;Acc:MI0002150]	miRNA
ENSDARG00000110445	0						ENSDART00000184748.1	dre-mir-430c-1	dre-mir-430c-1 [Source:miRBase;Acc:MI0001529]	miRNA
ENSDARG00000116403	0						ENSDART00000185591.1	dre-mir-430b-1	dre-mir-430b-1 [Source:miRBase;Acc:MI0001528]	miRNA
ENSDARG00000111541	0						ENSDART00000186569.1	dre-mir-430a-2	dre-mir-430a-2 [Source:miRBase;Acc:MI0002111]	miRNA
ENSDARG00000116481	0						ENSDART00000180206.1	dre-mir-430c-1	dre-mir-430c-1 [Source:miRBase;Acc:MI0001529]	miRNA
ENSDARG00000113073	0						ENSDART00000182791.1	dre-mir-430b-6	dre-mir-430b-6 [Source:miRBase;Acc:MI0002146]	miRNA
ENSDARG00000111943	0						ENSDART00000127341.3	dre-mir-430a-11	dre-mir-430a-11 [Source:miRBase;Acc:MI0002120]	miRNA
ENSDARG00000116749	0						ENSDART00000184161.1	dre-mir-430c-1	dre-mir-430c-1 [Source:miRBase;Acc:MI0001529]	miRNA
ENSDARG00000109709	0						ENSDART00000193158.1	dre-mir-430b-10	dre-mir-430b-10 [Source:miRBase;Acc:MI0002150]	miRNA
ENSDARG00000114599	0						ENSDART00000185005.1	dre-mir-430c-1	dre-mir-430c-1 [Source:miRBase;Acc:MI0001529]	miRNA
ENSDARG00000112802	0						ENSDART00000186435.1	dre-mir-430b-18	dre-mir-430b-18 [Source:miRBase;Acc:MI0002158]	miRNA
ENSDARG00000111975	0						ENSDART00000181292.1	dre-mir-430a-2	dre-mir-430a-2 [Source:miRBase;Acc:MI0002111]	miRNA
ENSDARG00000114183	0						ENSDART00000190135.1	dre-mir-430c-1	dre-mir-430c-1 [Source:miRBase;Acc:MI0001529]	miRNA
ENSDARG00000109941	0						ENSDART00000190190.1	dre-mir-430b-10	dre-mir-430b-10 [Source:miRBase;Acc:MI0002150]	miRNA
ENSDARG00000115654	0						ENSDART00000182981.1	dre-mir-430a-16	dre-mir-430a-16 [Source:miRBase;Acc:MI0002125]	miRNA
ENSDARG00000114311	0						ENSDART00000185290.1	dre-mir-430b-9	dre-mir-430b-9 [Source:miRBase;Acc:MI0002149]	miRNA
ENSDARG00000115251	0						ENSDART00000185304.1	dre-mir-430a-2	dre-mir-430a-2 [Source:miRBase;Acc:MI0002111]	miRNA
ENSDARG00000113362	0						ENSDART00000180603.1	dre-mir-430c-1	dre-mir-430c-1 [Source:miRBase;Acc:MI0001529]	miRNA
ENSDARG00000109967	0						ENSDART00000190646.1	dre-mir-430b-10	dre-mir-430b-10 [Source:miRBase;Acc:MI0002150]	miRNA
ENSDARG00000113279	0						ENSDART00000186334.1	dre-mir-430c-1	dre-mir-430c-1 [Source:miRBase;Acc:MI0001529]	miRNA
ENSDARG00000115317	0						ENSDART00000192745.1	dre-mir-430b-18	dre-mir-430b-18 [Source:miRBase;Acc:MI0002158]	miRNA
ENSDARG00000116475	0						ENSDART00000193266.1	dre-mir-430a-2	dre-mir-430a-2 [Source:miRBase;Acc:MI0002111]	miRNA
ENSDARG00000110007	0						ENSDART00000179974.1	dre-mir-430c-1	dre-mir-430c-1 [Source:miRBase;Acc:MI0001529]	miRNA
ENSDARG00000110957	0						ENSDART00000190431.1	dre-mir-430b-10	dre-mir-430b-10 [Source:miRBase;Acc:MI0002150]	miRNA
ENSDARG00000113472	0						ENSDART00000179752.1	dre-mir-430a-4	dre-mir-430a-4 [Source:miRBase;Acc:MI0002113]	miRNA
ENSDARG00000115532	0						ENSDART00000189573.1	dre-mir-430c-1	dre-mir-430c-1 [Source:miRBase;Acc:MI0001529]	miRNA
ENSDARG00000114255	0						ENSDART00000185666.1	dre-mir-430b-1	dre-mir-430b-1 [Source:miRBase;Acc:MI0001528]	miRNA
ENSDARG00000112506	0						ENSDART00000188851.1	dre-mir-430a-2	dre-mir-430a-2 [Source:miRBase;Acc:MI0002111]	miRNA
ENSDARG00000113369	0						ENSDART00000168329.2	dre-mir-430c-1	dre-mir-430c-1 [Source:miRBase;Acc:MI0001529]	miRNA
ENSDARG00000109546	0						ENSDART00000186488.1	dre-mir-430b-6	dre-mir-430b-6 [Source:miRBase;Acc:MI0002146]	miRNA
ENSDARG00000110053	0						ENSDART00000189118.1	dre-mir-430a-4	dre-mir-430a-4 [Source:miRBase;Acc:MI0002113]	miRNA
ENSDARG00000116026	0						ENSDART00000181020.1	dre-mir-430c-1	dre-mir-430c-1 [Source:miRBase;Acc:MI0001529]	miRNA
ENSDARG00000114956	0						ENSDART00000183313.1	dre-mir-430b-10	dre-mir-430b-10 [Source:miRBase;Acc:MI0002150]	miRNA
ENSDARG00000074009	30.4383	0.073091	0.30965	0.236044	0.813399		ENSDART00000110358.5	znf1059	zinc finger protein 1059 [Source:ZFIN;Acc:ZDB-GENE-030131-8437]	protein_coding
ENSDARG00000089318	57.3529	0.196554	0.242088	0.811913	0.416842	0.816751	ENSDART00000136106.4	BX088538.1		unprocessed_pseudogene
ENSDARG00000079222	24.847	0.0958819	0.34651	0.276707	0.782005		ENSDART00000111294.4	zgc:174315	zgc:174315 [Source:ZFIN;Acc:ZDB-GENE-080219-29]	protein_coding
ENSDARG00000088214	29.1309	0.142189	0.332014	0.428262	0.66846		ENSDART00000150629.2	si:dkey-23a23.3	si:dkey-23a23.3 [Source:ZFIN;Acc:ZDB-GENE-110913-89]	protein_coding
ENSDARG00000070203	0						ENSDART00000133357.3	si:dkey-13e3.1	si:dkey-13e3.1 [Source:ZFIN;Acc:ZDB-GENE-060503-805]	protein_coding
ENSDARG00000023036	158.742	0.839777	0.221357	3.79377	0.000148375	0.0115363	ENSDART00000142951.2	si:dkey-23a23.2	si:dkey-23a23.2 [Source:ZFIN;Acc:ZDB-GENE-060503-158]	protein_coding
ENSDARG00000097728	7.29804	-0.0215545	1.22171	-0.0176428	0.985924		ENSDART00000154127.2	CR388132.1		lincRNA
ENSDARG00000104041	56.1067	-0.102638	0.235875	-0.435138	0.663462	0.917899	ENSDART00000169539.2	CR388132.2		protein_coding
ENSDARG00000094824	8.14717	1.22413	0.70028	1.74806	0.0804531		ENSDART00000131893.2	si:dkey-23a23.1	si:dkey-23a23.1 [Source:ZFIN;Acc:ZDB-GENE-060503-65]	protein_coding
ENSDARG00000096684	12.7662	0.642253	0.49096	1.30816	0.19082		ENSDART00000153366.3	CR382372.1		lincRNA
ENSDARG00000115593	0.258145	-1.85713	3.48533	-0.532842	0.594143		ENSDART00000185164.1	CR847895.1		protein_coding
ENSDARG00000109327	0.497668	-0.131341	2.59408	-0.0506312	0.959619		ENSDART00000114649.4	znf1140	zinc finger protein 1140 [Source:ZFIN;Acc:ZDB-GENE-080218-12]	protein_coding
ENSDARG00000088082	2.16988	-1.36355	1.24334	-1.09669	0.272777		ENSDART00000133110.4	si:ch211-214c20.1	si:ch211-214c20.1 [Source:ZFIN;Acc:ZDB-GENE-081103-49]	protein_coding
ENSDARG00000112449	4.52321	-0.440578	0.801279	-0.549843	0.582427		ENSDART00000168046.2	BX248122.1	gastrula zinc finger protein XlCGF57.1-like [Source:NCBI gene;Acc:103910472]	protein_coding
ENSDARG00000091381	3.3712	1.19263	0.922269	1.29314	0.195961		ENSDART00000132876.3	si:ch211-214c20.1	si:ch211-214c20.1 [Source:ZFIN;Acc:ZDB-GENE-081103-49]	protein_coding
ENSDARG00000096063	6.11685	0.89685	0.732585	1.22423	0.220867		ENSDART00000150742.2	si:dkey-191j3.1	si:dkey-191j3.1 [Source:ZFIN;Acc:ZDB-GENE-110914-174]	protein_coding
ENSDARG00000116181	21.9252	-0.22803	0.396946	-0.57446	0.565657		ENSDART00000134990.3	znf1119	zinc finger protein 1119 [Source:ZFIN;Acc:ZDB-GENE-110914-42]	protein_coding
ENSDARG00000099173	25.2562	-0.514852	0.332655	-1.54771	0.121693		ENSDART00000170798.2	BX530097.1		protein_coding
ENSDARG00000092140	0						ENSDART00000137904.3	si:ch211-231i17.3	si:ch211-231i17.3 [Source:ZFIN;Acc:ZDB-GENE-081104-47]	protein_coding
ENSDARG00000094903	0.27188	-1.13623	3.74891	-0.303082	0.761827		ENSDART00000150596.2	si:ch211-231i17.4	si:ch211-231i17.4 [Source:ZFIN;Acc:ZDB-GENE-110914-104]	protein_coding
ENSDARG00000093831	3.15198	1.58509	1.08625	1.45922	0.144504		ENSDART00000150354.2	znf1121	zinc finger protein 1121 [Source:ZFIN;Acc:ZDB-GENE-110914-9]	protein_coding
ENSDARG00000110852	1.88822	-0.553954	1.33179	-0.415947	0.677449		ENSDART00000150324.2	znf1111	zinc finger protein 1111 [Source:ZFIN;Acc:ZDB-GENE-110913-113]	protein_coding
ENSDARG00000092968	3.41485	-0.510902	0.983609	-0.519415	0.603471		ENSDART00000150383.2	znf1128	zinc finger protein 1128 [Source:ZFIN;Acc:ZDB-GENE-110913-167]	protein_coding
ENSDARG00000043792	1.80377	2.86106	1.62359	1.76219	0.0780379		ENSDART00000139539.4	si:rp71-7l19.2	si:rp71-7l19.2 [Source:ZFIN;Acc:ZDB-GENE-081103-31]	protein_coding
ENSDARG00000117382	4.16419	0.801726	0.905749	0.885153	0.376074		ENSDART00000194985.1	BX323560.1		lincRNA
ENSDARG00000088870	6.95052	0.614137	0.645427	0.95152	0.341341		ENSDART00000135420.3	si:ch211-22k7.9	si:ch211-22k7.9 [Source:ZFIN;Acc:ZDB-GENE-070424-160]	protein_coding
ENSDARG00000089582	22.0657	0.460293	0.37811	1.21735	0.223471		ENSDART00000137564.4	si:dkey-265e15.2	si:dkey-265e15.2 [Source:ZFIN;Acc:ZDB-GENE-081103-3]	protein_coding
ENSDARG00000099440	2.16441	-1.04206	1.05313	-0.989485	0.322426		ENSDART00000164751.2	CR936249.1		processed_transcript
ENSDARG00000114558	1.83986	0.539816	1.37737	0.391919	0.695118		ENSDART00000163550.2	si:dkey-233e3.3	si:dkey-233e3.3 [Source:ZFIN;Acc:ZDB-GENE-110914-41]	protein_coding
ENSDARG00000111979	7.44232	-0.185643	0.611617	-0.303529	0.761487		ENSDART00000183084.1	CR394552.1		protein_coding
ENSDARG00000101497	2.01771	0.709127	1.26087	0.562413	0.573835		ENSDART00000161790.2	znf1047	zinc finger protein 1047 [Source:ZFIN;Acc:ZDB-GENE-110914-204]	protein_coding
ENSDARG00000100142	19.7009	0.124609	0.385174	0.323512	0.746307		ENSDART00000165929.2	znf1083	zinc finger protein 1083 [Source:ZFIN;Acc:ZDB-GENE-110914-15]	protein_coding
ENSDARG00000099837	3.81742	-0.332707	0.933315	-0.356479	0.721482		ENSDART00000168421.2	si:dkey-199m13.7	si:dkey-199m13.7 [Source:ZFIN;Acc:ZDB-GENE-110914-26]	protein_coding
ENSDARG00000104239	2.6921	-0.470254	1.02174	-0.460247	0.645339		ENSDART00000158990.2	CR383668.2		antisense
ENSDARG00000103202	0.474244	-0.644351	2.6033	-0.247513	0.804511		ENSDART00000159919.2	CR383668.1		lincRNA
ENSDARG00000117163	10.1531	-0.385588	0.522359	-0.738165	0.460414		ENSDART00000158444.2	znf1114	zinc finger protein 1114 [Source:ZFIN;Acc:ZDB-GENE-110914-54]	protein_coding
ENSDARG00000098876	5.30889	0.375317	0.836857	0.448484	0.653804		ENSDART00000159935.2	si:dkey-199m13.5	si:dkey-199m13.5 [Source:ZFIN;Acc:ZDB-GENE-110913-174]	protein_coding
ENSDARG00000103471	3.1206	-0.516987	0.981359	-0.526807	0.598328		ENSDART00000164555.2	si:dkey-199m13.4	si:dkey-199m13.4 [Source:ZFIN;Acc:ZDB-GENE-110913-41]	protein_coding
ENSDARG00000104074	0.423885	0.788887	2.72221	0.289797	0.771972		ENSDART00000169290.2	znf1052	zinc finger protein 1052 [Source:ZFIN;Acc:ZDB-GENE-110913-94]	protein_coding
ENSDARG00000101202	0.0549293	0.787347	5.2679	0.149461	0.88119		ENSDART00000169859.2	CU302413.1		processed_pseudogene
ENSDARG00000102559	0.17548	-0.198773	4.77518	-0.0416263	0.966797		ENSDART00000141715.3	si:dkey-16p19.5	si:dkey-16p19.5 [Source:ZFIN;Acc:ZDB-GENE-120709-69]	protein_coding
ENSDARG00000113016	1.67939	-0.991699	1.45552	-0.681338	0.495658		ENSDART00000190901.1	CU207245.1		protein_coding
ENSDARG00000101775	2.40497	1.00784	1.18981	0.847058	0.396963		ENSDART00000158528.2	zgc:172014	zgc:172014 [Source:ZFIN;Acc:ZDB-GENE-080215-22]	protein_coding
ENSDARG00000098115	4.35493	-1.44243	0.852304	-1.69239	0.0905726		ENSDART00000184557.1	si:dkey-178j11.5	si:dkey-178j11.5 [Source:ZFIN;Acc:ZDB-GENE-131118-10]	protein_coding
ENSDARG00000101374	108.422	-0.186942	0.198759	-0.940542	0.346939	0.773462	ENSDART00000166459.2	si:dkey-11n14.1	si:dkey-11n14.1 [Source:ZFIN;Acc:ZDB-GENE-060503-332]	protein_coding
ENSDARG00000110594	0						ENSDART00000181862.1	AL953856.4		snRNA
ENSDARG00000082790	0.0490087	0	5.2679	0	1		ENSDART00000115752.2	AL953856.1		snRNA
ENSDARG00000110759	0						ENSDART00000186221.1	AL953856.5		snRNA
ENSDARG00000115818	0.167018	1.21408	5.24828	0.231329	0.817059		ENSDART00000167727.2	znf1099	zinc finger protein 1099 [Source:ZFIN;Acc:ZDB-GENE-060503-829]	protein_coding
ENSDARG00000109664	0						ENSDART00000180388.1	AL953856.3		snRNA
ENSDARG00000115389	0						ENSDART00000185558.1	AL953856.9		snRNA
ENSDARG00000115944	0						ENSDART00000192795.1	AL953856.10		snRNA
ENSDARG00000111938	0						ENSDART00000189207.1	AL953856.7		snRNA
ENSDARG00000114277	0						ENSDART00000189036.1	AL953856.8		snRNA
ENSDARG00000110891	0						ENSDART00000183752.1	AL953856.6		snRNA
ENSDARG00000098340	0						ENSDART00000172254.2	AL953856.2		snRNA
ENSDARG00000113005	1.91017	0.22365	1.21577	0.183957	0.854047		ENSDART00000172541.2	si:dkey-47k16.4	si:dkey-47k16.4 [Source:ZFIN;Acc:ZDB-GENE-110914-131]	protein_coding
ENSDARG00000099699	4.46278	0.109108	0.82316	0.132548	0.894551		ENSDART00000164600.2	BX649620.1		lincRNA
ENSDARG00000117318	0						ENSDART00000194690.1	BX571711.22		lincRNA
ENSDARG00000112206	0						ENSDART00000183173.1	BX571711.9		snRNA
ENSDARG00000110785	0						ENSDART00000193990.1	BX571711.6		snRNA
ENSDARG00000117046	0						ENSDART00000192854.1	BX571711.21		snRNA
ENSDARG00000114548	0						ENSDART00000188164.1	BX571711.12		snRNA
ENSDARG00000116138	0						ENSDART00000191332.1	BX571711.16		snRNA
ENSDARG00000115815	0						ENSDART00000192797.1	BX571711.15		snRNA
ENSDARG00000114802	0						ENSDART00000186388.1	BX571711.14		snRNA
ENSDARG00000109445	0						ENSDART00000191457.1	BX571711.2		snRNA
ENSDARG00000114362	0						ENSDART00000190939.1	BX571711.11		snRNA
ENSDARG00000116626	0						ENSDART00000183972.1	BX571711.18		snRNA
ENSDARG00000111726	0						ENSDART00000183186.1	BX571711.8		snRNA
ENSDARG00000114561	0						ENSDART00000188684.1	BX571711.13		snRNA
ENSDARG00000113830	0						ENSDART00000183516.1	BX571711.10		snRNA
ENSDARG00000116681	0						ENSDART00000190137.1	BX571711.19		snRNA
ENSDARG00000110373	0						ENSDART00000191375.1	BX571711.5		snRNA
ENSDARG00000116826	0						ENSDART00000117727.2	BX571711.20		snRNA
ENSDARG00000080902	0						ENSDART00000117748.2	BX571711.1		snRNA
ENSDARG00000109780	0.0493779	0	5.2679	0	1		ENSDART00000184000.1	BX571711.3		snRNA
ENSDARG00000100479	36.6036	0.154357	0.290953	0.530524	0.595749	0.892875	ENSDART00000165821.2	si:dkey-43f9.4	si:dkey-43f9.4 [Source:ZFIN;Acc:ZDB-GENE-110913-43]	protein_coding
ENSDARG00000110062	0.494465	-1.33188	2.93508	-0.453779	0.649988		ENSDART00000192668.1	BX571711.4		snRNA
ENSDARG00000116390	0						ENSDART00000191640.1	BX571711.17		snRNA
ENSDARG00000110989	0						ENSDART00000192838.1	BX571711.7		snRNA
ENSDARG00000098143	0.745296	1.71219	1.97365	0.867522	0.385656		ENSDART00000169781.2	si:dkey-57l19.1	si:dkey-57l19.1 [Source:ZFIN;Acc:ZDB-GENE-060503-171]	protein_coding
ENSDARG00000104064	9.3974	0.316275	0.592744	0.533578	0.593633		ENSDART00000189539.1	si:ch211-127b6.2	si:ch211-127b6.2 [Source:ZFIN;Acc:ZDB-GENE-081103-37]	protein_coding
ENSDARG00000110696	0.378332	2.18015	3.28143	0.664389	0.506442		ENSDART00000188401.1	AL590152.1		processed_transcript
ENSDARG00000114172	4.67268	-1.13808	0.762797	-1.49199	0.135702		ENSDART00000140176.3	znf996	zinc finger protein 996 [Source:ZFIN;Acc:ZDB-GENE-110913-147]	protein_coding
ENSDARG00000103143	3.5557	-0.80852	0.944715	-0.855835	0.392089		ENSDART00000182911.1	si:dkey-19c16.12	si:dkey-19c16.12 [Source:ZFIN;Acc:ZDB-GENE-120703-20]	protein_coding
ENSDARG00000103229	4.25142	0.570722	0.874368	0.652725	0.513933		ENSDART00000162161.2	si:dkey-265e15.5	si:dkey-265e15.5 [Source:ZFIN;Acc:ZDB-GENE-081104-6]	retained_intron
ENSDARG00000104211	0.352744	-2.30216	3.09196	-0.744563	0.456536		ENSDART00000169153.2	BX548173.2		processed_transcript
ENSDARG00000103998	1.27074	0.277119	1.35398	0.204669	0.83783		ENSDART00000169534.2	BX548173.1		unprocessed_pseudogene
ENSDARG00000100061	10.5147	-0.514186	0.519896	-0.989016	0.322655		ENSDART00000190758.1	si:dkey-16p6.1	si:dkey-16p6.1 [Source:ZFIN;Acc:ZDB-GENE-081103-43]	protein_coding
ENSDARG00000116510	0						ENSDART00000183932.1	BX539310.1	uncharacterized LOC110439423 [Source:NCBI gene;Acc:110439423]	protein_coding
ENSDARG00000104412	11.5268	-0.655358	0.509325	-1.28672	0.198193		ENSDART00000164722.2	si:dkey-72l17.5	si:dkey-72l17.5 [Source:ZFIN;Acc:ZDB-GENE-070424-250]	retained_intron
ENSDARG00000100632	0.288567	0	3.40777	0	1		ENSDART00000163268.2	BX649328.1		processed_transcript
ENSDARG00000101475	0						ENSDART00000159880.2	BX649328.2		lincRNA
ENSDARG00000110031	0.21807	1.27226	4.36778	0.291283	0.770835		ENSDART00000189126.1	BX649328.3		protein_coding
ENSDARG00000100793	7.41604	-0.736261	0.620795	-1.186	0.235623		ENSDART00000163904.2	CR450785.1		protein_coding
ENSDARG00000102008	2.60441	-0.333992	1.14882	-0.290726	0.771261		ENSDART00000124106.2	si:dkey-72l17.6	si:dkey-72l17.6 [Source:ZFIN;Acc:ZDB-GENE-110913-49]	protein_coding
ENSDARG00000111875	0.174505	0	4.78459	0	1		ENSDART00000164675.2	CR450785.11		protein_coding
ENSDARG00000113581	0						ENSDART00000190770.1	CR450785.15		snRNA
ENSDARG00000111217	0						ENSDART00000183056.1	CR450785.7		snRNA
ENSDARG00000116396	0						ENSDART00000188026.1	CR450785.21		snRNA
ENSDARG00000111322	0						ENSDART00000181268.1	CR450785.8		snRNA
ENSDARG00000112824	0						ENSDART00000186214.1	CR450785.12		snRNA
ENSDARG00000114517	0						ENSDART00000184509.1	CR450785.19		snRNA
ENSDARG00000110846	0						ENSDART00000190557.1	CR450785.5		snRNA
ENSDARG00000114778	0						ENSDART00000184105.1	CR450785.20		snRNA
ENSDARG00000109305	0						ENSDART00000184574.1	CR450785.2		snRNA
ENSDARG00000114244	0						ENSDART00000180491.1	CR450785.18		snRNA
ENSDARG00000111750	0						ENSDART00000180533.1	CR450785.9		snRNA
ENSDARG00000110138	0						ENSDART00000183016.1	CR450785.3		snRNA
ENSDARG00000113937	0						ENSDART00000179771.1	CR450785.16		snRNA
ENSDARG00000116916	0						ENSDART00000186875.1	CR450785.23		snRNA
ENSDARG00000113483	0						ENSDART00000186664.1	CR450785.14		snRNA
ENSDARG00000110847	0						ENSDART00000185668.1	CR450785.6		snRNA
ENSDARG00000113058	0						ENSDART00000191754.1	CR450785.13		snRNA
ENSDARG00000111830	0						ENSDART00000186720.1	CR450785.10		snRNA
ENSDARG00000116472	0						ENSDART00000188169.1	CR450785.22		snRNA
ENSDARG00000110566	0						ENSDART00000193009.1	CR450785.4		snRNA
ENSDARG00000113950	0						ENSDART00000179712.1	CR450785.17		snRNA
ENSDARG00000117208	0						ENSDART00000181027.1	CR450785.24		snRNA
ENSDARG00000114925	0						ENSDART00000183134.1	BX005268.1		snRNA
ENSDARG00000075731	2.0586	0.395265	1.08291	0.365001	0.715111		ENSDART00000109176.4	zgc:174698	zgc:174698 [Source:ZFIN;Acc:ZDB-GENE-080204-74]	protein_coding
ENSDARG00000091746	5.01715	-0.469922	0.745037	-0.630737	0.528212		ENSDART00000151862.2	si:dkey-16p6.1	si:dkey-16p6.1 [Source:ZFIN;Acc:ZDB-GENE-081103-43]	protein_coding
ENSDARG00000095293	8.77438	0.194203	0.59104	0.328578	0.742474		ENSDART00000188695.1	si:dkey-265e7.1	si:dkey-265e7.1 [Source:ZFIN;Acc:ZDB-GENE-081103-25]	protein_coding
ENSDARG00000073915	5.4813	0.445298	0.791238	0.562787	0.57358		ENSDART00000152013.2	znf1085	zinc finger protein 1085 [Source:ZFIN;Acc:ZDB-GENE-080218-7]	protein_coding
ENSDARG00000107177	2.1786	0.548616	1.20883	0.453839	0.649945		ENSDART00000166485.2	znf1108	zinc finger protein 1108 [Source:ZFIN;Acc:ZDB-GENE-110914-14]	protein_coding
ENSDARG00000089814	12.7923	-0.19016	0.48195	-0.394564	0.693165		ENSDART00000152115.2	znf1042	zinc finger protein 1042 [Source:ZFIN;Acc:ZDB-GENE-120703-14]	protein_coding
ENSDARG00000096499	0.25884	1.47633	3.77055	0.391542	0.695397		ENSDART00000151995.2	BX324003.1		lincRNA
ENSDARG00000088245	20.019	-0.70384	0.391065	-1.7998	0.0718916		ENSDART00000137958.3	si:dkey-16p6.1	si:dkey-16p6.1 [Source:ZFIN;Acc:ZDB-GENE-081103-43]	protein_coding
ENSDARG00000109802	1.36893	1.7346	1.57547	1.10101	0.270894		ENSDART00000176728.2	BX324003.2		protein_coding
ENSDARG00000096458	0						ENSDART00000151873.2	si:dkey-26h11.2	si:dkey-26h11.2 [Source:ZFIN;Acc:ZDB-GENE-120709-94]	protein_coding
ENSDARG00000096437	0						ENSDART00000151897.2	si:dkey-26h11.1	si:dkey-26h11.1 [Source:ZFIN;Acc:ZDB-GENE-120709-74]	protein_coding
ENSDARG00000089304	24.6173	-0.900704	0.407317	-2.21131	0.0270146		ENSDART00000146414.3	si:dkeyp-4f2.1	si:dkeyp-4f2.1 [Source:ZFIN;Acc:ZDB-GENE-081103-33]	protein_coding
ENSDARG00000095997	22.5022	0.554555	0.366067	1.5149	0.129798		ENSDART00000150647.2	znf1112	zinc finger protein 1112 [Source:ZFIN;Acc:ZDB-GENE-110913-179]	protein_coding
ENSDARG00000095596	1.21997	-0.17587	1.6278	-0.108041	0.913963		ENSDART00000140679.3	si:dkeyp-4f2.6	si:dkeyp-4f2.6 [Source:ZFIN;Acc:ZDB-GENE-110914-212]	protein_coding
ENSDARG00000094484	2.38615	0.0219121	1.08497	0.0201961	0.983887		ENSDART00000158001.2	si:ch211-162i8.4	si:ch211-162i8.4 [Source:ZFIN;Acc:ZDB-GENE-110914-48]	protein_coding
ENSDARG00000094308	1.33873	-0.712347	1.33815	-0.532336	0.594493		ENSDART00000150429.3	si:dkey-247i3.6	si:dkey-247i3.6 [Source:ZFIN;Acc:ZDB-GENE-110913-83]	protein_coding
ENSDARG00000096186	9.78773	0.0798997	0.537398	0.148679	0.881807		ENSDART00000150851.2	si:dkey-247i3.5	si:dkey-247i3.5 [Source:ZFIN;Acc:ZDB-GENE-110914-32]	protein_coding
ENSDARG00000088378	1.38994	1.09434	1.53057	0.714989	0.474616		ENSDART00000150319.2	znf1000	zinc finger protein 1000 [Source:ZFIN;Acc:ZDB-GENE-110913-165]	protein_coding
ENSDARG00000086449	1.8653	2.79996	1.5735	1.77945	0.0751667		ENSDART00000150500.2	znf1055	zinc finger protein 1055 [Source:ZFIN;Acc:ZDB-GENE-110913-80]	protein_coding
ENSDARG00000096011	5.33361	-0.106697	0.739895	-0.144206	0.885338		ENSDART00000150712.2	si:dkeyp-4f2.3	si:dkeyp-4f2.3 [Source:ZFIN;Acc:ZDB-GENE-110914-117]	protein_coding
ENSDARG00000095521	1.27834	0.896406	1.6539	0.541996	0.587821		ENSDART00000150417.2	znf1090	zinc finger protein 1090 [Source:ZFIN;Acc:ZDB-GENE-110914-10]	protein_coding
ENSDARG00000082253	0.0603474	0	5.2679	0	1		ENSDART00000117893.2	CT027578.1		snRNA
ENSDARG00000112409	0.0510521	0	5.2679	0	1		ENSDART00000190342.1	CT027578.2		snRNA
ENSDARG00000104584	21.0596	0.240475	0.392619	0.612489	0.540214		ENSDART00000150625.2	si:dkeyp-4f2.3	si:dkeyp-4f2.3 [Source:ZFIN;Acc:ZDB-GENE-110914-117]	protein_coding
ENSDARG00000090366	5.15448	0.711637	0.740142	0.961487	0.336307		ENSDART00000189413.1	znf1065	zinc finger protein 1065 [Source:ZFIN;Acc:ZDB-GENE-071004-94]	protein_coding
ENSDARG00000076252	9.4483	0.468355	0.527727	0.887496	0.374812		ENSDART00000111083.3	si:dkey-247i3.1	si:dkey-247i3.1 [Source:ZFIN;Acc:ZDB-GENE-110913-84]	protein_coding
ENSDARG00000096188	0.462559	-0.856794	2.62807	-0.326016	0.744412		ENSDART00000150491.2	CT027801.2		protein_coding
ENSDARG00000096005	0.20207	0.733001	4.15323	0.17649	0.859909		ENSDART00000140480.3	CT027801.1		protein_coding
ENSDARG00000091013	47.7405	0.27859	0.28483	0.978093	0.328029	0.762099	ENSDART00000150439.3	si:dkey-84h14.2	si:dkey-84h14.2 [Source:ZFIN;Acc:ZDB-GENE-110913-33]	protein_coding
ENSDARG00000103872	0						ENSDART00000159918.2	si:dkey-84h14.4	si:dkey-84h14.4 [Source:ZFIN;Acc:ZDB-GENE-141216-176]	protein_coding
ENSDARG00000087293	5.02875	-0.116046	0.776165	-0.149512	0.881149		ENSDART00000192537.1	si:dkey-84h14.1	si:dkey-84h14.1 [Source:ZFIN;Acc:ZDB-GENE-110913-51]	protein_coding
ENSDARG00000090461	12.8389	0.348112	0.52473	0.663413	0.507066		ENSDART00000132613.3	si:ch211-197f20.1	si:ch211-197f20.1 [Source:ZFIN;Acc:ZDB-GENE-081103-44]	protein_coding
ENSDARG00000117785	0						ENSDART00000194645.1	AL807749.2		lincRNA
ENSDARG00000095989	0						ENSDART00000150273.2	AL807749.1		unprocessed_pseudogene
ENSDARG00000109604	4.71416	-0.305927	0.797042	-0.383828	0.701106		ENSDART00000170238.2	znf1026	zinc finger protein 1026 [Source:ZFIN;Acc:ZDB-GENE-110913-157]	protein_coding
ENSDARG00000098177	4.36404	0.257549	0.817777	0.314938	0.752808		ENSDART00000165044.2	si:dkey-28i19.3	si:dkey-28i19.3 [Source:ZFIN;Acc:ZDB-GENE-110913-17]	protein_coding
ENSDARG00000110665	0						ENSDART00000131186.2	CABZ01060112.2		snRNA
ENSDARG00000100840	0						ENSDART00000170245.2	CABZ01060112.1		snRNA
ENSDARG00000110101	0						ENSDART00000183296.1	CABZ01060113.1		snRNA
ENSDARG00000116594	0						ENSDART00000181758.1	CABZ01060113.2		snRNA
ENSDARG00000101948	20.4914	-0.116876	0.410178	-0.284939	0.775691		ENSDART00000162442.2	si:ch211-223g7.6	si:ch211-223g7.6 [Source:ZFIN;Acc:ZDB-GENE-050420-222]	protein_coding
ENSDARG00000117764	0.126471	0.787347	5.2679	0.149461	0.88119		ENSDART00000194959.1	BX324179.1		lincRNA
ENSDARG00000099330	0.705671	-1.56025	1.97778	-0.788892	0.430175		ENSDART00000171694.2	si:ch211-246b8.5	si:ch211-246b8.5 [Source:ZFIN;Acc:ZDB-GENE-070705-140]	protein_coding
ENSDARG00000105246	0.215308	1.58299	4.03686	0.392134	0.694959		ENSDART00000168294.2	CT025695.1		antisense
ENSDARG00000099432	1.75839	0.933246	1.41413	0.659942	0.509291		ENSDART00000189989.1	si:ch211-246b8.1	si:ch211-246b8.1 [Source:ZFIN;Acc:ZDB-GENE-070705-136]	protein_coding
ENSDARG00000114938	0						ENSDART00000169795.2	CT025695.2		antisense
ENSDARG00000102904	3.08908	0.0338966	0.891778	0.0380101	0.96968		ENSDART00000168500.2	si:ch211-246b8.2	si:ch211-246b8.2 [Source:ZFIN;Acc:ZDB-GENE-070705-137]	protein_coding
ENSDARG00000102515	0						ENSDART00000167999.2	CR847504.1		retained_intron
ENSDARG00000105063	2.96644	1.54749	1.08589	1.42509	0.154132		ENSDART00000167022.2	si:ch211-64i20.3	si:ch211-64i20.3 [Source:ZFIN;Acc:ZDB-GENE-110913-55]	protein_coding
ENSDARG00000099899	5.48621	-0.610192	0.746521	-0.81738	0.413711		ENSDART00000159602.2	si:dkeyp-51g9.4	si:dkeyp-51g9.4 [Source:ZFIN;Acc:ZDB-GENE-160628-1]	protein_coding
ENSDARG00000102716	8.01629	0.178589	0.611504	0.292049	0.770249		ENSDART00000162684.2	AL645691.2		unprocessed_pseudogene
ENSDARG00000090355	0						ENSDART00000150790.3	pimr168	Pim proto-oncogene, serine/threonine kinase, related 168 [Source:ZFIN;Acc:ZDB-GENE-041210-63]	protein_coding
ENSDARG00000112634	0						ENSDART00000185561.1	AL645691.3		rRNA
ENSDARG00000102561	0.852957	-2.0568	1.92695	-1.06739	0.285796		ENSDART00000158655.2	AL645691.1	gastrula zinc finger protein XlCGF8.2DB-like [Source:NCBI gene;Acc:100536867]	protein_coding
ENSDARG00000103992	3.25987	0.230449	0.99987	0.230479	0.81772		ENSDART00000167262.2	si:ch211-237a4.2	si:ch211-237a4.2 [Source:ZFIN;Acc:ZDB-GENE-060503-504]	protein_coding
ENSDARG00000099785	0.115961	0.787347	5.2679	0.149461	0.88119		ENSDART00000170744.2	si:dkey-146m20.13	si:dkey-146m20.13 [Source:ZFIN;Acc:ZDB-GENE-110914-223]	protein_coding
ENSDARG00000098615	0						ENSDART00000157984.2	BX901954.1		lincRNA
ENSDARG00000114783	2.81243	0.692202	1.107	0.625298	0.531776		ENSDART00000188148.1	znf985	zinc finger protein 985 [Source:ZFIN;Acc:ZDB-GENE-110914-127]	protein_coding
ENSDARG00000117809	0.377653	0.964015	2.8274	0.340955	0.733137		ENSDART00000194801.1	CR388228.1		lincRNA
ENSDARG00000101459	4.56377	-0.777076	0.854055	-0.909867	0.362893		ENSDART00000167934.2	si:dkey-279j5.1	si:dkey-279j5.1 [Source:ZFIN;Acc:ZDB-GENE-120703-27]	protein_coding
ENSDARG00000095275	4.01195	0.379052	0.809727	0.468123	0.639697		ENSDART00000133667.3	si:dkey-269p2.1	si:dkey-269p2.1 [Source:ZFIN;Acc:ZDB-GENE-081103-5]	protein_coding
ENSDARG00000113431	6.67556	-0.331244	0.673708	-0.491673	0.62295		ENSDART00000182403.1	si:ch211-276i6.1	si:ch211-276i6.1 [Source:ZFIN;Acc:ZDB-GENE-081103-1]	protein_coding
ENSDARG00000109260	0						ENSDART00000180425.1	BX000703.1		rRNA
ENSDARG00000077266	1.27567	1.21119	1.72702	0.701318	0.483105		ENSDART00000109741.4	zgc:174698	zgc:174698 [Source:ZFIN;Acc:ZDB-GENE-080204-74]	protein_coding
ENSDARG00000116675	0						ENSDART00000180449.1	CR847906.2		rRNA
ENSDARG00000099493	4.67169	0.418799	0.904166	0.463188	0.64323		ENSDART00000169536.2	CR847906.1	protein NLRC3-like [Source:NCBI gene;Acc:571651]	protein_coding
ENSDARG00000116197	11.9404	0.698769	0.538327	1.29804	0.194274		ENSDART00000171191.2	si:dkeyp-4c4.2	si:dkeyp-4c4.2 [Source:ZFIN;Acc:ZDB-GENE-130530-1]	protein_coding
ENSDARG00000111444	0						ENSDART00000180489.1	CABZ01087265.1		snRNA
ENSDARG00000100961	7.48899	-0.227763	0.640236	-0.355749	0.722029		ENSDART00000172316.2	zgc:174653	zgc:174653 [Source:ZFIN;Acc:ZDB-GENE-080218-2]	protein_coding
ENSDARG00000103348	0.652275	-1.9105	2.0696	-0.923125	0.355942		ENSDART00000159084.2	si:dkey-176f19.7	si:dkey-176f19.7 [Source:ZFIN;Acc:ZDB-GENE-110913-130]	protein_coding
ENSDARG00000114908	1.86637	0.587323	1.29546	0.453372	0.650281		ENSDART00000162245.2	znf1089	zinc finger protein 1089 [Source:ZFIN;Acc:ZDB-GENE-110913-116]	protein_coding
ENSDARG00000098167	2.35314	0.598775	1.02281	0.58542	0.558265		ENSDART00000165440.2	si:dkey-176f19.4	si:dkey-176f19.4 [Source:ZFIN;Acc:ZDB-GENE-110913-20]	protein_coding
ENSDARG00000098677	0.322932	-0.420516	3.26845	-0.128659	0.897628		ENSDART00000170143.2	zgc:174180	zgc:174180 [Source:ZFIN;Acc:ZDB-GENE-080206-1]	protein_coding
ENSDARG00000098758	0.415805	-1.05094	2.84497	-0.369404	0.711827		ENSDART00000162568.2	znf1125	zinc finger protein 1125 [Source:ZFIN;Acc:ZDB-GENE-110913-129]	protein_coding
ENSDARG00000104038	3.80464	-0.208852	0.834738	-0.250201	0.802432		ENSDART00000158190.2	znf1023	zinc finger protein 1023 [Source:ZFIN;Acc:ZDB-GENE-080218-24]	protein_coding
ENSDARG00000101463	0.144658	0	5.2679	0	1		ENSDART00000163259.2	si:dkey-176f19.1	si:dkey-176f19.1 [Source:ZFIN;Acc:ZDB-GENE-110914-124]	protein_coding
ENSDARG00000115564	0.708001	-0.669389	1.96031	-0.34147	0.73275		ENSDART00000172017.2	si:ch211-271g18.4	si:ch211-271g18.4 [Source:ZFIN;Acc:ZDB-GENE-110914-58]	protein_coding
ENSDARG00000101623	6.26075	0.0794346	0.697367	0.113906	0.909312		ENSDART00000145826.3	znf1109	zinc finger protein 1109 [Source:ZFIN;Acc:ZDB-GENE-110914-77]	protein_coding
ENSDARG00000111046	4.15691	0.262895	0.90874	0.289297	0.772354		ENSDART00000161697.2	znf1116	zinc finger protein 1116 [Source:ZFIN;Acc:ZDB-GENE-110914-47]	protein_coding
ENSDARG00000099152	6.49956	-0.418315	0.696135	-0.600911	0.547899		ENSDART00000169562.2	si:dkey-190j3.2	si:dkey-190j3.2 [Source:ZFIN;Acc:ZDB-GENE-050208-399]	protein_coding
ENSDARG00000100099	1.31166	0.773322	1.46544	0.527707	0.597703		ENSDART00000163816.2	si:dkey-238o14.1	si:dkey-238o14.1 [Source:ZFIN;Acc:ZDB-GENE-081103-10]	protein_coding
ENSDARG00000110802	0						ENSDART00000143181.3	znf1149	zinc finger protein 1149 [Source:ZFIN;Acc:ZDB-GENE-141212-229]	protein_coding
ENSDARG00000104407	22.8566	0.542616	0.355774	1.52517	0.127216		ENSDART00000167619.2	BX649453.1	gastrula zinc finger protein XlCGF8.2DB-like [Source:NCBI gene;Acc:100150619]	protein_coding
ENSDARG00000098452	7.29653	-0.340952	0.611505	-0.557561	0.577144		ENSDART00000181349.1	si:dkey-151g22.1	si:dkey-151g22.1 [Source:ZFIN;Acc:ZDB-GENE-041001-115]	protein_coding
ENSDARG00000103473	1.14382	-1.01528	1.93085	-0.525822	0.599012		ENSDART00000166181.2	BX537137.3		sense_overlapping
ENSDARG00000104681	1.14438	0.459352	1.72298	0.266603	0.789775		ENSDART00000172152.2	si:dkeyp-87d1.1	si:dkeyp-87d1.1 [Source:ZFIN;Acc:ZDB-GENE-041014-75]	protein_coding
ENSDARG00000098335	0						ENSDART00000160594.2	BX537137.2		processed_transcript
ENSDARG00000092436	0.399208	-1.13623	2.90385	-0.391285	0.695587		ENSDART00000136773.3	BX537137.1	gastrula zinc finger protein XlCGF7.1 [Source:NCBI gene;Acc:100148466]	protein_coding
ENSDARG00000108175	0						ENSDART00000174458.2	BX571760.1		protein_coding
ENSDARG00000100959	1.14231	0.962536	1.59755	0.602508	0.546836		ENSDART00000165241.2	si:dkey-3p4.7	si:dkey-3p4.7 [Source:ZFIN;Acc:ZDB-GENE-131119-47]	protein_coding
ENSDARG00000100896	18.5435	0.383594	0.419404	0.914619	0.360392		ENSDART00000172013.2	znf973	zinc finger protein 973 [Source:ZFIN;Acc:ZDB-GENE-080218-9]	protein_coding
ENSDARG00000100565	0.171153	0.763172	4.82225	0.158261	0.874251		ENSDART00000167278.2	CR556708.1		processed_transcript
ENSDARG00000117327	0.0482192	0	5.2679	0	1		ENSDART00000194580.1	CR556708.2		lincRNA
ENSDARG00000091327	0						ENSDART00000130981.3	si:ch73-134f24.1	si:ch73-134f24.1 [Source:ZFIN;Acc:ZDB-GENE-091204-108]	protein_coding
ENSDARG00000098179	3.41793	0.442011	0.940144	0.470153	0.638246		ENSDART00000160180.2	si:dkeyp-86c4.1	si:dkeyp-86c4.1 [Source:ZFIN;Acc:ZDB-GENE-120214-4]	protein_coding
ENSDARG00000098530	0.178848	-1.13622	4.74347	-0.239534	0.810692		ENSDART00000168299.2	si:dkey-106c17.2	si:dkey-106c17.2 [Source:ZFIN;Acc:ZDB-GENE-060503-612]	protein_coding
ENSDARG00000103405	6.13024	0.705536	0.771584	0.914399	0.360507		ENSDART00000158217.2	znf1102	zinc finger protein 1102 [Source:ZFIN;Acc:ZDB-GENE-071004-71]	protein_coding
ENSDARG00000098958	0.470653	0.309626	2.73439	0.113234	0.909845		ENSDART00000169302.2	znf1100	zinc finger protein 1100 [Source:ZFIN;Acc:ZDB-GENE-120215-2]	protein_coding
ENSDARG00000102475	14.6898	-0.394699	0.455193	-0.867103	0.385886		ENSDART00000169984.2	si:dkey-3p4.1	si:dkey-3p4.1 [Source:ZFIN;Acc:ZDB-GENE-081103-34]	protein_coding
ENSDARG00000113769	6.70799	-0.878219	0.701631	-1.25168	0.210686		ENSDART00000168788.2	znf1139	zinc finger protein 1139 [Source:ZFIN;Acc:ZDB-GENE-120214-40]	protein_coding
ENSDARG00000114124	2.95828	-0.0811977	1.058	-0.076746	0.938826		ENSDART00000138095.3	si:dkey-3p4.8	si:dkey-3p4.8 [Source:ZFIN;Acc:ZDB-GENE-120215-16]	protein_coding
ENSDARG00000116088	0						ENSDART00000184309.1	BX510935.2		snRNA
ENSDARG00000115719	0						ENSDART00000184108.1	BX510935.1		snRNA
ENSDARG00000101688	39.3665	-0.172352	0.279534	-0.616568	0.53752	0.868719	ENSDART00000170066.2	si:dkey-207l24.2	si:dkey-207l24.2 [Source:ZFIN;Acc:ZDB-GENE-131125-92]	protein_coding
ENSDARG00000104704	25.9498	-0.546161	0.364863	-1.49689	0.134421		ENSDART00000171001.2	si:ch211-271g18.1	si:ch211-271g18.1 [Source:ZFIN;Acc:ZDB-GENE-081103-38]	protein_coding
ENSDARG00000112648	31.1978	0.429686	0.32582	1.31878	0.187242		ENSDART00000164505.2	si:dkeyp-82b4.2	si:dkeyp-82b4.2 [Source:ZFIN;Acc:ZDB-GENE-060503-561]	protein_coding
ENSDARG00000114030	0.283664	0.679536	3.38429	0.200791	0.840862		ENSDART00000193890.1	CR759843.2		protein_coding
ENSDARG00000116992	4.40052	0.981471	0.818426	1.19922	0.230443		ENSDART00000131318.3	znf1051	zinc finger protein 1051 [Source:ZFIN;Acc:ZDB-GENE-080218-22]	protein_coding
ENSDARG00000116234	0						ENSDART00000183845.1	CR759843.4		snRNA
ENSDARG00000115662	0						ENSDART00000187233.1	CR759843.3		snRNA
ENSDARG00000113548	0						ENSDART00000159662.2	si:dkeyp-82b4.4	si:dkeyp-82b4.4 [Source:ZFIN;Acc:ZDB-GENE-110914-60]	protein_coding
ENSDARG00000098621	0.0987558	0	5.2679	0	1		ENSDART00000158775.2	CR759843.1		processed_transcript
ENSDARG00000100653	0						ENSDART00000164716.2	si:dkeyp-82b4.6	si:dkeyp-82b4.6 [Source:ZFIN;Acc:ZDB-GENE-110914-71]	protein_coding
ENSDARG00000101760	4.32829	0.565097	0.82367	0.686072	0.492668		ENSDART00000164164.2	znf1016	zinc finger protein 1016 [Source:ZFIN;Acc:ZDB-GENE-110913-76]	protein_coding
ENSDARG00000098987	0						ENSDART00000168900.2	znf1071	zinc finger protein 1071 [Source:ZFIN;Acc:ZDB-GENE-110914-46]	protein_coding
ENSDARG00000101223	0.540763	-0.209052	2.71112	-0.0771091	0.938537		ENSDART00000133264.3	si:ch211-229l10.11	si:ch211-229l10.11 [Source:ZFIN;Acc:ZDB-GENE-110913-131]	protein_coding
ENSDARG00000114761	0						ENSDART00000190703.1	CR381657.6		snRNA
ENSDARG00000115329	0						ENSDART00000186760.1	CR381657.7		snRNA
ENSDARG00000111955	0						ENSDART00000185483.1	CR381657.3		snRNA
ENSDARG00000110824	0						ENSDART00000126538.2	CR381657.2		snRNA
ENSDARG00000112536	0						ENSDART00000180770.1	CR381657.4		snRNA
ENSDARG00000113170	0.0490087	0	5.2679	0	1		ENSDART00000179769.1	CR381657.5		snRNA
ENSDARG00000112541	3.55507	0.105917	0.975062	0.108626	0.913499		ENSDART00000172389.2	znf1093	zinc finger protein 1093 [Source:ZFIN;Acc:ZDB-GENE-110914-12]	protein_coding
ENSDARG00000098357	2.75664	0.840206	1.13021	0.743408	0.457235		ENSDART00000158103.2	si:ch211-229l10.4	si:ch211-229l10.4 [Source:ZFIN;Acc:ZDB-GENE-060503-595]	protein_coding
ENSDARG00000102273	0.518574	-0.983798	2.59681	-0.378849	0.7048		ENSDART00000162448.2	si:ch211-229l10.9	si:ch211-229l10.9 [Source:ZFIN;Acc:ZDB-GENE-110913-139]	protein_coding
ENSDARG00000113527	18.2761	0.200942	0.385778	0.520874	0.602454		ENSDART00000158211.2	si:ch211-209n20.3	si:ch211-209n20.3 [Source:ZFIN;Acc:ZDB-GENE-070705-100]	protein_coding
ENSDARG00000099656	0.163701	-1.13622	4.90689	-0.231557	0.816882		ENSDART00000160537.2	CR381657.1		unprocessed_pseudogene
ENSDARG00000110670	1.54135	0.221375	1.41279	0.156693	0.875487		ENSDART00000164517.2	znf1092	szinc finger protein 1092 [Source:ZFIN;Acc:ZDB-GENE-110914-23]	protein_coding
ENSDARG00000110745	2.27029	0.579088	1.25109	0.462866	0.64346		ENSDART00000168884.2	znf994	zinc finger protein 994 [Source:ZFIN;Acc:ZDB-GENE-110913-145]	protein_coding
ENSDARG00000101977	0.971537	2.38446	1.9007	1.25452	0.209653		ENSDART00000167124.2	si:ch211-209n20.59	si:ch211-209n20.59 [Source:ZFIN;Acc:ZDB-GENE-120709-58]	protein_coding
ENSDARG00000099382	1.93416	2.47255	1.51426	1.63284	0.102503		ENSDART00000157412.2	si:ch211-209n20.1	si:ch211-209n20.1 [Source:ZFIN;Acc:ZDB-GENE-070705-98]	protein_coding
ENSDARG00000098127	0.349054	0.269561	3.13241	0.0860553	0.931422		ENSDART00000157923.2	BX324212.1		lincRNA
ENSDARG00000110372	0.429521	-0.174439	2.82008	-0.0618558	0.950678		ENSDART00000191971.1	BX324212.2		protein_coding
ENSDARG00000092304	0						ENSDART00000136793.3	si:dkey-59l11.7	si:dkey-59l11.7 [Source:ZFIN;Acc:ZDB-GENE-060503-643]	protein_coding
ENSDARG00000034095	7.19214	-0.301815	0.61161	-0.493477	0.621676		ENSDART00000151952.3	si:dkey-59l11.10	si:dkey-59l11.10 [Source:ZFIN;Acc:ZDB-GENE-120703-17]	protein_coding
ENSDARG00000116177	6.54414	0.184189	0.697977	0.26389	0.791865		ENSDART00000177741.2	znf1127	zinc finger protein 1127 [Source:ZFIN;Acc:ZDB-GENE-110914-37]	protein_coding
ENSDARG00000110433	1.6368	-0.765342	1.42449	-0.537275	0.591077		ENSDART00000150385.2	znf997	zinc finger protein 997 [Source:ZFIN;Acc:ZDB-GENE-110914-80]	protein_coding
ENSDARG00000092926	0.223857	-1.13197	4.01151	-0.282179	0.777806		ENSDART00000142713.2	si:dkey-66k12.3	si:dkey-66k12.3 [Source:ZFIN;Acc:ZDB-GENE-060503-927]	protein_coding
ENSDARG00000093747	0.0682489	0	5.2679	0	1		ENSDART00000133258.2	si:dkey-122c11.1	si:dkey-122c11.1 [Source:ZFIN;Acc:ZDB-GENE-060531-74]	protein_coding
ENSDARG00000087070	23.2773	-0.133851	0.357359	-0.374557	0.70799		ENSDART00000150397.2	znf977	zinc finger protein 977 [Source:ZFIN;Acc:ZDB-GENE-110913-138]	protein_coding
ENSDARG00000115506	0.163093	1.789	4.88499	0.366223	0.714198		ENSDART00000150394.2	si:dkey-122c11.8	si:dkey-122c11.8 [Source:ZFIN;Acc:ZDB-GENE-110913-23]	protein_coding
ENSDARG00000111831	0.247046	0	4.18421	0	1		ENSDART00000189450.1	CR407594.1		protein_coding
ENSDARG00000087788	7.89792	-0.435107	0.614019	-0.708621	0.47856		ENSDART00000150641.2	si:ch211-22k7.9	si:ch211-22k7.9 [Source:ZFIN;Acc:ZDB-GENE-070424-160]	retained_intron	YES
ENSDARG00000112386	0.0728443	-1.13622	5.2679	-0.215687	0.829231		ENSDART00000164912.2	si:ch73-236c18.2	si:ch73-236c18.2 [Source:ZFIN;Acc:ZDB-GENE-121214-2]	protein_coding
ENSDARG00000113753	0						ENSDART00000169154.2	CR352303.1		rRNA
ENSDARG00000115323	0						ENSDART00000189442.1	BX548067.3		snRNA
ENSDARG00000101301	3.58511	-0.38751	0.86787	-0.446507	0.655231		ENSDART00000160640.2	si:dkey-261o4.1	si:dkey-261o4.1 [Source:ZFIN;Acc:ZDB-GENE-141211-74]	protein_coding
ENSDARG00000102927	5.71067	0.0445197	0.691203	0.064409	0.948645		ENSDART00000161855.2	si:dkey-156k2.4	si:dkey-156k2.4 [Source:ZFIN;Acc:ZDB-GENE-110913-8]	protein_coding
ENSDARG00000102358	1.12286	-1.05718	1.907	-0.554368	0.579327		ENSDART00000168526.2	si:dkey-261o4.9	si:dkey-261o4.9 [Source:ZFIN;Acc:ZDB-GENE-141211-1]	protein_coding
ENSDARG00000103045	5.77777	0.800726	0.720969	1.11063	0.26673		ENSDART00000160101.2	BX548067.1	si:dkey-261o4.8 [Source:NCBI gene;Acc:100537246]	processed_transcript
ENSDARG00000110256	0						ENSDART00000158054.2	BX548067.2		processed_transcript
ENSDARG00000110611	0						ENSDART00000170704.2	BX950868.3		lincRNA
ENSDARG00000104423	4.10488	-0.334535	0.835313	-0.400491	0.688795		ENSDART00000161173.2	BX950868.2		lincRNA
ENSDARG00000100699	0.112088	0.735267	5.2623	0.139723	0.888879		ENSDART00000163313.2	BX950868.1		lincRNA
ENSDARG00000108525	0						ENSDART00000176004.2	CR749167.2		protein_coding
ENSDARG00000103755	20.6815	-0.0172687	0.390345	-0.0442395	0.964713		ENSDART00000161152.2	si:dkeyp-4c4.1	si:dkeyp-4c4.1 [Source:ZFIN;Acc:ZDB-GENE-081104-4]	protein_coding
ENSDARG00000100165	0.0580371	0	5.2679	0	1		ENSDART00000164669.2	CR749167.1		lincRNA
ENSDARG00000109211	4.92909	1.37358	0.854536	1.6074	0.107967		ENSDART00000124410.3	znf979	zinc finger protein 979 [Source:ZFIN;Acc:ZDB-GENE-110913-140]	protein_coding
ENSDARG00000104850	23.0972	0.312427	0.362664	0.861478	0.388975		ENSDART00000167236.2	si:ch211-215p11.1	si:ch211-215p11.1 [Source:ZFIN;Acc:ZDB-GENE-060531-33]	protein_coding
ENSDARG00000091062	0.762776	-2.28455	1.98815	-1.14908	0.250522		ENSDART00000110827.3	si:dkey-199k11.6	si:dkey-199k11.6 [Source:ZFIN;Acc:ZDB-GENE-060531-88]	protein_coding
ENSDARG00000101731	0.656869	1.89124	2.49761	0.757218	0.448919		ENSDART00000165127.2	BX649341.1		lincRNA
ENSDARG00000101817	12.7052	0.217881	0.482881	0.45121	0.651838		ENSDART00000167808.2	si:dkey-5i16.5	si:dkey-5i16.5 [Source:ZFIN;Acc:ZDB-GENE-131120-160]	protein_coding
ENSDARG00000105161	13.4098	-0.649624	0.511061	-1.27113	0.203683		ENSDART00000168982.2	si:ch211-238e22.8	si:ch211-238e22.8 [Source:ZFIN;Acc:ZDB-GENE-050419-231]	protein_coding
ENSDARG00000109864	0.271318	0.787353	3.49248	0.225442	0.821635		ENSDART00000152091.2	znf995	zinc finger protein 995 [Source:ZFIN;Acc:ZDB-GENE-080215-13]	protein_coding
ENSDARG00000096467	0.387339	2.12748	2.82494	0.753108	0.451385		ENSDART00000151870.2	si:ch211-246n15.2	si:ch211-246n15.2 [Source:ZFIN;Acc:ZDB-GENE-120703-24]	protein_coding
ENSDARG00000110787	7.56709	0.304681	0.619571	0.491761	0.622888		ENSDART00000164219.2	znf1102	zinc finger protein 1102 [Source:ZFIN;Acc:ZDB-GENE-071004-71]	protein_coding
ENSDARG00000112725	6.85622	0.0299585	0.634925	0.0471842	0.962366		ENSDART00000151957.2	si:dkey-22h13.2	si:dkey-22h13.2 [Source:ZFIN;Acc:ZDB-GENE-120703-42]	protein_coding
ENSDARG00000091026	9.02694	0.407695	0.56959	0.715769	0.474134		ENSDART00000131216.4	si:ch211-218h8.1	si:ch211-218h8.1 [Source:ZFIN;Acc:ZDB-GENE-081103-16]	protein_coding
ENSDARG00000096497	11.7736	-0.338658	0.480065	-0.705443	0.480534		ENSDART00000151890.2	si:dkey-22h13.3	si:dkey-22h13.3 [Source:ZFIN;Acc:ZDB-GENE-120703-47]	protein_coding
ENSDARG00000095777	0.96905	1.14234	1.71637	0.665556	0.505695		ENSDART00000151927.2	si:ch211-218h8.3	si:ch211-218h8.3 [Source:ZFIN;Acc:ZDB-GENE-120703-51]	protein_coding
ENSDARG00000096434	0.30645	0	3.83856	0	1		ENSDART00000151967.2	BX901907.1		lincRNA
ENSDARG00000096493	0.130407	-1.99716	5.23739	-0.381328	0.70296		ENSDART00000151887.3	BX901907.4		lincRNA
ENSDARG00000096486	0						ENSDART00000151867.2	BX901907.3		lincRNA
ENSDARG00000096478	0.458447	-1.05793	2.74805	-0.384975	0.700256		ENSDART00000151879.2	BX901907.2		lincRNA
ENSDARG00000093846	2.94468	-0.452831	1.17422	-0.385645	0.69976		ENSDART00000150835.2	si:dkey-57c22.1	si:dkey-57c22.1 [Source:ZFIN;Acc:ZDB-GENE-110914-164]	protein_coding
ENSDARG00000098236	0.819309	-0.338807	1.79667	-0.188575	0.850426		ENSDART00000162569.2	zgc:174698	zgc:174698 [Source:ZFIN;Acc:ZDB-GENE-080204-74]	protein_coding
ENSDARG00000089831	45.1154	0.169692	0.290583	0.583973	0.559239	0.877079	ENSDART00000133295.3	si:dkey-207m2.4	si:dkey-207m2.4 [Source:ZFIN;Acc:ZDB-GENE-081103-58]	protein_coding
ENSDARG00000096472	0.0603474	0	5.2679	0	1		ENSDART00000151837.2	AL845295.2		processed_transcript
ENSDARG00000076160	2.55515	-1.12262	1.00287	-1.1194	0.262968		ENSDART00000110319.4	si:dkey-285e18.2	si:dkey-285e18.2 [Source:ZFIN;Acc:ZDB-GENE-120703-43]	processed_transcript
ENSDARG00000096435	0						ENSDART00000151985.2	AL845295.1		processed_transcript
ENSDARG00000093665	0.992781	0.793504	1.55754	0.509459	0.61043		ENSDART00000151975.2	si:dkey-285e18.5	si:dkey-285e18.5 [Source:ZFIN;Acc:ZDB-GENE-120703-44]	protein_coding
ENSDARG00000098144	0.311964	-0.143002	3.11716	-0.0458756	0.963409		ENSDART00000152047.2	si:dkey-285e18.6	si:dkey-285e18.6 [Source:ZFIN;Acc:ZDB-GENE-120709-86]	protein_coding
ENSDARG00000098510	1.05148	-1.37793	1.91396	-0.719937	0.471564		ENSDART00000151978.3	zgc:174650	zgc:174650 [Source:ZFIN;Acc:ZDB-GENE-080219-10]	protein_coding
ENSDARG00000113523	0						ENSDART00000191522.1	BX649394.9		snRNA
ENSDARG00000115210	0						ENSDART00000181672.1	BX649394.13		snRNA
ENSDARG00000111674	0						ENSDART00000183817.1	BX649394.2		snRNA
ENSDARG00000115261	0						ENSDART00000186535.1	BX649394.14		snRNA
ENSDARG00000112939	0						ENSDART00000191108.1	BX649394.6		snRNA
ENSDARG00000116425	0						ENSDART00000185759.1	BX649394.15		snRNA
ENSDARG00000113996	0						ENSDART00000182809.1	BX649394.11		snRNA
ENSDARG00000113283	0						ENSDART00000189560.1	BX649394.7		snRNA
ENSDARG00000112814	0						ENSDART00000192453.1	BX649394.4		snRNA
ENSDARG00000113435	0						ENSDART00000183303.1	BX649394.8		snRNA
ENSDARG00000110692	0						ENSDART00000182036.1	BX649394.1		snRNA
ENSDARG00000114896	0						ENSDART00000187098.1	BX649394.12		snRNA
ENSDARG00000113861	0						ENSDART00000189039.1	BX649394.10		snRNA
ENSDARG00000112430	0						ENSDART00000185652.1	BX649394.3		snRNA
ENSDARG00000112871	0						ENSDART00000183939.1	BX649394.5		snRNA
ENSDARG00000090116	14.5647	-0.0111538	0.454399	-0.0245463	0.980417		ENSDART00000137775.3	znf1136	zinc finger protein 1136 [Source:ZFIN;Acc:ZDB-GENE-120709-10]	protein_coding
ENSDARG00000096462	0.0493779	0	5.2679	0	1		ENSDART00000151872.2	BX571664.1		antisense
ENSDARG00000096463	1.86665	1.22218	1.20378	1.01528	0.309972		ENSDART00000151964.2	si:dkeyp-82h4.1	si:dkeyp-82h4.1 [Source:ZFIN;Acc:ZDB-GENE-120709-49]	retained_intron
ENSDARG00000102062	20.3194	-0.135937	0.394229	-0.344817	0.730232		ENSDART00000129627.3	si:dkeyp-82h4.3	si:dkeyp-82h4.3 [Source:ZFIN;Acc:ZDB-GENE-120709-17]	protein_coding
ENSDARG00000112103	2.04989	0.170265	1.19192	0.142849	0.886409		ENSDART00000151846.2	si:dkey-16p19.1	si:dkey-16p19.1 [Source:ZFIN;Acc:ZDB-GENE-120709-3]	protein_coding
ENSDARG00000095149	2.10275	0.473995	1.11969	0.423327	0.672057		ENSDART00000131561.3	znf1062	zinc finger protein 1062 [Source:ZFIN;Acc:ZDB-GENE-120709-37]	protein_coding
ENSDARG00000096491	0.24528	-0.201944	3.82805	-0.0527538	0.957928		ENSDART00000151948.2	si:ch211-73m21.1	si:ch211-73m21.1 [Source:ZFIN;Acc:ZDB-GENE-120709-61]	protein_coding
ENSDARG00000096461	0.387561	-0.685529	2.88586	-0.237548	0.812232		ENSDART00000151944.2	CR382294.1		lincRNA
ENSDARG00000096484	0						ENSDART00000151996.2	si:ch211-181p13.2	si:ch211-181p13.2 [Source:ZFIN;Acc:ZDB-GENE-030131-9054]	lincRNA
ENSDARG00000092583	10.1828	-0.613262	0.533867	-1.14872	0.250673		ENSDART00000136445.3	si:dkey-16p19.5	si:dkey-16p19.5 [Source:ZFIN;Acc:ZDB-GENE-120709-69]	protein_coding
ENSDARG00000114521	0.644805	-1.60566	2.23343	-0.718922	0.472189		ENSDART00000186177.1	CR388165.10		protein_coding
ENSDARG00000096481	0.262753	0.725926	3.44897	0.210476	0.833296		ENSDART00000151905.2	si:dkey-16p19.8	si:dkey-16p19.8 [Source:ZFIN;Acc:ZDB-GENE-120709-67]	protein_coding
ENSDARG00000069555	9.40017	-0.0830509	0.530466	-0.156562	0.87559		ENSDART00000139754.3	CR388165.1		unprocessed_pseudogene
ENSDARG00000080512	0						ENSDART00000116568.2	CR388165.2		snRNA
ENSDARG00000082646	0.0490087	0	5.2679	0	1		ENSDART00000117272.2	CR388165.4		snRNA
ENSDARG00000117166	0						ENSDART00000192853.1	CR388165.11		snRNA
ENSDARG00000109330	0						ENSDART00000181129.1	CR388165.6		snRNA
ENSDARG00000112577	0						ENSDART00000118207.2	CR388165.9		snRNA
ENSDARG00000080787	0						ENSDART00000117440.2	CR388165.3		snRNA
ENSDARG00000110271	0						ENSDART00000184357.1	CR388165.7		snRNA
ENSDARG00000111055	0.0550863	0	5.2679	0	1		ENSDART00000118893.2	CR388165.8		snRNA
ENSDARG00000084431	0						ENSDART00000119831.2	CR388165.5		snRNA
ENSDARG00000116546	1.38377	-0.693512	1.50172	-0.461812	0.644216		ENSDART00000152038.2	znf987	zinc finger protein 987 [Source:ZFIN;Acc:ZDB-GENE-120709-57]	protein_coding
ENSDARG00000099595	1.42079	1.95718	1.5084	1.29752	0.194452		ENSDART00000164821.2	BX088603.2		processed_transcript
ENSDARG00000092596	0.806267	-0.157287	2.22459	-0.0707036	0.943634		ENSDART00000140906.3	si:dkeyp-44d3.1	si:dkeyp-44d3.1 [Source:ZFIN;Acc:ZDB-GENE-120709-22]	protein_coding
ENSDARG00000101960	1.20423	2.25163	1.78274	1.26302	0.206583		ENSDART00000170480.2	si:dkeyp-44d3.3	si:dkeyp-44d3.3 [Source:ZFIN;Acc:ZDB-GENE-120703-45]	protein_coding
ENSDARG00000102370	0.620016	0.636402	2.20874	0.288129	0.773248		ENSDART00000164004.2	znf1094	zinc finger protein 1094 [Source:ZFIN;Acc:ZDB-GENE-120703-39]	protein_coding
ENSDARG00000117713	0.0682489	0	5.2679	0	1		ENSDART00000194933.1	BX088603.3		lincRNA
ENSDARG00000101916	0.83591	0.23706	1.87743	0.126268	0.899519		ENSDART00000182308.1	si:dkeyp-44d3.5	si:dkeyp-44d3.5 [Source:ZFIN;Acc:ZDB-GENE-120703-2]	protein_coding
ENSDARG00000113626	4.32701	-0.0617058	0.832591	-0.074113	0.94092		ENSDART00000138165.3	znf976	zinc finger protein 976 [Source:ZFIN;Acc:ZDB-GENE-131119-69]	protein_coding
ENSDARG00000099561	0.550039	2.66353	2.687	0.991264	0.321557		ENSDART00000166742.2	BX088603.1		processed_transcript
ENSDARG00000099475	0.150071	0	5.2679	0	1		ENSDART00000163799.2	CR855306.1		processed_transcript
ENSDARG00000098071	0.867601	-3.20007	2.03333	-1.5738	0.115533		ENSDART00000167263.2	znf1049	zinc finger protein 1049 [Source:ZFIN;Acc:ZDB-GENE-131118-26]	protein_coding
ENSDARG00000102316	2.33749	-0.649417	1.16955	-0.555269	0.578711		ENSDART00000126634.3	si:dkey-237m9.2	si:dkey-237m9.2 [Source:ZFIN;Acc:ZDB-GENE-131119-68]	protein_coding
ENSDARG00000098281	4.44366	-0.212053	0.75991	-0.27905	0.780207		ENSDART00000160196.2	si:dkey-237m9.1	si:dkey-237m9.1 [Source:ZFIN;Acc:ZDB-GENE-131118-30]	protein_coding
ENSDARG00000102542	5.64726	0.086099	0.782771	0.109993	0.912415		ENSDART00000171428.2	si:ch211-268b14.2	si:ch211-268b14.2 [Source:ZFIN;Acc:ZDB-GENE-131121-648]	protein_coding
ENSDARG00000102357	0						ENSDART00000171896.2	CR854899.1		processed_transcript
ENSDARG00000101489	0						ENSDART00000165185.2	CR954226.1		snRNA
ENSDARG00000109432	0.0580371	0	5.2679	0	1		ENSDART00000182138.1	CR954226.3		snRNA
ENSDARG00000115510	0						ENSDART00000193552.1	CR954226.4		snRNA
ENSDARG00000102098	0.402729	0	3.09194	0	1		ENSDART00000162616.2	CR954226.2		lincRNA
ENSDARG00000102837	0						ENSDART00000163399.2	znf1145	zinc finger protein 1145 [Source:ZFIN;Acc:ZDB-GENE-141212-288]	protein_coding
ENSDARG00000104852	9.15916	0.999114	0.626335	1.59517	0.110673		ENSDART00000160038.2	si:ch211-142b24.8	si:ch211-142b24.8 [Source:ZFIN;Acc:ZDB-GENE-141215-45]	protein_coding
ENSDARG00000103346	20.3112	0.131044	0.404738	0.323775	0.746109		ENSDART00000110313.4	si:dkeyp-85d8.5	si:dkeyp-85d8.5 [Source:ZFIN;Acc:ZDB-GENE-110913-144]	protein_coding
ENSDARG00000110658	18.2663	0.406014	0.418615	0.969899	0.332097		ENSDART00000164406.2	zgc:174696	zgc:174696 [Source:ZFIN;Acc:ZDB-GENE-030131-2836]	protein_coding
ENSDARG00000103441	7.17672	0.493211	0.669597	0.736579	0.461379		ENSDART00000162361.2	znf1060	zinc finger protein 1060 [Source:ZFIN;Acc:ZDB-GENE-141211-13]	protein_coding
ENSDARG00000103675	0						ENSDART00000167317.2	CR854948.1		processed_transcript
ENSDARG00000103689	7.09966	-0.475676	0.703677	-0.675986	0.499049		ENSDART00000162202.2	znf1148	zinc finger protein 1148 [Source:ZFIN;Acc:ZDB-GENE-141219-26]	processed_transcript
ENSDARG00000105173	0.473914	3.11108	2.82167	1.10257	0.270216		ENSDART00000162193.2	si:ch211-142b24.2	si:ch211-142b24.2 [Source:ZFIN;Acc:ZDB-GENE-131122-63]	protein_coding
ENSDARG00000098390	7.58828	0.535465	0.631083	0.848486	0.396167		ENSDART00000170540.2	si:ch211-76m11.8	si:ch211-76m11.8 [Source:ZFIN;Acc:ZDB-GENE-041210-280]	retained_intron
ENSDARG00000109251	1.99435	1.66288	1.30069	1.27847	0.201085		ENSDART00000133558.4	si:dkey-4e4.1	si:dkey-4e4.1 [Source:ZFIN;Acc:ZDB-GENE-110914-73]	protein_coding
ENSDARG00000100112	7.85767	-0.0620883	0.645448	-0.0961941	0.923366		ENSDART00000162279.2	znf1118	zinc finger protein 1118 [Source:ZFIN;Acc:ZDB-GENE-131125-21]	protein_coding
ENSDARG00000101447	0.550809	-1.13623	2.56998	-0.442117	0.658404		ENSDART00000166283.2	BX511066.2		processed_transcript
ENSDARG00000099145	0.0558759	0	5.2679	0	1		ENSDART00000164343.2	BX511066.1		processed_transcript
ENSDARG00000113510	4.95611	0.364833	0.766508	0.475968	0.634097		ENSDART00000182910.1	si:ch211-59d8.2	si:ch211-59d8.2 [Source:ZFIN;Acc:ZDB-GENE-120703-18]	protein_coding
ENSDARG00000098514	6.19284	-0.603719	0.697696	-0.865303	0.386872		ENSDART00000172612.2	si:ch211-59d8.3	si:ch211-59d8.3 [Source:ZFIN;Acc:ZDB-GENE-120709-11]	protein_coding
ENSDARG00000098515	17.6815	0.599978	0.413723	1.45019	0.147005		ENSDART00000163299.2	si:dkey-16p6.1	si:dkey-16p6.1 [Source:ZFIN;Acc:ZDB-GENE-081103-43]	protein_coding
ENSDARG00000115391	0						ENSDART00000191358.1	BX000477.8		snRNA
ENSDARG00000111930	0.23229	-0.183646	3.95701	-0.0464104	0.962983		ENSDART00000183829.1	BX000477.6		snRNA
ENSDARG00000115765	0.242281	-1.09514	3.89432	-0.281214	0.778546		ENSDART00000193797.1	BX000477.9		snRNA
ENSDARG00000113981	0.415643	0.267248	2.92676	0.0913121	0.927245		ENSDART00000192099.1	BX000477.7		snRNA
ENSDARG00000109917	0						ENSDART00000182123.1	BX000477.4		snRNA
ENSDARG00000099467	0.112492	-0.174437	5.2679	-0.0331131	0.973584		ENSDART00000171104.2	BX000477.1		snRNA
ENSDARG00000110188	0.0477124	0.787347	5.2679	0.149461	0.88119		ENSDART00000189069.1	BX000477.5		snRNA
ENSDARG00000108420	0						ENSDART00000175557.2	BX000477.3		snRNA
ENSDARG00000114743	0.70019	-1.79315	2.06994	-0.866285	0.386334		ENSDART00000168211.2	si:dkey-11d20.1	si:dkey-11d20.1 [Source:ZFIN;Acc:ZDB-GENE-070705-291]	protein_coding
ENSDARG00000102220	0						ENSDART00000164020.2	BX000477.2		snRNA
ENSDARG00000117184	0						ENSDART00000188000.1	BX000477.10		snRNA
ENSDARG00000098270	3.67914	1.23332	1.03187	1.19523	0.231999		ENSDART00000168536.2	znf1053	zinc finger protein 1053 [Source:ZFIN;Acc:ZDB-GENE-121214-1]	protein_coding
ENSDARG00000115426	0.260877	2.1572	3.71721	0.580328	0.561694		ENSDART00000184850.1	CR925768.11		protein_coding
ENSDARG00000111248	0						ENSDART00000192452.1	CR925768.5		snRNA
ENSDARG00000116816	0						ENSDART00000185936.1	CR925768.15		snRNA
ENSDARG00000117022	0						ENSDART00000189586.1	CR925768.16		snRNA
ENSDARG00000113020	0						ENSDART00000190030.1	CR925768.8		snRNA
ENSDARG00000114570	0						ENSDART00000180509.1	CR925768.10		snRNA
ENSDARG00000111695	0.0482192	0	5.2679	0	1		ENSDART00000191601.1	CR925768.6		snRNA
ENSDARG00000111111	0						ENSDART00000187121.1	CR925768.4		snRNA
ENSDARG00000115879	0						ENSDART00000187459.1	CR925768.14		snRNA
ENSDARG00000117062	0						ENSDART00000189796.1	CR925768.17		snRNA
ENSDARG00000113335	0						ENSDART00000192542.1	CR925768.9		snRNA
ENSDARG00000115874	0						ENSDART00000185987.1	CR925768.13		snRNA
ENSDARG00000111857	0						ENSDART00000186243.1	CR925768.7		snRNA
ENSDARG00000117206	0						ENSDART00000190199.1	CR925768.18		snRNA
ENSDARG00000109323	0						ENSDART00000183999.1	CR925768.2		snRNA
ENSDARG00000109421	0						ENSDART00000183314.1	CR925768.3		snRNA
ENSDARG00000115512	0.0490087	0	5.2679	0	1		ENSDART00000189192.1	CR925768.12		snRNA
ENSDARG00000105282	0.0477124	0.787347	5.2679	0.149461	0.88119		ENSDART00000162116.2	CR925768.1		snRNA
ENSDARG00000117802	0.257629	-1.85395	3.77253	-0.491434	0.623119		ENSDART00000194651.1	CT027759.1		lincRNA
ENSDARG00000098279	8.50718	-0.0690788	0.584171	-0.118251	0.905869		ENSDART00000171047.2	si:zfos-451d2.2	si:zfos-451d2.2 [Source:ZFIN;Acc:ZDB-GENE-141212-290]	protein_coding
ENSDARG00000096189	4.96293	0.402477	0.7154	0.56259	0.573714		ENSDART00000150269.2	si:dkey-54j5.2	si:dkey-54j5.2 [Source:ZFIN;Acc:ZDB-GENE-110913-53]	protein_coding
ENSDARG00000096226	4.52017	0.122733	0.814321	0.150718	0.880198		ENSDART00000150773.2	znf1072	zinc finger protein 1072 [Source:ZFIN;Acc:ZDB-GENE-110913-146]	protein_coding
ENSDARG00000094017	2.79648	0.216851	0.961968	0.225424	0.821649		ENSDART00000150732.2	znf1137	zinc finger protein 1137 [Source:ZFIN;Acc:ZDB-GENE-071004-87]	protein_coding
ENSDARG00000082273	0						ENSDART00000115713.2	BX927135.1		snRNA
ENSDARG00000109385	0.0523023	-1.1317	5.26744	-0.214848	0.829886		ENSDART00000184974.1	BX927135.3		snRNA
ENSDARG00000093165	2.21618	0.404833	1.2153	0.333114	0.739048		ENSDART00000150380.2	si:dkey-16p6.2	si:dkey-16p6.2 [Source:ZFIN;Acc:ZDB-GENE-110913-100]	protein_coding
ENSDARG00000096162	0						ENSDART00000150435.2	BX927135.2		unprocessed_pseudogene
ENSDARG00000088836	35.8051	-0.184562	0.295561	-0.624445	0.532335	0.867575	ENSDART00000137770.2	si:ch211-76m11.5	si:ch211-76m11.5 [Source:ZFIN;Acc:ZDB-GENE-041210-278]	protein_coding
ENSDARG00000090947	5.12343	0.16247	0.716489	0.226759	0.820611		ENSDART00000150310.4	si:dkey-29j8.1	si:dkey-29j8.1 [Source:ZFIN;Acc:ZDB-GENE-110913-11]	protein_coding
ENSDARG00000094558	3.85187	1.32749	0.918846	1.44473	0.148533		ENSDART00000183160.1	si:dkeyp-53e4.1	si:dkeyp-53e4.1 [Source:ZFIN;Acc:ZDB-GENE-110913-59]	protein_coding
ENSDARG00000096000	1.28585	0.717653	1.45119	0.494526	0.620935		ENSDART00000150796.2	si:dkey-29j8.2	si:dkey-29j8.2 [Source:ZFIN;Acc:ZDB-GENE-110913-58]	protein_coding
ENSDARG00000096091	30.6377	0.503187	0.314134	1.60182	0.109195		ENSDART00000150462.2	BX927253.2		sense_intronic
ENSDARG00000114317	3.67776	2.57298	1.27335	2.02064	0.0433169		ENSDART00000191022.1	BX927253.3		protein_coding
ENSDARG00000096072	0.112966	0.734154	5.26217	0.139515	0.889043		ENSDART00000150323.2	BX927253.1		sense_intronic
ENSDARG00000095993	4.37512	0.726513	0.895242	0.811527	0.417063		ENSDART00000150797.2	znf1073	zinc finger protein 1073 [Source:ZFIN;Acc:ZDB-GENE-110913-154]	protein_coding
ENSDARG00000095440	1.17869	-2.83221	1.83959	-1.53959	0.12366		ENSDART00000150476.2	si:dkeyp-53e4.2	si:dkeyp-53e4.2 [Source:ZFIN;Acc:ZDB-GENE-110913-125]	protein_coding
ENSDARG00000096163	0						ENSDART00000150536.2	BX664605.1		unprocessed_pseudogene
ENSDARG00000114935	1.51463	1.06064	1.55564	0.681802	0.495364		ENSDART00000182252.1	si:dkeyp-53e4.4	si:dkeyp-53e4.4 [Source:ZFIN;Acc:ZDB-GENE-110913-37]	protein_coding
ENSDARG00000112905	0						ENSDART00000180024.1	BX664605.2		snRNA
ENSDARG00000068161	0.43547	0	3.21883	0	1		ENSDART00000150240.3	si:dkey-16p6.4	si:dkey-16p6.4 [Source:ZFIN;Acc:ZDB-GENE-110913-5]	protein_coding
ENSDARG00000113192	1.51399	-0.367341	1.47236	-0.249491	0.802981		ENSDART00000150700.2	si:dkey-29p23.2	si:dkey-29p23.2 [Source:ZFIN;Acc:ZDB-GENE-110914-51]	protein_coding
ENSDARG00000113896	101.047	0.385235	0.196478	1.9607	0.0499137	0.379932	ENSDART00000180541.1	si:dkey-29p23.1	si:dkey-29p23.1 [Source:ZFIN;Acc:ZDB-GENE-081103-27]	protein_coding
ENSDARG00000089875	12.2055	0.181656	0.506948	0.358333	0.720094		ENSDART00000132945.3	zgc:173705	zgc:173705 [Source:ZFIN;Acc:ZDB-GENE-080212-6]	protein_coding
ENSDARG00000087714	9.82913	0.299586	0.538862	0.555961	0.578238		ENSDART00000163000.2	si:ch211-226o13.1	si:ch211-226o13.1 [Source:ZFIN;Acc:ZDB-GENE-081104-491]	protein_coding	YES
ENSDARG00000087518	26.031	0.309185	0.346224	0.893019	0.371847		ENSDART00000185246.1	si:dkey-261p22.1	si:dkey-261p22.1 [Source:ZFIN;Acc:ZDB-GENE-081103-60]	protein_coding
ENSDARG00000094305	0.0555076	0	5.2679	0	1		ENSDART00000146627.3	si:ch211-226o13.3	si:ch211-226o13.3 [Source:ZFIN;Acc:ZDB-GENE-110914-139]	protein_coding
ENSDARG00000111465	16.2308	-0.194704	0.422399	-0.460948	0.644836		ENSDART00000181638.1	znf1104	zinc finger protein 1104 [Source:ZFIN;Acc:ZDB-GENE-110913-152]	protein_coding
ENSDARG00000112719	49.1358	0.74309	0.254376	2.92122	0.0034866	0.0928255	ENSDART00000124397.3	si:dkey-4j21.2	si:dkey-4j21.2 [Source:ZFIN;Acc:ZDB-GENE-120703-3]	protein_coding
ENSDARG00000091235	47.158	0.441269	0.284401	1.55157	0.120765	0.553033	ENSDART00000108542.4	CABZ01015525.1		protein_coding
ENSDARG00000096064	0.0582217	0.787347	5.2679	0.149461	0.88119		ENSDART00000150482.2	si:dkeyp-100h4.4	si:dkeyp-100h4.4 [Source:ZFIN;Acc:ZDB-GENE-110914-147]	protein_coding
ENSDARG00000078167	9.77015	-0.523741	0.568484	-0.921293	0.356897		ENSDART00000181891.1	si:dkeyp-100h4.1	si:dkeyp-100h4.1 [Source:ZFIN;Acc:ZDB-GENE-081103-7]	protein_coding
ENSDARG00000096067	0						ENSDART00000150460.2	si:dkeyp-100h4.7	si:dkeyp-100h4.7 [Source:ZFIN;Acc:ZDB-GENE-110914-163]	protein_coding
ENSDARG00000112106	0						ENSDART00000191231.1	BX649454.1		rRNA
ENSDARG00000096109	0.0558759	0	5.2679	0	1		ENSDART00000150673.2	si:dkeyp-100h4.2	si:dkeyp-100h4.2 [Source:ZFIN;Acc:ZDB-GENE-110914-172]	protein_coding
ENSDARG00000092471	3.83912	0.50382	0.955076	0.527519	0.597833		ENSDART00000153885.2	si:dkey-7j22.1	si:dkey-7j22.1 [Source:ZFIN;Acc:ZDB-GENE-131119-62]	protein_coding
ENSDARG00000097091	3.76188	-0.120102	0.852394	-0.1409	0.887949		ENSDART00000157214.2	si:dkey-7j22.2	si:dkey-7j22.2 [Source:ZFIN;Acc:ZDB-GENE-131122-92]	protein_coding
ENSDARG00000088640	4.15919	0.963481	0.904233	1.06552	0.286639		ENSDART00000156793.2	znf1115	zinc finger protein 1115 [Source:ZFIN;Acc:ZDB-GENE-131119-74]	protein_coding
ENSDARG00000117156	4.26749	-1.10291	0.796819	-1.38414	0.166315		ENSDART00000156670.2	si:dkey-7j22.4	si:dkey-7j22.4 [Source:ZFIN;Acc:ZDB-GENE-131125-95]	protein_coding
ENSDARG00000097393	0						ENSDART00000154143.2	BX897720.1		lincRNA
ENSDARG00000090192	7.40327	-0.286242	0.607782	-0.470962	0.637668		ENSDART00000145036.4	si:dkey-16p6.1	si:dkey-16p6.1 [Source:ZFIN;Acc:ZDB-GENE-081103-43]	protein_coding
ENSDARG00000109466	5.42611	-0.895888	0.817203	-1.09629	0.272954		ENSDART00000154874.2	si:dkeyp-77c4.5	si:dkeyp-77c4.5 [Source:ZFIN;Acc:ZDB-GENE-131119-35]	protein_coding
ENSDARG00000113564	11.4083	-0.602981	0.502079	-1.20097	0.229764		ENSDART00000156083.2	znf1107	zinc finger protein 1107 [Source:ZFIN;Acc:ZDB-GENE-131122-103]	protein_coding
ENSDARG00000086296	6.04078	-0.0313168	0.668666	-0.0468348	0.962645		ENSDART00000150621.2	znf1137	zinc finger protein 1137 [Source:ZFIN;Acc:ZDB-GENE-071004-87]	protein_coding
ENSDARG00000096046	3.42286	0.645847	0.914696	0.706078	0.48014		ENSDART00000150580.2	BX649307.1		antisense
ENSDARG00000116587	2.69127	-1.22904	1.27594	-0.963244	0.335425		ENSDART00000178716.2	znf980	zinc finger protein 980 [Source:ZFIN;Acc:ZDB-GENE-110913-163]	protein_coding
ENSDARG00000096208	0						ENSDART00000150875.2	si:dkeyp-100h4.8	si:dkeyp-100h4.8 [Source:ZFIN;Acc:ZDB-GENE-110914-140]	protein_coding
ENSDARG00000089852	2.9421	0.393894	1.04484	0.376991	0.706181		ENSDART00000143150.4	si:dkey-51d8.1	si:dkey-51d8.1 [Source:ZFIN;Acc:ZDB-GENE-081103-14]	protein_coding
ENSDARG00000095132	4.4699	0.718212	0.766353	0.937181	0.348665		ENSDART00000135010.3	si:ch211-227e10.6	si:ch211-227e10.6 [Source:ZFIN;Acc:ZDB-GENE-050420-355]	protein_coding
ENSDARG00000116763	0						ENSDART00000150373.2	BX649516.5		antisense
ENSDARG00000095099	1.99972	-0.108491	1.20362	-0.0901367	0.928179		ENSDART00000139338.3	BX649516.1		lincRNA
ENSDARG00000096078	0.866263	-0.239948	1.73605	-0.138215	0.890071		ENSDART00000148253.3	BX649516.3		lincRNA
ENSDARG00000087597	29.8181	0.418185	0.364484	1.14733	0.251244		ENSDART00000163870.2	si:dkey-51d8.3	si:dkey-51d8.3 [Source:ZFIN;Acc:ZDB-GENE-081103-8]	protein_coding
ENSDARG00000090769	6.28016	0.121278	0.657096	0.184566	0.853569		ENSDART00000150696.2	si:dkey-51d8.6	si:dkey-51d8.6 [Source:ZFIN;Acc:ZDB-GENE-110914-115]	retained_intron
ENSDARG00000116216	4.55345	1.40931	0.904235	1.55857	0.119099		ENSDART00000141609.3	znf1046	zinc finger protein 1046 [Source:ZFIN;Acc:ZDB-GENE-030131-2092]	protein_coding
ENSDARG00000096074	0.215626	0	4.06257	0	1		ENSDART00000150663.2	BX649516.2		lincRNA
ENSDARG00000096217	10.8216	0.11039	0.539741	0.204524	0.837944		ENSDART00000150798.2	si:dkey-51d8.9	si:dkey-51d8.9 [Source:ZFIN;Acc:ZDB-GENE-110914-66]	protein_coding
ENSDARG00000096107	5.60566	0.485649	0.704832	0.689028	0.490806		ENSDART00000150632.2	BX649516.4		protein_coding
ENSDARG00000088861	6.55132	-0.12886	0.631264	-0.20413	0.838252		ENSDART00000150838.2	znf1021	zinc finger protein 1021 [Source:ZFIN;Acc:ZDB-GENE-110913-143]	protein_coding
ENSDARG00000096012	14.7502	0.0905188	0.444268	0.203748	0.838551		ENSDART00000150544.2	znf1115	zinc finger protein 1115 [Source:ZFIN;Acc:ZDB-GENE-131119-74]	protein_coding
ENSDARG00000111835	0						ENSDART00000187677.1	BX649479.1		rRNA
ENSDARG00000117096	0.823212	2.01244	2.06402	0.975009	0.329556		ENSDART00000150295.2	znf1138	zinc finger protein 1138 [Source:ZFIN;Acc:ZDB-GENE-110914-11]	protein_coding
ENSDARG00000096041	1.56001	0.572599	1.44191	0.39711	0.691286		ENSDART00000150282.2	si:ch211-162i8.2	si:ch211-162i8.2 [Source:ZFIN;Acc:ZDB-GENE-110913-56]	protein_coding
ENSDARG00000100214	2.31413	-1.08027	1.10474	-0.977852	0.328148		ENSDART00000159767.2	si:dkey-247i3.6	si:dkey-247i3.6 [Source:ZFIN;Acc:ZDB-GENE-110913-83]	protein_coding
ENSDARG00000111716	5.64198	0.564973	0.720285	0.784375	0.43282		ENSDART00000150769.2	si:ch211-162i8.5	si:ch211-162i8.5 [Source:ZFIN;Acc:ZDB-GENE-110914-30]	protein_coding
ENSDARG00000090033	28.5022	-0.0191255	0.317298	-0.0602762	0.951936		ENSDART00000150802.4	si:dkey-16p6.1	si:dkey-16p6.1 [Source:ZFIN;Acc:ZDB-GENE-081103-43]	protein_coding
ENSDARG00000087168	1.72381	-0.35062	1.31474	-0.266683	0.789713		ENSDART00000150524.2	si:ch211-162i8.4	si:ch211-162i8.4 [Source:ZFIN;Acc:ZDB-GENE-110914-48]	protein_coding
ENSDARG00000096194	0.0549293	0.787347	5.2679	0.149461	0.88119		ENSDART00000150367.2	BX649518.1		lincRNA
ENSDARG00000109749	9.92123	0.371035	0.64426	0.575909	0.564677		ENSDART00000150745.2	si:ch211-162i8.7	si:ch211-162i8.7 [Source:ZFIN;Acc:ZDB-GENE-110914-84]	protein_coding
ENSDARG00000087699	0.852885	0.426591	1.80592	0.236218	0.813264		ENSDART00000124892.3	si:dkey-256i11.3	si:dkey-256i11.3 [Source:ZFIN;Acc:ZDB-GENE-110914-135]	protein_coding
ENSDARG00000096084	0.0523023	-1.1317	5.26744	-0.214848	0.829886		ENSDART00000150573.2	si:dkey-256i11.6	si:dkey-256i11.6 [Source:ZFIN;Acc:ZDB-GENE-110914-215]	protein_coding
ENSDARG00000093713	4.03068	1.11843	1.07965	1.03592	0.30024		ENSDART00000150399.2	si:dkey-256i11.2	si:dkey-256i11.2 [Source:ZFIN;Acc:ZDB-GENE-110913-47]	protein_coding
ENSDARG00000117248	2.1217	-0.930386	1.1003	-0.845578	0.397788		ENSDART00000194589.1	BX649399.21		lincRNA
ENSDARG00000096098	0.0603474	0	5.2679	0	1		ENSDART00000150465.2	BX649399.1		lincRNA
ENSDARG00000111191	0						ENSDART00000190024.1	BX649399.5		snRNA
ENSDARG00000116359	0						ENSDART00000181817.1	BX649399.18		snRNA
ENSDARG00000111421	0						ENSDART00000188842.1	BX649399.6		snRNA
ENSDARG00000117036	0						ENSDART00000192233.1	BX649399.20		snRNA
ENSDARG00000114584	0						ENSDART00000192830.1	BX649399.12		snRNA
ENSDARG00000115258	0						ENSDART00000189299.1	BX649399.14		snRNA
ENSDARG00000110446	0						ENSDART00000186278.1	BX649399.3		snRNA
ENSDARG00000111663	0						ENSDART00000189385.1	BX649399.7		snRNA
ENSDARG00000116029	0						ENSDART00000191407.1	BX649399.16		snRNA
ENSDARG00000115223	0						ENSDART00000190829.1	BX649399.13		snRNA
ENSDARG00000116559	0						ENSDART00000182683.1	BX649399.19		snRNA
ENSDARG00000115734	0						ENSDART00000183729.1	BX649399.15		snRNA
ENSDARG00000116063	0						ENSDART00000193595.1	BX649399.17		snRNA
ENSDARG00000113958	0						ENSDART00000193116.1	BX649399.8		snRNA
ENSDARG00000114421	0						ENSDART00000182785.1	BX649399.10		snRNA
ENSDARG00000114375	0						ENSDART00000190689.1	BX649399.9		snRNA
ENSDARG00000114545	0						ENSDART00000180825.1	BX649399.11		snRNA
ENSDARG00000109457	0						ENSDART00000192322.1	BX649399.2		snRNA
ENSDARG00000111036	0						ENSDART00000185577.1	BX649399.4		snRNA
ENSDARG00000114893	5.22869	1.4024	0.838109	1.67329	0.0942708		ENSDART00000150866.2	znf1038	zinc finger protein 1038 [Source:ZFIN;Acc:ZDB-GENE-110914-24]	protein_coding
ENSDARG00000112860	0						ENSDART00000179657.1	BX927193.6		snRNA
ENSDARG00000114915	0						ENSDART00000191748.1	BX927193.10		snRNA
ENSDARG00000115366	0						ENSDART00000126104.2	BX927193.12		snRNA
ENSDARG00000117148	0						ENSDART00000181852.1	BX927193.13		snRNA
ENSDARG00000114058	0						ENSDART00000189327.1	BX927193.8		snRNA
ENSDARG00000111679	0						ENSDART00000189581.1	BX927193.3		snRNA
ENSDARG00000114904	0						ENSDART00000181568.1	BX927193.9		snRNA
ENSDARG00000114998	0						ENSDART00000192063.1	BX927193.11		snRNA
ENSDARG00000112696	0						ENSDART00000190772.1	BX927193.5		snRNA
ENSDARG00000112901	0.0728443	-1.13622	5.2679	-0.215687	0.829231		ENSDART00000189003.1	BX927193.7		snRNA
ENSDARG00000112695	0.220079	1.65415	3.99938	0.413601	0.679166		ENSDART00000189534.1	BX927193.4		snRNA
ENSDARG00000111026	7.33765	0.660058	0.693603	0.951636	0.341282		ENSDART00000162101.2	BX927193.2		protein_coding
ENSDARG00000102644	0.515063	1.35216	2.52466	0.535581	0.592248		ENSDART00000161901.2	BX927193.1		processed_transcript
ENSDARG00000110229	0.972151	-3.57415	5.07787	-0.703867	0.481516		ENSDART00000172383.2	zgc:173702	zgc:173702 [Source:ZFIN;Acc:ZDB-GENE-080208-3]	protein_coding
ENSDARG00000098878	0						ENSDART00000160418.2	BX927164.1		lincRNA
ENSDARG00000116657	0						ENSDART00000188444.1	BX927164.2		rRNA
ENSDARG00000101689	7.40175	-0.709388	0.656046	-1.08131	0.27956		ENSDART00000168835.2	si:dkey-16p6.1	si:dkey-16p6.1 [Source:ZFIN;Acc:ZDB-GENE-081103-43]	protein_coding
ENSDARG00000102848	10.8805	0.227331	0.537	0.423335	0.672051		ENSDART00000158744.2	BX927336.3		processed_transcript
ENSDARG00000098569	2.48102	-0.717109	1.0766	-0.66609	0.505354		ENSDART00000162902.2	BX927336.1		processed_transcript
ENSDARG00000101450	11.8487	-0.0963752	0.480748	-0.200469	0.841114		ENSDART00000162329.2	si:ch211-215p11.3	si:ch211-215p11.3 [Source:ZFIN;Acc:ZDB-GENE-060531-35]	protein_coding
ENSDARG00000101695	54.5569	-0.157423	0.241862	-0.650879	0.515124	0.860311	ENSDART00000161079.2	si:dkey-26m3.3	si:dkey-26m3.3 [Source:ZFIN;Acc:ZDB-GENE-070705-445]	protein_coding
ENSDARG00000099829	3.26792	-0.153584	0.919344	-0.167058	0.867324		ENSDART00000162207.2	BX927336.2		unprocessed_pseudogene
ENSDARG00000101598	36.465	0.0819025	0.290173	0.282254	0.777749	0.956067	ENSDART00000169555.2	si:ch211-215p11.1	si:ch211-215p11.1 [Source:ZFIN;Acc:ZDB-GENE-060531-33]	protein_coding
ENSDARG00000101312	13.1934	0.458515	0.476353	0.962554	0.335772		ENSDART00000169104.2	si:dkey-31n13.4	si:dkey-31n13.4 [Source:ZFIN;Acc:ZDB-GENE-071008-3]	protein_coding
ENSDARG00000099198	4.30223	-0.534796	0.880542	-0.607349	0.543619		ENSDART00000160117.2	BX927287.1		pseudogene
ENSDARG00000114645	0.659692	0.419632	2.22609	0.188506	0.85048		ENSDART00000141108.3	BX942815.11		protein_coding
ENSDARG00000099926	0						ENSDART00000170732.2	si:dkey-26m3.1	si:dkey-26m3.1 [Source:ZFIN;Acc:ZDB-GENE-060526-281]	protein_coding
ENSDARG00000104925	0.0549293	0.787347	5.2679	0.149461	0.88119		ENSDART00000170816.2	si:dkey-26m3.2	si:dkey-26m3.2 [Source:ZFIN;Acc:ZDB-GENE-061009-42]	protein_coding
ENSDARG00000111577	0						ENSDART00000180397.1	BX942815.6		snRNA
ENSDARG00000114223	0						ENSDART00000181346.1	BX942815.10		snRNA
ENSDARG00000115833	0						ENSDART00000191324.1	BX942815.12		snRNA
ENSDARG00000110195	0						ENSDART00000187793.1	BX942815.4		snRNA
ENSDARG00000109515	0						ENSDART00000187224.1	BX942815.2		snRNA
ENSDARG00000116333	0						ENSDART00000179666.1	BX942815.13		snRNA
ENSDARG00000113929	0						ENSDART00000189340.1	BX942815.9		snRNA
ENSDARG00000112740	0						ENSDART00000184629.1	BX942815.7		snRNA
ENSDARG00000112949	0						ENSDART00000182772.1	BX942815.8		snRNA
ENSDARG00000110133	0						ENSDART00000181210.1	BX942815.3		snRNA
ENSDARG00000110956	0						ENSDART00000185366.1	BX942815.5		snRNA
ENSDARG00000098427	0						ENSDART00000160052.2	BX942815.1		snRNA
ENSDARG00000105570	2.60488	1.73276	1.18174	1.46627	0.142574		ENSDART00000173868.2	crestin	crestin [Source:ZFIN;Acc:ZDB-GENE-000208-13]	protein_coding
ENSDARG00000117402	0						ENSDART00000194968.1	CR450840.1		lincRNA
ENSDARG00000104932	0						ENSDART00000169561.2	si:ch211-261d9.1	si:ch211-261d9.1 [Source:ZFIN;Acc:ZDB-GENE-141211-41]	protein_coding
ENSDARG00000099444	4.31551	0.0769778	0.741295	0.103842	0.917295		ENSDART00000163413.2	znf1122	zinc finger protein 1122 [Source:ZFIN;Acc:ZDB-GENE-141211-60]	protein_coding
ENSDARG00000103946	17.5487	0.239517	0.414453	0.577912	0.563324		ENSDART00000157555.2	si:dkey-124l13.1	si:dkey-124l13.1 [Source:ZFIN;Acc:ZDB-GENE-141215-10]	protein_coding
ENSDARG00000114711	5.99782	0.342158	0.740415	0.462116	0.643998		ENSDART00000167272.2	BX324142.1	proline-rich receptor-like protein kinase PERK8 [Source:NCBI gene;Acc:101884110]	protein_coding
ENSDARG00000098986	9.82424	0.614845	0.601473	1.02223	0.306671		ENSDART00000161148.2	znf1040	zinc finger protein 1040 [Source:ZFIN;Acc:ZDB-GENE-141210-11]	protein_coding
ENSDARG00000113660	17.6805	0.232326	0.395961	0.586739	0.557379		ENSDART00000160043.2	si:ch211-196f19.1	si:ch211-196f19.1 [Source:ZFIN;Acc:ZDB-GENE-081103-47]	protein_coding
ENSDARG00000117006	0						ENSDART00000192738.1	BX324142.2		protein_coding
ENSDARG00000100341	13.5731	-0.0339045	0.486026	-0.0697586	0.944386		ENSDART00000161728.2	si:ch211-196h24.2	si:ch211-196h24.2 [Source:ZFIN;Acc:ZDB-GENE-081103-20]	protein_coding
ENSDARG00000098928	8.96937	0.462697	0.577665	0.800978	0.423144		ENSDART00000165356.2	si:ch211-196h24.1	si:ch211-196h24.1 [Source:ZFIN;Acc:ZDB-GENE-081103-12]	protein_coding
ENSDARG00000110640	0						ENSDART00000191978.1	BX321887.3		snRNA
ENSDARG00000115028	0						ENSDART00000181197.1	BX321887.12		snRNA
ENSDARG00000111578	0						ENSDART00000187992.1	BX321887.8		snRNA
ENSDARG00000110822	0						ENSDART00000171964.2	BX321887.5		snRNA
ENSDARG00000101971	0						ENSDART00000165439.2	BX321887.1		snRNA
ENSDARG00000110813	0						ENSDART00000181320.1	BX321887.4		snRNA
ENSDARG00000114576	0						ENSDART00000188873.1	BX321887.11		snRNA
ENSDARG00000112457	0						ENSDART00000187085.1	BX321887.9		snRNA
ENSDARG00000111220	0						ENSDART00000190563.1	BX321887.6		snRNA
ENSDARG00000111520	0						ENSDART00000187318.1	BX321887.7		snRNA
ENSDARG00000114265	0.0479667	0	5.2679	0	1		ENSDART00000190483.1	BX321887.10		snRNA
ENSDARG00000115134	0						ENSDART00000191226.1	BX321887.13		snRNA
ENSDARG00000116579	0						ENSDART00000191810.1	BX321887.14		snRNA
ENSDARG00000116910	0						ENSDART00000189698.1	BX321887.15		snRNA
ENSDARG00000102390	0						ENSDART00000170379.2	BX321887.2		snRNA
ENSDARG00000111887	0						ENSDART00000182749.1	CR356223.3		snRNA
ENSDARG00000112987	0						ENSDART00000181863.1	CR356223.4		snRNA
ENSDARG00000113385	0						ENSDART00000189838.1	CR356223.5		snRNA
ENSDARG00000095106	9.87748	0.146471	0.613246	0.238846	0.811225		ENSDART00000136778.3	si:dkey-28k24.2	si:dkey-28k24.2 [Source:ZFIN;Acc:ZDB-GENE-121213-4]	protein_coding
ENSDARG00000093865	0.0967211	0.787347	5.2679	0.149461	0.88119		ENSDART00000141847.3	CR356223.1		protein_coding
ENSDARG00000114289	0.205406	-1.05784	4.12355	-0.256535	0.797538		ENSDART00000122707.3	znf980	zinc finger protein 980 [Source:ZFIN;Acc:ZDB-GENE-110913-163]	protein_coding
ENSDARG00000101245	3.07309	0.258608	0.881333	0.293428	0.769195		ENSDART00000158073.2	znf1063	zinc finger protein 1063 [Source:ZFIN;Acc:ZDB-GENE-110914-144]	retained_intron
ENSDARG00000100655	2.0461	0.317708	1.12183	0.283205	0.77702		ENSDART00000168353.2	CR356223.2		unprocessed_pseudogene
ENSDARG00000086720	1.14197	1.10376	1.8464	0.597791	0.549979		ENSDART00000121499.3	znf1023	zinc finger protein 1023 [Source:ZFIN;Acc:ZDB-GENE-080218-24]	protein_coding
ENSDARG00000092000	5.71915	0.193917	0.703264	0.275739	0.782749		ENSDART00000150725.2	znf1020	zinc finger protein 1020 [Source:ZFIN;Acc:ZDB-GENE-110913-31]	protein_coding
ENSDARG00000096172	9.98251	-0.0514591	0.542347	-0.0948822	0.924408		ENSDART00000150313.2	znf1113	zinc finger protein 1113 [Source:ZFIN;Acc:ZDB-GENE-110913-161]	protein_coding
ENSDARG00000087645	9.45279	0.426776	0.567303	0.752291	0.451876		ENSDART00000121915.3	znf1064	zinc finger protein 1064 [Source:ZFIN;Acc:ZDB-GENE-110913-175]	protein_coding
ENSDARG00000093041	1.59286	-0.416826	1.33982	-0.311107	0.75572		ENSDART00000150289.2	si:ch211-234c11.2	si:ch211-234c11.2 [Source:ZFIN;Acc:ZDB-GENE-110914-70]	protein_coding
ENSDARG00000093615	1.09123	-0.145329	1.64487	-0.0883524	0.929597		ENSDART00000150622.2	si:ch211-234c11.3	si:ch211-234c11.3 [Source:ZFIN;Acc:ZDB-GENE-110914-93]	protein_coding
ENSDARG00000114437	3.32585	0.248363	0.941726	0.263732	0.791986		ENSDART00000170022.2	zgc:173705	zgc:173705 [Source:ZFIN;Acc:ZDB-GENE-080212-6]	protein_coding
ENSDARG00000094443	0.197991	-2.44686	4.91926	-0.497403	0.618905		ENSDART00000150263.2	znf1036	zinc finger protein 1036 [Source:ZFIN;Acc:ZDB-GENE-110913-155]	protein_coding
ENSDARG00000096014	0.363599	0.86005	3.15949	0.272212	0.785459		ENSDART00000150806.2	znf1146	zinc finger protein 1146 [Source:ZFIN;Acc:ZDB-GENE-110914-152]	protein_coding
ENSDARG00000115628	0						ENSDART00000150751.2	CR293532.1		lincRNA
ENSDARG00000116117	1.01618	1.16109	1.82797	0.63518	0.525311		ENSDART00000150678.2	si:dkey-40n15.1	si:dkey-40n15.1 [Source:ZFIN;Acc:ZDB-GENE-110914-64]	protein_coding
ENSDARG00000096215	0.17312	0.842165	4.8009	0.175418	0.860751		ENSDART00000139978.3	CR293502.1		antisense
ENSDARG00000086130	6.20287	0.375088	0.686932	0.546033	0.585043		ENSDART00000131243.5	si:ch211-42i6.2	si:ch211-42i6.2 [Source:ZFIN;Acc:ZDB-GENE-110913-9]	protein_coding
ENSDARG00000096105	2.64915	0.775019	1.0605	0.730808	0.464896		ENSDART00000150502.2	BX942819.3		antisense
ENSDARG00000087265	0						ENSDART00000181057.1	BX942819.2	serine/threonine-protein kinase pim-3-like [Source:NCBI gene;Acc:103910699]	protein_coding
ENSDARG00000070299	0.839601	-1.17803	1.97428	-0.596691	0.550714		ENSDART00000184154.1	BX942819.1		protein_coding
ENSDARG00000097990	0						ENSDART00000155001.2	CR293498.1		lincRNA
ENSDARG00000116211	7.95264	-0.259361	0.629357	-0.412105	0.680263		ENSDART00000156367.3	si:dkey-5i16.5	si:dkey-5i16.5 [Source:ZFIN;Acc:ZDB-GENE-131120-160]	protein_coding
ENSDARG00000114577	491.653	0.0368951	0.139391	0.264689	0.791249	0.958824	ENSDART00000154999.2	si:dkey-159n16.2	si:dkey-159n16.2 [Source:ZFIN;Acc:ZDB-GENE-131121-650]	protein_coding
ENSDARG00000093478	1.58242	0.678666	1.34053	0.506268	0.612669		ENSDART00000128257.3	si:ch211-197e7.3	si:ch211-197e7.3 [Source:ZFIN;Acc:ZDB-GENE-131122-50]	protein_coding
ENSDARG00000097713	0						ENSDART00000156889.2	BX927318.1		lincRNA
ENSDARG00000097059	0						ENSDART00000154381.2	si:dkey-159n16.4	si:dkey-159n16.4 [Source:ZFIN;Acc:ZDB-GENE-131120-58]	protein_coding
ENSDARG00000088000	10.9586	-0.496705	0.487531	-1.01882	0.30829		ENSDART00000154146.2	znf1057	zinc finger protein 1057 [Source:ZFIN;Acc:ZDB-GENE-131120-158]	protein_coding
ENSDARG00000114236	6.27	0.810922	0.680324	1.19196	0.233275		ENSDART00000155251.2	znf974	zinc finger protein 974 [Source:ZFIN;Acc:ZDB-GENE-131119-54]	protein_coding
ENSDARG00000097604	0						ENSDART00000157011.2	BX465205.2		lincRNA
ENSDARG00000097775	0						ENSDART00000153572.2	BX465205.3		lincRNA
ENSDARG00000097139	0						ENSDART00000156748.2	BX465205.1		lincRNA
ENSDARG00000095200	116.658	0.354089	0.1944	1.82145	0.0685389	0.442066	ENSDART00000190636.1	si:ch211-197e7.1	si:ch211-197e7.1 [Source:ZFIN;Acc:ZDB-GENE-081103-26]	protein_coding
ENSDARG00000097811	0.800302	2.17995	1.9526	1.11644	0.264235		ENSDART00000155980.2	BX324126.1		lincRNA
ENSDARG00000090160	38.5109	0.0250838	0.290307	0.0864043	0.931145	0.989186	ENSDART00000190248.1	zgc:173709	zgc:173709 [Source:ZFIN;Acc:ZDB-GENE-080208-5]	protein_coding
ENSDARG00000097971	0.127774	-0.222674	5.2614	-0.0423221	0.966242		ENSDART00000154060.2	BX957251.1		lincRNA
ENSDARG00000091561	9.68	-0.515064	0.582328	-0.884491	0.376431		ENSDART00000186050.1	si:dkey-156k2.4	si:dkey-156k2.4 [Source:ZFIN;Acc:ZDB-GENE-110913-8]	protein_coding
ENSDARG00000113432	0						ENSDART00000185136.1	CR356227.7		snRNA
ENSDARG00000113683	0						ENSDART00000182183.1	CR356227.8		snRNA
ENSDARG00000109221	0.0549293	0.787347	5.2679	0.149461	0.88119		ENSDART00000188168.1	CR356227.2		snRNA
ENSDARG00000112639	0						ENSDART00000182988.1	CR356227.6		snRNA
ENSDARG00000110080	0						ENSDART00000184220.1	CR356227.3		snRNA
ENSDARG00000116360	0						ENSDART00000188646.1	CR356227.12		snRNA
ENSDARG00000111187	0						ENSDART00000181907.1	CR356227.5		snRNA
ENSDARG00000115434	0						ENSDART00000190094.1	CR356227.11		snRNA
ENSDARG00000110916	0						ENSDART00000181726.1	CR356227.4		snRNA
ENSDARG00000113973	0						ENSDART00000186948.1	CR356227.9		snRNA
ENSDARG00000114264	0						ENSDART00000187952.1	CR356227.10		snRNA
ENSDARG00000088961	1.70804	1.29123	1.26842	1.01798	0.308686		ENSDART00000121664.3	si:dkey-16p19.5	si:dkey-16p19.5 [Source:ZFIN;Acc:ZDB-GENE-120709-69]	protein_coding
ENSDARG00000107506	0						ENSDART00000179835.1	CR356227.1	uncharacterized LOC103910708 [Source:NCBI gene;Acc:103910708]	protein_coding
ENSDARG00000088616	6.3273	-0.24529	0.682443	-0.359429	0.719274		ENSDART00000162310.2	si:ch211-152l15.2	si:ch211-152l15.2 [Source:ZFIN;Acc:ZDB-GENE-110913-91]	protein_coding
ENSDARG00000089179	55.3237	-0.0882846	0.226554	-0.389684	0.69677	0.929741	ENSDART00000166894.2	si:dkey-16p6.1	si:dkey-16p6.1 [Source:ZFIN;Acc:ZDB-GENE-081103-43]	protein_coding
ENSDARG00000093424	6.91286	0.0850111	0.676541	0.125656	0.900005		ENSDART00000150854.2	znf1135	zinc finger protein 1135 [Source:ZFIN;Acc:ZDB-GENE-110913-151]	protein_coding
ENSDARG00000091477	2.58892	-0.657026	0.981585	-0.669352	0.503271		ENSDART00000150403.3	znf1066	zinc finger protein 1066 [Source:ZFIN;Acc:ZDB-GENE-110913-60]	protein_coding
ENSDARG00000096065	0.488303	-0.144376	2.59599	-0.0556152	0.955648		ENSDART00000150644.2	si:dkey-156k2.7	si:dkey-156k2.7 [Source:ZFIN;Acc:ZDB-GENE-110914-110]	protein_coding
ENSDARG00000087743	0.0682489	0	5.2679	0	1		ENSDART00000146006.3	si:dkey-156k2.8	si:dkey-156k2.8 [Source:ZFIN;Acc:ZDB-GENE-110914-111]	protein_coding
ENSDARG00000094888	0.236769	0	4.61706	0	1		ENSDART00000167053.2	znf1061	zinc finger protein 1061 [Source:ZFIN;Acc:ZDB-GENE-110913-78]	protein_coding
ENSDARG00000117132	4.18274	0.702401	1.04079	0.674875	0.499755		ENSDART00000150365.2	BX663613.1		protein_coding
ENSDARG00000117521	0						ENSDART00000194944.1	BX663613.2		lincRNA
ENSDARG00000102791	4.98258	-0.603069	0.74002	-0.814936	0.415109		ENSDART00000155155.3	zgc:174704	zgc:174704 [Source:ZFIN;Acc:ZDB-GENE-080218-5]	protein_coding
ENSDARG00000106667	0.495418	-1.75969	2.62313	-0.670836	0.502325		ENSDART00000150766.2	znf977	zinc finger protein 977 [Source:ZFIN;Acc:ZDB-GENE-110913-138]	protein_coding
ENSDARG00000117424	1.70939	-1.25765	1.28479	-0.978873	0.327643		ENSDART00000194155.1	BX855590.1		lincRNA
ENSDARG00000110946	1.53308	-0.849525	1.33099	-0.638264	0.523302		ENSDART00000150480.2	znf1110	zinc finger protein 1110 [Source:ZFIN;Acc:ZDB-GENE-110914-29]	protein_coding
ENSDARG00000093994	0.110173	0	5.2679	0	1		ENSDART00000150469.2	znf1058	zinc finger protein 1058 [Source:ZFIN;Acc:ZDB-GENE-110913-168]	protein_coding
ENSDARG00000096222	13.6076	0.0245516	0.461367	0.053215	0.957561		ENSDART00000150246.2	si:ch211-245n8.4	si:ch211-245n8.4 [Source:ZFIN;Acc:ZDB-GENE-110914-56]	protein_coding
ENSDARG00000094034	0.177854	0	5.18888	0	1		ENSDART00000150302.2	znf1045	zinc finger protein 1045 [Source:ZFIN;Acc:ZDB-GENE-110914-118]	protein_coding
ENSDARG00000094177	1.77189	1.0914	1.26596	0.862111	0.388626		ENSDART00000150271.2	si:ch211-208f21.2	si:ch211-208f21.2 [Source:ZFIN;Acc:ZDB-GENE-110914-134]	protein_coding
ENSDARG00000077220	3.435	-0.382117	0.964908	-0.396014	0.692095		ENSDART00000186117.1	si:ch211-208f21.3	si:ch211-208f21.3 [Source:ZFIN;Acc:ZDB-GENE-110913-7]	protein_coding
ENSDARG00000109821	2.0173	-1.17722	1.47018	-0.800736	0.423285		ENSDART00000150374.2	si:dkey-156j15.1	si:dkey-156j15.1 [Source:ZFIN;Acc:ZDB-GENE-110914-81]	protein_coding
ENSDARG00000115802	0						ENSDART00000185593.1	BX855613.2		snRNA
ENSDARG00000112048	0						ENSDART00000119597.2	BX855613.1		snRNA
ENSDARG00000114894	7.94456	-0.42596	0.614716	-0.692938	0.488349		ENSDART00000185716.1	znf1026	zinc finger protein 1026 [Source:ZFIN;Acc:ZDB-GENE-110913-157]	protein_coding
ENSDARG00000110454	2.71078	0.205144	1.12679	0.182061	0.855535		ENSDART00000193565.1	BX005380.2		protein_coding
ENSDARG00000116625	13.8633	-0.365514	0.476345	-0.767329	0.442886		ENSDART00000189984.1	znf1141	zinc finger protein 1141 [Source:ZFIN;Acc:ZDB-GENE-110913-35]	protein_coding
ENSDARG00000110290	7.23017	1.11591	0.71764	1.55498	0.119951		ENSDART00000189875.1	BX005380.1		protein_coding
ENSDARG00000111966	0.0493779	0	5.2679	0	1		ENSDART00000190564.1	CABZ01036080.1		snRNA
ENSDARG00000115441	0.243465	0	4.58753	0	1		ENSDART00000183037.1	CABZ01036081.1		snRNA
ENSDARG00000115588	5.69947	-0.254108	0.724935	-0.350525	0.725945		ENSDART00000170092.2	si:dkeyp-82b4.3	si:dkeyp-82b4.3 [Source:ZFIN;Acc:ZDB-GENE-110913-166]	protein_coding
ENSDARG00000112989	0						ENSDART00000190936.1	CR388390.8		snRNA
ENSDARG00000109894	0						ENSDART00000187158.1	CR388390.2		snRNA
ENSDARG00000115686	0						ENSDART00000182659.1	CR388390.18		snRNA
ENSDARG00000098429	0						ENSDART00000158482.2	CR388390.1		snRNA
ENSDARG00000113665	0						ENSDART00000180927.1	CR388390.13		snRNA
ENSDARG00000111703	0						ENSDART00000180776.1	CR388390.7		snRNA
ENSDARG00000116282	0						ENSDART00000180166.1	CR388390.20		snRNA
ENSDARG00000110472	0						ENSDART00000182386.1	CR388390.4		snRNA
ENSDARG00000113709	0						ENSDART00000186220.1	CR388390.14		snRNA
ENSDARG00000114821	0						ENSDART00000186807.1	CR388390.16		snRNA
ENSDARG00000114028	0						ENSDART00000183843.1	CR388390.15		snRNA
ENSDARG00000111177	0						ENSDART00000190679.1	CR388390.6		snRNA
ENSDARG00000113337	0						ENSDART00000191365.1	CR388390.10		snRNA
ENSDARG00000115011	0						ENSDART00000187207.1	CR388390.17		snRNA
ENSDARG00000110215	0						ENSDART00000193933.1	CR388390.3		snRNA
ENSDARG00000117007	0						ENSDART00000191404.1	CR388390.21		snRNA
ENSDARG00000115828	0						ENSDART00000180960.1	CR388390.19		snRNA
ENSDARG00000113608	0						ENSDART00000193148.1	CR388390.12		snRNA
ENSDARG00000113085	0						ENSDART00000187034.1	CR388390.9		snRNA
ENSDARG00000111145	0						ENSDART00000184327.1	CR388390.5		snRNA
ENSDARG00000113475	0						ENSDART00000185467.1	CR388390.11		snRNA
ENSDARG00000116298	0.273502	0.787353	3.47136	0.226814	0.820568		ENSDART00000193382.1	CR628395.1		protein_coding
ENSDARG00000100311	71.9801	0.208972	0.260085	0.803474	0.421701	0.818265	ENSDART00000186119.1	si:dkey-165e24.1	si:dkey-165e24.1 [Source:ZFIN;Acc:ZDB-GENE-081103-19]	protein_coding
ENSDARG00000100578	9.85346	1.15718	0.622187	1.85986	0.0629052		ENSDART00000189025.1	si:dkeyp-90h9.1	si:dkeyp-90h9.1 [Source:ZFIN;Acc:ZDB-GENE-131122-5]	protein_coding
ENSDARG00000100640	3.7933	0.0940226	0.808679	0.116267	0.907441		ENSDART00000162676.2	BX321870.2		processed_pseudogene
ENSDARG00000114042	0						ENSDART00000181008.1	BX321870.3		rRNA
ENSDARG00000098519	0.105378	0	5.2679	0	1		ENSDART00000168360.2	BX321870.1		lincRNA
ENSDARG00000110338	0						ENSDART00000190103.1	BX908721.2		rRNA
ENSDARG00000099626	1.65539	-0.176466	1.30519	-0.135203	0.892451		ENSDART00000165818.2	BX908721.1		unprocessed_pseudogene
ENSDARG00000098406	7.39564	-0.712768	0.671455	-1.06153	0.288451		ENSDART00000180146.1	si:dkey-22a18.2	si:dkey-22a18.2 [Source:ZFIN;Acc:ZDB-GENE-120703-7]	protein_coding
ENSDARG00000098522	15.9091	0.108479	0.443036	0.244853	0.80657		ENSDART00000158235.2	BX649431.1		unprocessed_pseudogene
ENSDARG00000105244	0.293638	-0.117673	3.62951	-0.0324211	0.974136		ENSDART00000167561.2	BX649431.3		lincRNA
ENSDARG00000098985	0						ENSDART00000166134.2	BX649431.2		processed_transcript
ENSDARG00000109740	0						ENSDART00000171130.2	si:dkeyp-44b5.4	si:dkeyp-44b5.4 [Source:ZFIN;Acc:ZDB-GENE-120709-63]	protein_coding
ENSDARG00000101046	0.432148	1.75943	2.62228	0.670953	0.502251		ENSDART00000167023.2	si:dkeyp-107f9.1	si:dkeyp-107f9.1 [Source:ZFIN;Acc:ZDB-GENE-120709-34]	protein_coding
ENSDARG00000100995	2.49383	-0.716217	1.08538	-0.659876	0.509334		ENSDART00000166189.2	si:dkey-16b10.1	si:dkey-16b10.1 [Source:ZFIN;Acc:ZDB-GENE-120703-53]	protein_coding
ENSDARG00000117168	0.613984	-1.82694	2.08272	-0.877188	0.380385		ENSDART00000192426.1	BX649431.4		protein_coding
ENSDARG00000102994	1.84762	-1.71066	1.46641	-1.16657	0.243385		ENSDART00000165627.2	znf1034	zinc finger protein 1034 [Source:ZFIN;Acc:ZDB-GENE-120703-37]	protein_coding
ENSDARG00000101829	3.81806	-0.861917	0.903697	-0.953767	0.340202		ENSDART00000191413.1	si:dkey-16b10.2	si:dkey-16b10.2 [Source:ZFIN;Acc:ZDB-GENE-120703-32]	protein_coding
ENSDARG00000104351	0.868779	3.29291	1.94779	1.69058	0.0909162		ENSDART00000170981.2	CR318589.1		lincRNA
ENSDARG00000102659	0						ENSDART00000171626.2	si:dkeyp-107f9.2	si:dkeyp-107f9.2 [Source:ZFIN;Acc:ZDB-GENE-120709-39]	protein_coding
ENSDARG00000105137	0.932459	-1.08901	2.08543	-0.522202	0.60153		ENSDART00000170639.2	zgc:173705	zgc:173705 [Source:ZFIN;Acc:ZDB-GENE-080212-6]	protein_coding
ENSDARG00000116023	0.492685	2.14402	2.66407	0.804794	0.420939		ENSDART00000139248.3	CR318589.2		protein_coding
ENSDARG00000104468	0.614178	-1.13623	2.21772	-0.512344	0.60841		ENSDART00000168272.2	si:dkeyp-107f9.4	si:dkeyp-107f9.4 [Source:ZFIN;Acc:ZDB-GENE-120709-91]	protein_coding
ENSDARG00000117334	0.131066	-0.174437	5.2679	-0.0331131	0.973584		ENSDART00000194677.1	BX640584.18		lincRNA
ENSDARG00000100387	0.741434	-3.0234	2.05979	-1.46782	0.142154		ENSDART00000163123.2	si:dkey-78o7.3	si:dkey-78o7.3 [Source:ZFIN;Acc:ZDB-GENE-120709-79]	protein_coding
ENSDARG00000100855	0						ENSDART00000166767.2	BX640584.1		antisense
ENSDARG00000113194	0.0490087	0	5.2679	0	1		ENSDART00000190259.1	BX640584.10		snRNA
ENSDARG00000110196	0						ENSDART00000185834.1	BX640584.5		snRNA
ENSDARG00000103753	0						ENSDART00000168374.2	BX640584.3		snRNA
ENSDARG00000101006	0						ENSDART00000165344.2	BX640584.2		snRNA
ENSDARG00000112468	0						ENSDART00000191665.1	BX640584.7		snRNA
ENSDARG00000113340	0						ENSDART00000192643.1	BX640584.11		snRNA
ENSDARG00000112757	0						ENSDART00000184696.1	BX640584.9		snRNA
ENSDARG00000112514	0						ENSDART00000191988.1	BX640584.8		snRNA
ENSDARG00000115393	0						ENSDART00000185975.1	BX640584.14		snRNA
ENSDARG00000111032	0						ENSDART00000180625.1	BX640584.6		snRNA
ENSDARG00000110162	0						ENSDART00000190097.1	BX640584.4		snRNA
ENSDARG00000115551	0						ENSDART00000187586.1	BX640584.15		snRNA
ENSDARG00000114371	0						ENSDART00000186357.1	BX640584.12		snRNA
ENSDARG00000116031	0						ENSDART00000180757.1	BX640584.17		snRNA
ENSDARG00000116010	0						ENSDART00000181903.1	BX640584.16		snRNA
ENSDARG00000114772	0						ENSDART00000193029.1	BX640584.13		snRNA
ENSDARG00000105306	3.49728	0.343482	0.929428	0.369563	0.711708		ENSDART00000124451.3	si:dkeyp-44b5.5	si:dkeyp-44b5.5 [Source:ZFIN;Acc:ZDB-GENE-120703-49]	protein_coding
ENSDARG00000102130	0.109089	0	5.2679	0	1		ENSDART00000164399.2	BX666065.2		processed_pseudogene
ENSDARG00000099174	0.0482192	0	5.2679	0	1		ENSDART00000167364.2	BX666065.1		processed_pseudogene
ENSDARG00000101647	0						ENSDART00000165665.2	BX640547.5		snRNA
ENSDARG00000101401	0						ENSDART00000170519.2	BX640547.4		snRNA
ENSDARG00000113119	0						ENSDART00000179682.1	BX640547.6		snRNA
ENSDARG00000092775	3.5674	-0.830719	0.945477	-0.878624	0.379605		ENSDART00000160684.2	BX640547.1		lincRNA
ENSDARG00000100931	0						ENSDART00000168697.2	BX640547.3		snRNA
ENSDARG00000098879	4.91392	-0.234382	0.749234	-0.312829	0.75441		ENSDART00000167458.2	si:dkey-4j21.2	si:dkey-4j21.2 [Source:ZFIN;Acc:ZDB-GENE-120703-3]	processed_transcript
ENSDARG00000098776	4.04425	-0.53553	0.795982	-0.672791	0.50108		ENSDART00000168068.2	BX640547.2		unprocessed_pseudogene
ENSDARG00000100049	0.0682489	0	5.2679	0	1		ENSDART00000160842.2	BX571954.1		processed_transcript
ENSDARG00000109558	0						ENSDART00000162487.2	BX571954.3		processed_transcript
ENSDARG00000101292	3.28548	-0.316499	1.10802	-0.285643	0.775152		ENSDART00000158240.2	si:dkey-201g16.1	si:dkey-201g16.1 [Source:ZFIN;Acc:ZDB-GENE-120703-40]	protein_coding
ENSDARG00000103538	0.523928	0.110296	2.60529	0.0423354	0.966231		ENSDART00000165589.2	BX571954.2		lincRNA
ENSDARG00000100412	2.07302	-1.30432	1.35028	-0.965964	0.334062		ENSDART00000190363.1	si:ch211-171l17.14	si:ch211-171l17.14 [Source:ZFIN;Acc:ZDB-GENE-070912-153]	protein_coding
ENSDARG00000100590	2.68135	-0.851361	1.17171	-0.726596	0.467474		ENSDART00000172202.2	BX649421.1		unprocessed_pseudogene
ENSDARG00000098610	2.84713	0.741644	0.97263	0.762514	0.445753		ENSDART00000166960.2	si:ch211-207e19.2	si:ch211-207e19.2 [Source:ZFIN;Acc:ZDB-GENE-041210-227]	protein_coding
ENSDARG00000110123	0						ENSDART00000177530.2	BX649421.2		rRNA
ENSDARG00000103310	1.93877	-0.687853	1.20841	-0.569221	0.569206		ENSDART00000168891.2	znf1053	zinc finger protein 1053 [Source:ZFIN;Acc:ZDB-GENE-121214-1]	protein_coding
ENSDARG00000102635	1.05072	-0.152798	1.84816	-0.0826758	0.934109		ENSDART00000176617.2	znf1037	zinc finger protein 1037 [Source:ZFIN;Acc:ZDB-GENE-120709-1]	protein_coding
ENSDARG00000102595	169.187	0.197081	0.19706	1.00011	0.317259	0.754429	ENSDART00000184708.1	si:dkey-250k10.1	si:dkey-250k10.1 [Source:ZFIN;Acc:ZDB-GENE-081103-24]	protein_coding
ENSDARG00000100283	0						ENSDART00000164620.2	BX571843.1		lincRNA
ENSDARG00000099751	4.39512	-0.158605	0.825282	-0.192183	0.847599		ENSDART00000169031.2	si:dkey-250k10.4	si:dkey-250k10.4 [Source:ZFIN;Acc:ZDB-GENE-120703-22]	protein_coding
ENSDARG00000113052	0						ENSDART00000168956.2	BX897739.2		rRNA
ENSDARG00000109735	0						ENSDART00000165475.2	BX897739.1		snRNA
ENSDARG00000117791	0						ENSDART00000194915.1	BX511078.2		lincRNA
ENSDARG00000117505	0.0549293	0.787347	5.2679	0.149461	0.88119		ENSDART00000194884.1	BX511078.1		lincRNA
ENSDARG00000106267	6.40704	0.012824	0.724134	0.0177094	0.985871		ENSDART00000174598.2	CR388042.1		pseudogene
ENSDARG00000109339	0.208836	-1.13623	4.11729	-0.275964	0.782575		ENSDART00000183439.1	CR388042.2		protein_coding
ENSDARG00000115278	0						ENSDART00000180975.1	CABZ01031674.1		snRNA
ENSDARG00000103431	0						ENSDART00000166240.2	CABZ01031673.1		snRNA
ENSDARG00000102941	0.830879	-0.426594	1.86043	-0.229299	0.818636		ENSDART00000165813.2	si:ch211-249c2.1	si:ch211-249c2.1 [Source:ZFIN;Acc:ZDB-GENE-060503-317]	protein_coding
ENSDARG00000111824	2.37189	2.4184	1.34956	1.79199	0.0731349		ENSDART00000129685.3	si:dkey-199m13.7	si:dkey-199m13.7 [Source:ZFIN;Acc:ZDB-GENE-110914-26]	protein_coding
ENSDARG00000117658	0.745608	-1.04008	2.1999	-0.472787	0.636365		ENSDART00000194747.1	BX936303.2		lincRNA
ENSDARG00000112126	0.913035	1.78305	1.73179	1.0296	0.303199		ENSDART00000166637.2	znf995	zinc finger protein 995 [Source:ZFIN;Acc:ZDB-GENE-080215-13]	protein_coding
ENSDARG00000103105	0.373508	-0.676627	2.92003	-0.231719	0.816756		ENSDART00000168407.2	BX936303.1		processed_transcript
ENSDARG00000113690	18.0837	0.433852	0.41009	1.05794	0.290082		ENSDART00000160463.2	si:ch211-223g7.6	si:ch211-223g7.6 [Source:ZFIN;Acc:ZDB-GENE-050420-222]	protein_coding
ENSDARG00000099825	20.1895	-0.250729	0.425302	-0.589532	0.555504		ENSDART00000157990.2	zgc:174944	zgc:174944 [Source:ZFIN;Acc:ZDB-GENE-080207-2]	protein_coding
ENSDARG00000103265	19.7253	0.287249	0.427582	0.671798	0.501712		ENSDART00000180884.1	si:ch211-223g7.2	si:ch211-223g7.2 [Source:ZFIN;Acc:ZDB-GENE-050420-153]	protein_coding
ENSDARG00000098145	8.3477	0.0778399	0.643126	0.121034	0.903664		ENSDART00000168328.2	BX572628.1	uncharacterized LOC108183449 [Source:NCBI gene;Acc:108183449]	unprocessed_pseudogene
ENSDARG00000111198	4.17178	0.80742	0.854235	0.945195	0.344559		ENSDART00000191572.1	BX640461.1		protein_coding
ENSDARG00000102215	125.401	0.474393	0.172719	2.74661	0.00602145	0.127684	ENSDART00000158834.2	si:ch211-227e10.6	si:ch211-227e10.6 [Source:ZFIN;Acc:ZDB-GENE-050420-355]	protein_coding
ENSDARG00000100673	2.75236	0.955883	1.03472	0.923813	0.355584		ENSDART00000161653.2	znf974	zinc finger protein 974 [Source:ZFIN;Acc:ZDB-GENE-131119-54]	protein_coding
ENSDARG00000115299	18.6452	-0.319141	0.393059	-0.811942	0.416825		ENSDART00000160825.2	si:ch211-227e10.3	si:ch211-227e10.3 [Source:ZFIN;Acc:ZDB-GENE-050420-291]	protein_coding
ENSDARG00000104968	36.4458	-0.687036	0.293306	-2.34239	0.0191609	0.234627	ENSDART00000190527.1	si:ch211-227e10.1	si:ch211-227e10.1 [Source:ZFIN;Acc:ZDB-GENE-050420-221]	protein_coding
ENSDARG00000100414	0.0523023	-1.1317	5.26744	-0.214848	0.829886		ENSDART00000171824.2	si:ch211-227e10.2	si:ch211-227e10.2 [Source:ZFIN;Acc:ZDB-GENE-050419-8]	protein_coding
ENSDARG00000105245	0						ENSDART00000168392.2	CR388413.5		processed_transcript
ENSDARG00000100537	0						ENSDART00000167669.2	CR388413.1		processed_transcript
ENSDARG00000104052	0.251448	0.695219	3.55216	0.195717	0.844831		ENSDART00000162963.2	CR388413.4		processed_transcript
ENSDARG00000102278	0.108178	-1.07241	5.26092	-0.203845	0.838475		ENSDART00000168204.2	CR388413.3		processed_transcript
ENSDARG00000100987	0						ENSDART00000167410.2	CR388413.2		processed_transcript
ENSDARG00000113808	0.860737	-1.10915	2.15089	-0.515672	0.606083		ENSDART00000109624.4	si:dkeyp-82b4.6	si:dkeyp-82b4.6 [Source:ZFIN;Acc:ZDB-GENE-110914-71]	protein_coding
ENSDARG00000103281	1.28896	0.0272876	1.69205	0.016127	0.987133		ENSDART00000166721.2	si:dkey-56m15.9	si:dkey-56m15.9 [Source:ZFIN;Acc:ZDB-GENE-110913-4]	protein_coding
ENSDARG00000101469	9.81759	0.0460263	0.579605	0.0794096	0.936707		ENSDART00000128531.3	si:dkey-56m15.2	si:dkey-56m15.2 [Source:ZFIN;Acc:ZDB-GENE-110913-122]	protein_coding
ENSDARG00000098426	2.88412	1.31283	1.08194	1.21341	0.224974		ENSDART00000162786.2	si:dkey-56m15.8	si:dkey-56m15.8 [Source:ZFIN;Acc:ZDB-GENE-110914-109]	protein_coding
ENSDARG00000104270	0						ENSDART00000166873.2	si:dkey-56m15.7	si:dkey-56m15.7 [Source:ZFIN;Acc:ZDB-GENE-110914-162]	protein_coding
ENSDARG00000093461	4.49802	0.272915	0.783707	0.348236	0.727663		ENSDART00000133535.3	si:dkey-56m15.6	si:dkey-56m15.6 [Source:ZFIN;Acc:ZDB-GENE-110914-102]	protein_coding
ENSDARG00000103420	8.84612	-0.463044	0.616547	-0.751028	0.452636		ENSDART00000162800.2	si:dkey-56m15.5	si:dkey-56m15.5 [Source:ZFIN;Acc:ZDB-GENE-110913-134]	protein_coding
ENSDARG00000099932	0.928279	-0.329513	1.81936	-0.181114	0.856278		ENSDART00000167681.2	BX005245.1	uncharacterized LOC103911727 [Source:NCBI gene;Acc:103911727]	processed_transcript
ENSDARG00000114391	0.0549293	0.787347	5.2679	0.149461	0.88119		ENSDART00000191593.1	BX005245.2		rRNA
ENSDARG00000104262	0.715693	-0.351651	1.99669	-0.176117	0.860202		ENSDART00000170096.3	si:dkey-56m15.3	si:dkey-56m15.3 [Source:ZFIN;Acc:ZDB-GENE-110913-96]	protein_coding
ENSDARG00000099255	0.46784	-0.575179	2.86305	-0.200897	0.840779		ENSDART00000168622.2	BX465836.2		processed_transcript
ENSDARG00000098213	1.09411	-0.17775	1.83599	-0.0968143	0.922874		ENSDART00000170377.2	BX465836.1	uncharacterized LOC101886469 [Source:NCBI gene;Acc:101886469]	processed_transcript
ENSDARG00000099277	2.42618	-0.154998	1.14828	-0.134983	0.892625		ENSDART00000165288.2	znf1039	zinc finger protein 1039 [Source:ZFIN;Acc:ZDB-GENE-110913-141]	protein_coding
ENSDARG00000101997	10.0958	-0.808499	0.558554	-1.44748	0.147761		ENSDART00000163802.2	si:dkey-191j3.2	si:dkey-191j3.2 [Source:ZFIN;Acc:ZDB-GENE-081103-55]	protein_coding
ENSDARG00000100386	5.30124	-0.66518	0.740562	-0.89821	0.369074		ENSDART00000184323.1	si:dkey-61p9.9	si:dkey-61p9.9 [Source:ZFIN;Acc:ZDB-GENE-041210-240]	protein_coding
ENSDARG00000103536	0.415249	-0.194589	2.70033	-0.0720612	0.942553		ENSDART00000169259.2	BX546503.1		lincRNA
ENSDARG00000101165	0						ENSDART00000163388.2	si:dkey-157e10.8	si:dkey-157e10.8 [Source:ZFIN;Acc:ZDB-GENE-110914-202]	protein_coding
ENSDARG00000102256	1.76268	0.769633	1.46735	0.524504	0.599928		ENSDART00000160012.2	si:dkey-157e10.6	si:dkey-157e10.6 [Source:ZFIN;Acc:ZDB-GENE-110913-118]	protein_coding
ENSDARG00000098193	2.25803	-0.583542	1.11134	-0.525079	0.599528		ENSDART00000143067.3	znf998	zinc finger protein 998 [Source:ZFIN;Acc:ZDB-GENE-110913-164]	protein_coding
ENSDARG00000101483	0.41067	-1.13623	2.85865	-0.397472	0.69102		ENSDART00000160705.2	CT027586.1		lincRNA
ENSDARG00000093254	11.2441	-0.352394	0.522142	-0.674901	0.499738		ENSDART00000172184.2	znf569l	zinc finger protein 569, like [Source:ZFIN;Acc:ZDB-GENE-110914-7]	protein_coding
ENSDARG00000098243	0.168174	0	5.2679	0	1		ENSDART00000172605.2	CR762475.1		protein_coding
ENSDARG00000105057	0						ENSDART00000161998.2	CR762475.3		processed_transcript
ENSDARG00000103031	9.69269	0.258593	0.618304	0.418229	0.675779		ENSDART00000164747.2	znf1029	zinc finger protein 1029 [Source:ZFIN;Acc:ZDB-GENE-110914-6]	protein_coding
ENSDARG00000102543	0						ENSDART00000168109.2	CR762475.2		sense_overlapping
ENSDARG00000098430	7.36103	0.451772	0.644876	0.700558	0.483579		ENSDART00000159365.2	znf1078	zinc finger protein 1078 [Source:ZFIN;Acc:ZDB-GENE-080218-3]	protein_coding
ENSDARG00000105304	11.8502	-0.223341	0.571971	-0.390476	0.696184		ENSDART00000159665.2	CR762475.4		lincRNA
ENSDARG00000099670	0.901351	1.13344	1.95205	0.580638	0.561484		ENSDART00000165178.2	znf1074	zinc finger protein 1074 [Source:ZFIN;Acc:ZDB-GENE-110913-85]	protein_coding
ENSDARG00000101213	5.14307	0.582103	0.7511	0.775	0.43834		ENSDART00000171515.2	CU278559.1		unprocessed_pseudogene
ENSDARG00000098155	0.0558759	0	5.2679	0	1		ENSDART00000167545.2	CT583728.1		rRNA
ENSDARG00000112406	0						ENSDART00000190131.1	CT583728.16		miRNA
ENSDARG00000116226	0						ENSDART00000181297.1	CT583728.26		rRNA
ENSDARG00000112295	0						ENSDART00000186201.1	CT583728.15		protein_coding
ENSDARG00000111237	0.0980174	0	5.2679	0	1		ENSDART00000180346.1	CT583728.13		rRNA
ENSDARG00000115819	0						ENSDART00000185964.1	CT583728.24		protein_coding
ENSDARG00000110315	0						ENSDART00000179659.1	CT583728.11		rRNA
ENSDARG00000114779	0						ENSDART00000183009.1	CT583728.20		protein_coding
ENSDARG00000099372	0						ENSDART00000161347.2	CT583728.3		rRNA
ENSDARG00000110135	0						ENSDART00000186299.1	CT583728.10		rRNA
ENSDARG00000116179	0						ENSDART00000181348.1	CT583728.25		protein_coding
ENSDARG00000111012	0						ENSDART00000159089.2	CT583728.12		miRNA
ENSDARG00000103411	0						ENSDART00000171474.2	CT583728.6		rRNA
ENSDARG00000115716	0						ENSDART00000193724.1	CT583728.23		rRNA
ENSDARG00000114100	0						ENSDART00000189043.1	CT583728.18		protein_coding
ENSDARG00000115021	0						ENSDART00000186640.1	CT583728.22		rRNA
ENSDARG00000112047	0						ENSDART00000186943.1	CT583728.14		protein_coding
ENSDARG00000109304	0						ENSDART00000185289.1	CT583728.9		miRNA
ENSDARG00000103201	0						ENSDART00000157433.2	CT583728.5		rRNA
ENSDARG00000109296	0						ENSDART00000158631.2	CT583728.8		rRNA
ENSDARG00000112791	0						ENSDART00000182875.1	CT583728.17		protein_coding
ENSDARG00000114429	0						ENSDART00000191623.1	CT583728.19		rRNA
ENSDARG00000117174	0.0490087	0	5.2679	0	1		ENSDART00000185611.1	CT583728.27		protein_coding
ENSDARG00000114924	0						ENSDART00000179700.1	CT583728.21		miRNA
ENSDARG00000103635	0						ENSDART00000158458.2	CT583728.7		rRNA
ENSDARG00000098506	0.891845	-0.166811	1.79471	-0.0929459	0.925947		ENSDART00000159081.2	CT583728.2		processed_transcript
ENSDARG00000101517	9.53204	-0.159382	0.595364	-0.267706	0.788926		ENSDART00000163320.2	CT583728.4		unprocessed_pseudogene
ENSDARG00000103719	0						ENSDART00000158304.2	AL772298.2		processed_transcript
ENSDARG00000089005	0						ENSDART00000150340.3	AL772298.1		processed_pseudogene
ENSDARG00000117343	0.451875	1.37038	2.67435	0.512416	0.60836		ENSDART00000194309.1	AL772298.3		lincRNA
ENSDARG00000102455	1.1014	1.66626	1.77552	0.938462	0.348007		ENSDART00000168345.2	znf1133	zinc finger protein 1133 [Source:ZFIN;Acc:ZDB-GENE-110913-178]	protein_coding
ENSDARG00000110323	16.8351	0.0779149	0.404985	0.192389	0.847437		ENSDART00000157710.2	znf986	zinc finger protein 986 [Source:ZFIN;Acc:ZDB-GENE-110913-135]	protein_coding
ENSDARG00000101351	14.3276	-0.010621	0.479481	-0.0221509	0.982328		ENSDART00000165784.2	si:dkey-16p6.1	si:dkey-16p6.1 [Source:ZFIN;Acc:ZDB-GENE-081103-43]	protein_coding
ENSDARG00000104893	3.74226	0.0802733	0.890494	0.0901447	0.928172		ENSDART00000160253.2	si:ch211-207e19.2	si:ch211-207e19.2 [Source:ZFIN;Acc:ZDB-GENE-041210-227]	protein_coding
ENSDARG00000113022	3.22959	0.45392	1.12225	0.404474	0.685864		ENSDART00000169806.2	si:ch211-207e19.15	si:ch211-207e19.15 [Source:ZFIN;Acc:ZDB-GENE-110914-27]	protein_coding
ENSDARG00000111731	0.896152	0.0889148	1.74871	0.0508459	0.959448		ENSDART00000163191.2	znf972	zinc finger protein 972 [Source:ZFIN;Acc:ZDB-GENE-110914-39]	protein_coding
ENSDARG00000102342	0						ENSDART00000165837.2	CR925800.1		processed_transcript
ENSDARG00000100492	1.2327	2.06463	1.74935	1.18022	0.237912		ENSDART00000166460.2	CT025669.1		processed_transcript
ENSDARG00000099845	21.3602	-0.0999074	0.435117	-0.22961	0.818395		ENSDART00000169288.2	zgc:174275	zgc:174275 [Source:ZFIN;Acc:ZDB-GENE-080305-5]	protein_coding
ENSDARG00000113974	0						ENSDART00000188812.1	CT025669.2		rRNA
ENSDARG00000098585	1.7174	0.0730469	1.26826	0.0575963	0.95407		ENSDART00000165359.2	si:ch211-237a4.2	si:ch211-237a4.2 [Source:ZFIN;Acc:ZDB-GENE-060503-504]	protein_coding
ENSDARG00000104476	48.5041	0.0484172	0.257403	0.188098	0.8508	0.972638	ENSDART00000169142.2	si:dkey-41c6.3	si:dkey-41c6.3 [Source:ZFIN;Acc:ZDB-GENE-070705-469]	protein_coding
ENSDARG00000101912	0						ENSDART00000159185.2	si:dkey-65l23.2	si:dkey-65l23.2 [Source:ZFIN;Acc:ZDB-GENE-091112-12]	protein_coding
ENSDARG00000101065	0						ENSDART00000166662.2	CR812471.1		processed_transcript
ENSDARG00000117387	0						ENSDART00000194755.1	BX649417.1		lincRNA
ENSDARG00000101968	0.0479667	0	5.2679	0	1		ENSDART00000165511.2	si:ch211-227p7.1	si:ch211-227p7.1 [Source:ZFIN;Acc:ZDB-GENE-041210-224]	protein_coding
ENSDARG00000115524	9.33427	0.0728111	0.573892	0.126872	0.899041		ENSDART00000160063.2	znf1118	zinc finger protein 1118 [Source:ZFIN;Acc:ZDB-GENE-131125-21]	protein_coding
ENSDARG00000099046	6.64016	0.933686	0.691004	1.3512	0.176631		ENSDART00000161464.2	si:ch211-227p7.5	si:ch211-227p7.5 [Source:ZFIN;Acc:ZDB-GENE-120703-10]	protein_coding
ENSDARG00000092938	2.40439	-1.13429	1.13485	-0.999512	0.317547		ENSDART00000143244.3	znf1047	zinc finger protein 1047 [Source:ZFIN;Acc:ZDB-GENE-110914-204]	protein_coding
ENSDARG00000098884	15.609	1.44142	0.481933	2.99092	0.00278137		ENSDART00000169989.2	BX649355.1		processed_transcript
ENSDARG00000103119	4.82315	1.07428	0.827047	1.29893	0.193968		ENSDART00000157504.2	si:dkeyp-33c10.7	si:dkeyp-33c10.7 [Source:ZFIN;Acc:ZDB-GENE-070705-538]	protein_coding
ENSDARG00000103417	8.46619	-0.273842	0.617349	-0.443577	0.657348		ENSDART00000169189.2	si:dkey-269o24.6	si:dkey-269o24.6 [Source:ZFIN;Acc:ZDB-GENE-110914-22]	protein_coding
ENSDARG00000103103	6.71593	0.0887419	0.656653	0.135143	0.892499		ENSDART00000168302.2	BX957361.2		processed_transcript
ENSDARG00000100865	78.1946	0.368521	0.220127	1.67413	0.0941049	0.501699	ENSDART00000160934.2	si:dkey-269o24.1	si:dkey-269o24.1 [Source:ZFIN;Acc:ZDB-GENE-041210-347]	protein_coding
ENSDARG00000101664	0.146353	0	5.13379	0	1		ENSDART00000158368.2	BX957361.1		processed_transcript
ENSDARG00000101137	6.83317	1.41619	0.685572	2.06571	0.0388562		ENSDART00000161888.2	znf999	zinc finger protein 999 [Source:ZFIN;Acc:ZDB-GENE-110913-39]	protein_coding
ENSDARG00000103400	3.34843	0.498528	0.929896	0.536112	0.591881		ENSDART00000158660.2	si:ch211-161m3.1	si:ch211-161m3.1 [Source:ZFIN;Acc:ZDB-GENE-110914-33]	protein_coding
ENSDARG00000100777	1.5894	0.676985	1.3197	0.512984	0.607962		ENSDART00000171796.2	si:ch211-238e22.7	si:ch211-238e22.7 [Source:ZFIN;Acc:ZDB-GENE-041210-372]	protein_coding
ENSDARG00000100229	2.47519	1.03116	1.09404	0.942522	0.345925		ENSDART00000170198.2	si:ch211-238e22.5	si:ch211-238e22.5 [Source:ZFIN;Acc:ZDB-GENE-041210-374]	protein_coding
ENSDARG00000112450	4.60963	0.398838	0.830655	0.480149	0.631122		ENSDART00000131654.3	si:ch211-238e22.2	si:ch211-238e22.2 [Source:ZFIN;Acc:ZDB-GENE-041210-346]	protein_coding
ENSDARG00000094500	1.38578	-0.266214	1.48219	-0.179608	0.85746		ENSDART00000135121.3	si:ch211-238e22.4	si:ch211-238e22.4 [Source:ZFIN;Acc:ZDB-GENE-030131-3632]	protein_coding
ENSDARG00000099355	269.632	0.15602	0.131374	1.18761	0.234988	0.689084	ENSDART00000147029.3	BX890548.1		processed_transcript
ENSDARG00000104804	13.1857	0.489845	0.511072	0.958467	0.337827		ENSDART00000160720.2	si:ch211-238e22.8	si:ch211-238e22.8 [Source:ZFIN;Acc:ZDB-GENE-050419-231]	protein_coding
ENSDARG00000101274	0.73244	1.71422	1.99676	0.858499	0.390617		ENSDART00000190438.1	si:dkey-16p6.4	si:dkey-16p6.4 [Source:ZFIN;Acc:ZDB-GENE-110913-5]	protein_coding
ENSDARG00000110144	0						ENSDART00000179927.1	LO018289.2		snRNA
ENSDARG00000115894	3.42623	0.37131	0.920222	0.4035	0.686581		ENSDART00000193689.1	zgc:194906	zgc:194906 [Source:ZFIN;Acc:ZDB-GENE-080722-43]	protein_coding
ENSDARG00000092197	0.0959333	0	5.2679	0	1		ENSDART00000191125.1	LO018289.1		protein_coding
ENSDARG00000100221	0.095679	0.752578	5.26425	0.14296	0.886322		ENSDART00000172695.2	BX511018.2		antisense
ENSDARG00000098727	0						ENSDART00000165984.2	BX511018.1		processed_transcript
ENSDARG00000104124	5.60319	0.591993	0.73918	0.800878	0.423202		ENSDART00000164760.2	znf1069	zinc finger protein 1069 [Source:ZFIN;Acc:ZDB-GENE-071004-89]	protein_coding
ENSDARG00000103721	0.116468	0	5.2679	0	1		ENSDART00000169434.2	si:dkey-122c11.7	si:dkey-122c11.7 [Source:ZFIN;Acc:ZDB-GENE-110913-120]	protein_coding
ENSDARG00000103597	2.26911	-1.22787	1.11872	-1.09756	0.272397		ENSDART00000169391.2	si:dkey-40j3.3	si:dkey-40j3.3 [Source:ZFIN;Acc:ZDB-GENE-110913-109]	protein_coding
ENSDARG00000117381	0						ENSDART00000194305.1	BX510934.3		lincRNA
ENSDARG00000087544	0.463077	-0.191327	2.6923	-0.0710646	0.943346		ENSDART00000127643.3	BX510934.1		protein_coding
ENSDARG00000104884	0.0571589	0	5.2679	0	1		ENSDART00000158265.2	BX510934.2		lincRNA
ENSDARG00000103636	4.54038	0.443927	0.80139	0.553947	0.579615		ENSDART00000158435.2	zgc:174703	zgc:174703 [Source:ZFIN;Acc:ZDB-GENE-080208-4]	protein_coding
ENSDARG00000101392	0						ENSDART00000160770.2	pimr168	Pim proto-oncogene, serine/threonine kinase, related 168 [Source:ZFIN;Acc:ZDB-GENE-041210-63]	protein_coding
ENSDARG00000103208	1.60431	1.67533	1.50335	1.11439	0.26511		ENSDART00000158802.2	il17ra1b	interleukin 17 receptor A1b [Source:ZFIN;Acc:ZDB-GENE-110914-185]	protein_coding
ENSDARG00000100137	0						ENSDART00000103025.5	il17ra2	interleukin 17 receptor A2 [Source:ZFIN;Acc:ZDB-GENE-060503-869]	protein_coding
ENSDARG00000117223	0.0523023	-1.1317	5.26744	-0.214848	0.829886		ENSDART00000194475.1	BX324181.2		lincRNA
ENSDARG00000104053	0						ENSDART00000168552.2	BX324181.1		antisense
ENSDARG00000104362	0						ENSDART00000159293.2	FP236354.1		lincRNA
ENSDARG00000116887	0						ENSDART00000192508.1	CR388206.17		snRNA
ENSDARG00000114009	0						ENSDART00000188527.1	CR388206.12		snRNA
ENSDARG00000098775	0						ENSDART00000165274.2	CR388206.2		snRNA
ENSDARG00000113984	0						ENSDART00000190964.1	CR388206.11		snRNA
ENSDARG00000113412	0						ENSDART00000191265.1	CR388206.10		snRNA
ENSDARG00000111764	0						ENSDART00000185787.1	CR388206.9		snRNA
ENSDARG00000116034	0						ENSDART00000188991.1	CR388206.15		snRNA
ENSDARG00000115113	0						ENSDART00000190434.1	CR388206.14		snRNA
ENSDARG00000103968	0						ENSDART00000159923.2	CR388206.3		snRNA
ENSDARG00000111137	0						ENSDART00000189570.1	CR388206.6		snRNA
ENSDARG00000116979	0						ENSDART00000190665.1	CR388206.18		snRNA
ENSDARG00000100257	42.2379	-0.279504	0.276213	-1.01191	0.311579	0.750896	ENSDART00000170067.2	zgc:174314	zgc:174314 [Source:ZFIN;Acc:ZDB-GENE-080213-5]	protein_coding
ENSDARG00000103091	7.75119	0.159127	0.673796	0.236165	0.813304		ENSDART00000159667.2	si:dkey-19h16.8	si:dkey-19h16.8 [Source:ZFIN;Acc:ZDB-GENE-110914-233]	protein_coding
ENSDARG00000111959	0						ENSDART00000162234.2	si:dkeyp-44b5.4	si:dkeyp-44b5.4 [Source:ZFIN;Acc:ZDB-GENE-120709-63]	protein_coding
ENSDARG00000098244	1.31406	-0.140494	1.98197	-0.0708859	0.943489		ENSDART00000160351.2	CR388206.1		antisense
ENSDARG00000111278	0						ENSDART00000188925.1	CR388206.7		snRNA
ENSDARG00000116653	0						ENSDART00000185216.1	CR388206.16		snRNA
ENSDARG00000111330	0						ENSDART00000183215.1	CR388206.8		snRNA
ENSDARG00000109254	0						ENSDART00000183089.1	CR388206.4		snRNA
ENSDARG00000117056	0						ENSDART00000191831.1	CR388206.19		snRNA
ENSDARG00000114101	0						ENSDART00000187339.1	CR388206.13		snRNA
ENSDARG00000109985	0						ENSDART00000186447.1	CR388206.5		snRNA
ENSDARG00000100723	3.67044	0.942963	0.950204	0.992379	0.321013		ENSDART00000168657.2	znf1097	zinc finger protein 1097 [Source:ZFIN;Acc:ZDB-GENE-110914-20]	protein_coding
ENSDARG00000105058	0.479393	1.19951	2.41348	0.497006	0.619185		ENSDART00000165777.2	CT027609.1	gastrula zinc finger protein XlCGF8.2DB-like [Source:NCBI gene;Acc:108183899]	protein_coding
ENSDARG00000104697	9.12597	-0.454972	0.601063	-0.756946	0.449082		ENSDART00000161097.2	si:dkey-57k17.1	si:dkey-57k17.1 [Source:ZFIN;Acc:ZDB-GENE-110913-105]	protein_coding
ENSDARG00000117604	0.0482192	0	5.2679	0	1		ENSDART00000194376.1	CR388095.2		lincRNA
ENSDARG00000105266	8.92814	0.635265	0.563027	1.1283	0.259192		ENSDART00000164424.2	si:dkey-16p6.1	si:dkey-16p6.1 [Source:ZFIN;Acc:ZDB-GENE-081103-43]	protein_coding
ENSDARG00000103381	11.135	0.671118	0.541834	1.2386	0.215492		ENSDART00000168971.2	si:ch211-196f19.1	si:ch211-196f19.1 [Source:ZFIN;Acc:ZDB-GENE-081103-47]	protein_coding
ENSDARG00000102917	8.90066	-0.152706	0.534035	-0.285947	0.774918		ENSDART00000157543.2	CR388095.1		lincRNA
ENSDARG00000110637	30.4854	-0.0813286	0.305999	-0.265781	0.790408		ENSDART00000157856.2	si:ch211-212k5.1	si:ch211-212k5.1 [Source:ZFIN;Acc:ZDB-GENE-110914-19]	protein_coding
ENSDARG00000098095	0.161343	0	4.94635	0	1		ENSDART00000158078.2	CT027696.1		lincRNA
ENSDARG00000102931	0.24996	-1.15538	3.57708	-0.322995	0.746699		ENSDART00000172359.2	si:ch211-212k5.3	si:ch211-212k5.3 [Source:ZFIN;Acc:ZDB-GENE-110914-156]	protein_coding
ENSDARG00000104335	0.988647	-0.0848209	1.71109	-0.0495713	0.960464		ENSDART00000164911.2	si:ch211-212k5.4	si:ch211-212k5.4 [Source:ZFIN;Acc:ZDB-GENE-110914-68]	protein_coding
ENSDARG00000116479	0.0728443	-1.13622	5.2679	-0.215687	0.829231		ENSDART00000182216.1	BX927290.1		snRNA
ENSDARG00000113324	11.0982	0.463613	0.500698	0.925935	0.35448		ENSDART00000188763.1	CR388148.2		protein_coding
ENSDARG00000104888	0.404848	1.69237	2.93231	0.577147	0.56384		ENSDART00000170777.2	si:dkey-28i19.1	si:dkey-28i19.1 [Source:ZFIN;Acc:ZDB-GENE-110914-21]	protein_coding
ENSDARG00000098536	0.290746	-1.22333	3.6154	-0.338366	0.735087		ENSDART00000169840.2	si:dkey-25i10.1	si:dkey-25i10.1 [Source:ZFIN;Acc:ZDB-GENE-110913-114]	protein_coding
ENSDARG00000101382	0.0477124	0.787347	5.2679	0.149461	0.88119		ENSDART00000158088.2	CR388148.1		unprocessed_pseudogene
ENSDARG00000109987	0						ENSDART00000190983.1	CR388172.3		snRNA
ENSDARG00000109781	0						ENSDART00000185079.1	CR388172.2		snRNA
ENSDARG00000116121	0						ENSDART00000192512.1	CR388172.11		snRNA
ENSDARG00000116549	0						ENSDART00000185889.1	CR388172.14		snRNA
ENSDARG00000113358	0						ENSDART00000192302.1	CR388172.9		snRNA
ENSDARG00000111752	0						ENSDART00000180730.1	CR388172.7		snRNA
ENSDARG00000113921	0						ENSDART00000185272.1	CR388172.10		snRNA
ENSDARG00000116964	0						ENSDART00000188097.1	CR388172.15		snRNA
ENSDARG00000110389	0						ENSDART00000180210.1	CR388172.6		snRNA
ENSDARG00000110249	0						ENSDART00000191293.1	CR388172.5		snRNA
ENSDARG00000110122	0						ENSDART00000191484.1	CR388172.4		snRNA
ENSDARG00000113051	0						ENSDART00000181479.1	CR388172.8		snRNA
ENSDARG00000116247	0						ENSDART00000185006.1	CR388172.12		snRNA
ENSDARG00000116336	0						ENSDART00000183200.1	CR388172.13		snRNA
ENSDARG00000101304	0						ENSDART00000167460.2	CR388172.1		processed_transcript
ENSDARG00000103955	0.866868	-2.02361	2.12561	-0.952013	0.34109		ENSDART00000164546.2	si:dkey-29j8.1	si:dkey-29j8.1 [Source:ZFIN;Acc:ZDB-GENE-110913-11]	protein_coding
ENSDARG00000095992	0.0603474	0	5.2679	0	1		ENSDART00000150338.2	BX469910.1		processed_transcript
ENSDARG00000114969	0						ENSDART00000185513.1	BX469910.3		rRNA
ENSDARG00000089934	2.12756	-0.651961	1.2148	-0.536682	0.591487		ENSDART00000150259.2	si:ch211-64i20.3	si:ch211-64i20.3 [Source:ZFIN;Acc:ZDB-GENE-110913-55]	protein_coding
ENSDARG00000096127	0.273361	-1.12581	3.42861	-0.328357	0.742642		ENSDART00000150834.2	BX469910.2		antisense
ENSDARG00000095990	0						ENSDART00000150408.2	si:ch211-64i20.5_2	si:ch211-64i20.5_2 [Source:ZFIN;Acc:ZDB-GENE-110914-141]	protein_coding
ENSDARG00000095198	0						ENSDART00000150249.2	znf1132	zinc finger protein 1132 [Source:ZFIN;Acc:ZDB-GENE-110914-67]	protein_coding
ENSDARG00000093220	0.328128	-1.13623	3.51024	-0.32369	0.746173		ENSDART00000150447.2	znf1127	zinc finger protein 1127 [Source:ZFIN;Acc:ZDB-GENE-110914-37]	protein_coding
ENSDARG00000113582	6.0611	-0.383353	0.696151	-0.550675	0.581856		ENSDART00000164706.2	znf993	zinc finger protein 993 [Source:ZFIN;Acc:ZDB-GENE-110914-103]	protein_coding
ENSDARG00000105111	0						ENSDART00000160451.2	BX927122.2		sense_overlapping
ENSDARG00000101842	3.39445	0.0926327	1.05156	0.0880904	0.929805		ENSDART00000170724.2	znf1085	zinc finger protein 1085 [Source:ZFIN;Acc:ZDB-GENE-080218-7]	protein_coding
ENSDARG00000100571	0.334975	1.43874	3.4696	0.414671	0.678383		ENSDART00000167160.2	BX927122.1		lincRNA
ENSDARG00000077697	76.287	0.46918	0.227915	2.05857	0.039535	0.339498	ENSDART00000160587.2	si:dkey-105i14.1	si:dkey-105i14.1 [Source:ZFIN;Acc:ZDB-GENE-081103-64]	protein_coding
ENSDARG00000076255	2.35808	0.747688	1.03012	0.725823	0.467947		ENSDART00000150611.2	znf1084	zinc finger protein 1084 [Source:ZFIN;Acc:ZDB-GENE-110913-77]	protein_coding
ENSDARG00000109366	1.33212	-2.3459	1.71593	-1.36713	0.171585		ENSDART00000163357.2	zgc:173720	zgc:173720 [Source:ZFIN;Acc:ZDB-GENE-080218-21]	protein_coding
ENSDARG00000096210	0.421846	0.787355	2.72065	0.2894	0.772276		ENSDART00000150655.2	znf1050	zinc finger protein 1050 [Source:ZFIN;Acc:ZDB-GENE-110913-27]	protein_coding
ENSDARG00000088915	4.56548	-0.439729	0.825306	-0.532807	0.594167		ENSDART00000127914.3	si:ch211-241n15.3	si:ch211-241n15.3 [Source:ZFIN;Acc:ZDB-GENE-110913-169]	protein_coding
ENSDARG00000109840	0.251842	-2.01421	3.81387	-0.528128	0.59741		ENSDART00000143464.3	znf993	zinc finger protein 993 [Source:ZFIN;Acc:ZDB-GENE-110914-103]	protein_coding
ENSDARG00000096026	2.00778	0.176786	1.37127	0.128921	0.89742		ENSDART00000150576.2	si:dkey-4e4.1	si:dkey-4e4.1 [Source:ZFIN;Acc:ZDB-GENE-110914-73]	protein_coding
ENSDARG00000094195	0						ENSDART00000141640.3	CR936371.1		lincRNA
ENSDARG00000094653	3.82345	0.622289	0.92515	0.672636	0.501179		ENSDART00000136825.3	si:dkey-149m13.5	si:dkey-149m13.5 [Source:ZFIN;Acc:ZDB-GENE-110913-74]	protein_coding
ENSDARG00000114536	1.17496	-2.22804	1.9782	-1.1263	0.260041		ENSDART00000150849.2	si:dkey-149m13.4	si:dkey-149m13.4 [Source:ZFIN;Acc:ZDB-GENE-110914-34]	protein_coding
ENSDARG00000117302	0.162318	-0.138084	4.9227	-0.0280504	0.977622		ENSDART00000194096.1	CR936371.2		lincRNA
ENSDARG00000078728	7.4268	-0.160458	0.648163	-0.247559	0.804476		ENSDART00000108499.3	znf1068	zinc finger protein 1068 [Source:ZFIN;Acc:ZDB-GENE-080215-12]	protein_coding
ENSDARG00000086615	4.76848	-0.275015	0.789776	-0.348219	0.727676		ENSDART00000140733.3	CR846087.1		unprocessed_pseudogene
ENSDARG00000095605	0.278751	-1.04066	3.67153	-0.28344	0.77684		ENSDART00000142868.2	CR846087.3	gastrula zinc finger protein XlCGF8.2DB-like [Source:NCBI gene;Acc:100535113]	protein_coding
ENSDARG00000090734	8.16754	-0.222063	0.639363	-0.347319	0.728352		ENSDART00000144806.4	si:dkey-16p6.1	si:dkey-16p6.1 [Source:ZFIN;Acc:ZDB-GENE-081103-43]	protein_coding
ENSDARG00000094119	0.698662	1.22369	1.92918	0.634304	0.525882		ENSDART00000146219.4	CR846087.2		unprocessed_pseudogene
ENSDARG00000092784	1.97225	0.811769	1.68426	0.481973	0.629825		ENSDART00000150615.2	znf1109	zinc finger protein 1109 [Source:ZFIN;Acc:ZDB-GENE-110914-77]	protein_coding
ENSDARG00000115017	6.70728	-0.36718	0.693912	-0.529144	0.596705		ENSDART00000150758.2	znf1033	zinc finger protein 1033 [Source:ZFIN;Acc:ZDB-GENE-110914-25]	protein_coding
ENSDARG00000095998	3.08098	-0.303282	0.90049	-0.336797	0.73627		ENSDART00000150699.2	CR388052.1		lincRNA
ENSDARG00000096144	0.100061	0	5.2679	0	1		ENSDART00000150754.2	CR388052.2		antisense
ENSDARG00000117801	0						ENSDART00000194721.1	CR388052.3		lincRNA
ENSDARG00000096024	0						ENSDART00000150348.2	si:ch211-178j18.4	si:ch211-178j18.4 [Source:ZFIN;Acc:ZDB-GENE-110914-148]	protein_coding
ENSDARG00000114860	0						ENSDART00000184038.1	CABZ01002524.1		snRNA
ENSDARG00000115069	0						ENSDART00000170363.2	CABZ01002524.2		snRNA
ENSDARG00000114557	0						ENSDART00000190223.1	CABZ01002523.3		snRNA
ENSDARG00000112012	0						ENSDART00000180053.1	CABZ01002523.1		snRNA
ENSDARG00000113844	0						ENSDART00000179655.1	CABZ01002523.2		snRNA
ENSDARG00000116616	0.0490087	0	5.2679	0	1		ENSDART00000190855.1	CABZ01002523.4		snRNA
ENSDARG00000115827	0						ENSDART00000185553.1	CABZ01002522.2		snRNA
ENSDARG00000114972	0						ENSDART00000191507.1	CABZ01002522.1		snRNA
ENSDARG00000116911	0						ENSDART00000189579.1	CABZ01002521.2		snRNA
ENSDARG00000113612	0						ENSDART00000185247.1	CABZ01002521.1		snRNA
ENSDARG00000111575	0						ENSDART00000128202.2	CABZ01002520.1		snRNA
ENSDARG00000101524	1.43086	-0.333328	1.45286	-0.229428	0.818536		ENSDART00000169157.2	znf1080	zinc finger protein 1080 [Source:ZFIN;Acc:ZDB-GENE-131125-96]	protein_coding
ENSDARG00000099036	0.0549293	0.787347	5.2679	0.149461	0.88119		ENSDART00000165378.2	CU138542.1		lincRNA
ENSDARG00000103439	0.668513	0.363368	2.15932	0.168279	0.866364		ENSDART00000172479.2	si:dkey-248e17.5	si:dkey-248e17.5 [Source:ZFIN;Acc:ZDB-GENE-131120-19]	protein_coding
ENSDARG00000103343	0.311772	2.41722	3.46308	0.697998	0.485178		ENSDART00000164606.2	si:dkey-51d8.1	si:dkey-51d8.1 [Source:ZFIN;Acc:ZDB-GENE-081103-14]	protein_coding
ENSDARG00000112070	0.641872	-2.00669	2.04143	-0.982981	0.325617		ENSDART00000125171.4	znf1121	zinc finger protein 1121 [Source:ZFIN;Acc:ZDB-GENE-110914-9]	protein_coding
ENSDARG00000104523	0.339556	1.13291	3.14161	0.360615	0.718387		ENSDART00000157996.2	CU138542.2		lincRNA
ENSDARG00000105144	3.3312	0.717528	0.975122	0.735834	0.461832		ENSDART00000167351.2	znf1130	zinc finger protein 1130 [Source:ZFIN;Acc:ZDB-GENE-131122-51]	protein_coding
ENSDARG00000104416	1.58006	0.0582313	1.80504	0.0322604	0.974264		ENSDART00000162049.2	si:dkey-16p6.1	si:dkey-16p6.1 [Source:ZFIN;Acc:ZDB-GENE-081103-43]	protein_coding
ENSDARG00000103003	1.6474	1.50279	1.37175	1.09553	0.273284		ENSDART00000157679.2	si:dkey-211i20.2	si:dkey-211i20.2 [Source:ZFIN;Acc:ZDB-GENE-081027-6]	protein_coding
ENSDARG00000100647	0						ENSDART00000157489.2	si:dkey-211i20.4	si:dkey-211i20.4 [Source:ZFIN;Acc:ZDB-GENE-120709-19]	protein_coding
ENSDARG00000099597	0.103053	0	5.2679	0	1		ENSDART00000158732.2	si:dkey-211i20.5	si:dkey-211i20.5 [Source:ZFIN;Acc:ZDB-GENE-120709-55]	protein_coding
ENSDARG00000116007	1.45476	-0.486588	1.39539	-0.348711	0.727306		ENSDART00000186182.1	CABZ01016118.1		protein_coding
ENSDARG00000088301	3.22178	-0.489906	0.937972	-0.522304	0.601459		ENSDART00000137702.4	si:dkey-254e13.6	si:dkey-254e13.6 [Source:ZFIN;Acc:ZDB-GENE-070705-420]	protein_coding
ENSDARG00000110403	0						ENSDART00000135377.2	CR388363.3		processed_transcript
ENSDARG00000095418	0.136498	0	5.2679	0	1		ENSDART00000145847.2	CR388363.2		processed_transcript
ENSDARG00000095155	0						ENSDART00000133969.2	CR388363.1		processed_transcript
ENSDARG00000092080	0.0549293	0.787347	5.2679	0.149461	0.88119		ENSDART00000150691.2	znf1044	zinc finger protein 1044 [Source:ZFIN;Acc:ZDB-GENE-110914-55]	protein_coding
ENSDARG00000093803	3.7595	-0.481707	0.930546	-0.51766	0.604695		ENSDART00000142335.3	si:dkey-196n19.2	si:dkey-196n19.2 [Source:ZFIN;Acc:ZDB-GENE-081104-8]	protein_coding
ENSDARG00000094223	0						ENSDART00000140656.2	CR854965.1		processed_transcript
ENSDARG00000095126	7.70795	-0.172214	0.612083	-0.281357	0.778437		ENSDART00000150675.2	si:dkey-82i20.2	si:dkey-82i20.2 [Source:ZFIN;Acc:ZDB-GENE-110914-74]	protein_coding
ENSDARG00000097347	0						ENSDART00000155753.2	CR854965.2		lincRNA
ENSDARG00000094304	0.357347	0.542097	2.92777	0.185157	0.853106		ENSDART00000145119.2	BX000981.4		retained_intron
ENSDARG00000096100	0						ENSDART00000150531.2	BX000981.5		processed_transcript
ENSDARG00000111024	0						ENSDART00000188871.1	BX000981.6		processed_transcript
ENSDARG00000115032	0						ENSDART00000190630.1	BX000981.14		processed_transcript
ENSDARG00000113038	0						ENSDART00000185885.1	BX000981.10		processed_transcript
ENSDARG00000111688	0						ENSDART00000184689.1	BX000981.7		processed_transcript
ENSDARG00000112896	0						ENSDART00000182720.1	BX000981.9		processed_transcript
ENSDARG00000112599	0						ENSDART00000143507.2	BX000981.8		processed_transcript
ENSDARG00000093633	0						ENSDART00000145284.2	BX000981.3		processed_transcript
ENSDARG00000117620	0.885743	25.9431	5.22726	4.96304	6.93966e-07		ENSDART00000194850.1	BX000981.15		lincRNA
ENSDARG00000092940	0.331303	1.49537	3.44233	0.434407	0.663993		ENSDART00000135329.2	BX000981.1		processed_transcript
ENSDARG00000114228	0						ENSDART00000186034.1	BX000981.13		snRNA
ENSDARG00000093576	0.190351	-1.0774	4.61357	-0.233528	0.815351		ENSDART00000132396.2	BX000981.2		processed_transcript
ENSDARG00000094615	0						ENSDART00000141738.2	si:dkey-9p20.18	si:dkey-9p20.18 [Source:ZFIN;Acc:ZDB-GENE-070705-515]	protein_coding
ENSDARG00000113652	0						ENSDART00000191350.1	BX000981.11		snRNA
ENSDARG00000114186	0						ENSDART00000184767.1	BX000981.12		snRNA
ENSDARG00000109896	0						ENSDART00000184887.1	CABZ01004903.1		snRNA
ENSDARG00000112345	0						ENSDART00000188426.1	CABZ01004903.2		snRNA
ENSDARG00000117081	0						ENSDART00000130113.2	CABZ01004903.3		snRNA
ENSDARG00000112603	0						ENSDART00000188351.1	BX255935.2		snRNA
ENSDARG00000111851	0						ENSDART00000183140.1	BX255935.1		snRNA
ENSDARG00000114646	2.74959	1.21624	1.23242	0.986872	0.323706		ENSDART00000162726.2	znf1021	zinc finger protein 1021 [Source:ZFIN;Acc:ZDB-GENE-110913-143]	protein_coding
ENSDARG00000100934	0						ENSDART00000170300.2	AL929029.1		snRNA
ENSDARG00000109244	0						ENSDART00000183402.1	AL929029.2		snRNA
ENSDARG00000110684	0						ENSDART00000182653.1	AL929029.8		snRNA
ENSDARG00000109860	0						ENSDART00000191220.1	AL929029.5		snRNA
ENSDARG00000116746	0						ENSDART00000191704.1	AL929029.19		snRNA
ENSDARG00000111592	0						ENSDART00000189463.1	AL929029.10		snRNA
ENSDARG00000113647	0						ENSDART00000186957.1	AL929029.13		snRNA
ENSDARG00000116492	0						ENSDART00000181912.1	AL929029.18		snRNA
ENSDARG00000113873	0						ENSDART00000180019.1	AL929029.15		snRNA
ENSDARG00000110538	0						ENSDART00000189246.1	AL929029.7		snRNA
ENSDARG00000116144	0						ENSDART00000193301.1	AL929029.17		snRNA
ENSDARG00000113682	0						ENSDART00000181943.1	AL929029.14		snRNA
ENSDARG00000110974	0						ENSDART00000191389.1	AL929029.9		snRNA
ENSDARG00000113979	0						ENSDART00000181829.1	AL929029.16		snRNA
ENSDARG00000112166	0						ENSDART00000189707.1	AL929029.11		snRNA
ENSDARG00000109822	0						ENSDART00000188603.1	AL929029.4		snRNA
ENSDARG00000110052	0						ENSDART00000185706.1	AL929029.6		snRNA
ENSDARG00000109322	0						ENSDART00000179891.1	AL929029.3		snRNA
ENSDARG00000112182	0						ENSDART00000186675.1	AL929029.12		snRNA
ENSDARG00000102673	2.07214	-0.0435411	1.33588	-0.0325935	0.973999		ENSDART00000172688.2	si:dkey-26i24.1	si:dkey-26i24.1 [Source:ZFIN;Acc:ZDB-GENE-110913-88]	protein_coding
ENSDARG00000100421	4.12673	-0.0824645	0.836595	-0.0985715	0.921478		ENSDART00000159114.2	znf1129	zinc finger protein 1129 [Source:ZFIN;Acc:ZDB-GENE-110914-95]	protein_coding
ENSDARG00000100335	0.588231	-0.523524	2.39667	-0.218438	0.827088		ENSDART00000162832.2	znf1104	zinc finger protein 1104 [Source:ZFIN;Acc:ZDB-GENE-110913-152]	protein_coding
ENSDARG00000104006	0.94971	-1.65805	2.05677	-0.806145	0.420159		ENSDART00000170474.2	znf1082	zinc finger protein 1082 [Source:ZFIN;Acc:ZDB-GENE-110913-158]	protein_coding
ENSDARG00000111178	0						ENSDART00000183792.1	CU457794.1		snRNA
ENSDARG00000116114	0						ENSDART00000187434.1	CU457794.2		snRNA
ENSDARG00000098196	4.05181	-0.614915	1.0881	-0.565129	0.571986		ENSDART00000170406.2	znf1077	zinc finger protein 1077 [Source:ZFIN;Acc:ZDB-GENE-080218-11]	protein_coding
ENSDARG00000105038	0.811853	-0.313651	1.68307	-0.186356	0.852165		ENSDART00000158840.2	CABZ01038376.1		protein_coding
ENSDARG00000102212	5.26004	1.19771	0.81658	1.46674	0.142446		ENSDART00000169427.2	si:dkey-16p6.1	si:dkey-16p6.1 [Source:ZFIN;Acc:ZDB-GENE-081103-43]	protein_coding
ENSDARG00000098094	0.797259	-0.367199	1.78956	-0.20519	0.837424		ENSDART00000166793.2	si:dkey-146c18.5	si:dkey-146c18.5 [Source:ZFIN;Acc:ZDB-GENE-131119-41]	protein_coding
ENSDARG00000100329	1.05002	0.638521	1.90038	0.335997	0.736873		ENSDART00000164832.2	znf1056	zinc finger protein 1056 [Source:ZFIN;Acc:ZDB-GENE-131122-90]	protein_coding
ENSDARG00000114441	0						ENSDART00000191388.1	CT990567.4		rRNA
ENSDARG00000103809	0.10322	0.787347	5.2679	0.149461	0.88119		ENSDART00000160277.2	CT990567.3		unprocessed_pseudogene
ENSDARG00000104004	2.63724	-1.74658	1.20163	-1.45351	0.146083		ENSDART00000163069.2	si:dkey-146c18.2	si:dkey-146c18.2 [Source:ZFIN;Acc:ZDB-GENE-131118-16]	nonsense_mediated_decay
ENSDARG00000100384	0						ENSDART00000171539.2	CT990567.1		protein_coding
ENSDARG00000101682	0.404492	0	3.26307	0	1		ENSDART00000161515.2	CT990567.2		lincRNA
ENSDARG00000099963	1.76265	-0.805769	1.3768	-0.585248	0.558381		ENSDART00000165220.2	si:dkey-27n6.1	si:dkey-27n6.1 [Source:ZFIN;Acc:ZDB-GENE-041014-40]	protein_coding
ENSDARG00000103527	0.55133	-0.503123	2.3492	-0.214168	0.830416		ENSDART00000168844.2	si:dkeyp-35e5.9	si:dkeyp-35e5.9 [Source:ZFIN;Acc:ZDB-GENE-110913-107]	protein_coding
ENSDARG00000104026	8.63219	1.04463	0.630597	1.65658	0.0976048		ENSDART00000171745.2	si:dkeyp-35e5.5	si:dkeyp-35e5.5 [Source:ZFIN;Acc:ZDB-GENE-050420-335]	protein_coding
ENSDARG00000107425	0.548966	-0.174439	2.48475	-0.0702038	0.944031		ENSDART00000166022.2	si:dkeyp-35e5.10	si:dkeyp-35e5.10 [Source:ZFIN;Acc:ZDB-GENE-110913-63]	protein_coding
ENSDARG00000117773	0.457863	-0.211772	2.82768	-0.0748926	0.9403		ENSDART00000194003.1	BX294383.2		lincRNA
ENSDARG00000099346	1.84537	1.91756	1.46199	1.31161	0.189652		ENSDART00000160601.2	znf1079	zinc finger protein 1079 [Source:ZFIN;Acc:ZDB-GENE-110913-68]	protein_coding
ENSDARG00000100911	0						ENSDART00000168401.2	BX294383.1		processed_transcript
ENSDARG00000116149	0						ENSDART00000180806.1	CR388416.1		sRNA
ENSDARG00000116692	1.76213	0.705788	1.37278	0.514131	0.607161		ENSDART00000160226.2	si:ch211-79g12.1	si:ch211-79g12.1 [Source:ZFIN;Acc:ZDB-GENE-110914-69]	protein_coding
ENSDARG00000099544	0.294655	0.666348	3.87321	0.172041	0.863406		ENSDART00000171569.2	si:dkey-165b20.3	si:dkey-165b20.3 [Source:ZFIN;Acc:ZDB-GENE-110913-172]	protein_coding
ENSDARG00000116367	2.78973	-1.22293	1.20259	-1.01691	0.309195		ENSDART00000162499.2	si:dkey-51d8.1	si:dkey-51d8.1 [Source:ZFIN;Acc:ZDB-GENE-081103-14]	protein_coding
ENSDARG00000110878	4.75372	-0.105604	0.858161	-0.123058	0.902061		ENSDART00000155084.3	si:dkey-28k24.2	si:dkey-28k24.2 [Source:ZFIN;Acc:ZDB-GENE-121213-4]	protein_coding
ENSDARG00000100110	1.09337	0.254808	1.56776	0.16253	0.870889		ENSDART00000163548.2	si:ch211-237a4.2	si:ch211-237a4.2 [Source:ZFIN;Acc:ZDB-GENE-060503-504]	protein_coding
ENSDARG00000104822	0.295614	1.105	3.56778	0.309717	0.756776		ENSDART00000145324.3	znf1131	zinc finger protein 1131 [Source:ZFIN;Acc:ZDB-GENE-110914-31]	protein_coding
ENSDARG00000098077	2.31833	2.27059	1.18796	1.91133	0.0559619		ENSDART00000159357.2	si:dkey-238o14.3	si:dkey-238o14.3 [Source:ZFIN;Acc:ZDB-GENE-110913-25]	protein_coding
ENSDARG00000100509	0.0575624	-1.13622	5.2679	-0.215687	0.829231		ENSDART00000168037.2	si:dkey-82i20.2	si:dkey-82i20.2 [Source:ZFIN;Acc:ZDB-GENE-110914-74]	protein_coding
ENSDARG00000100460	3.66307	0.144639	0.815101	0.177449	0.859155		ENSDART00000164615.2	si:dkey-217g21.3	si:dkey-217g21.3 [Source:ZFIN;Acc:ZDB-GENE-110913-15]	protein_coding
ENSDARG00000099180	0.0575624	-1.13622	5.2679	-0.215687	0.829231		ENSDART00000169082.2	CR927050.1		lincRNA
ENSDARG00000099669	0						ENSDART00000164527.2	CR927050.2		lincRNA
ENSDARG00000112928	1.82623	-1.8295	1.71082	-1.06937	0.284901		ENSDART00000167958.2	CR450780.2		protein_coding
ENSDARG00000103495	0.700049	-0.28217	2.15959	-0.130659	0.896045		ENSDART00000168872.2	zgc:173714	zgc:173714 [Source:ZFIN;Acc:ZDB-GENE-071004-90]	protein_coding
ENSDARG00000112487	4.28785	-0.601396	0.831917	-0.722904	0.469739		ENSDART00000192765.1	CR450780.1		protein_coding
ENSDARG00000117644	0.178107	1.21158	5.16573	0.234543	0.814564		ENSDART00000194464.1	CR450780.3		lincRNA
ENSDARG00000105119	27.8247	0.279635	0.328275	0.851831	0.394308		ENSDART00000170121.2	si:ch211-258f1.3	si:ch211-258f1.3 [Source:ZFIN;Acc:ZDB-GENE-070912-252]	protein_coding
ENSDARG00000110769	3.67161	1.02428	0.949073	1.07924	0.280481		ENSDART00000158757.2	znf1098	zinc finger protein 1098 [Source:ZFIN;Acc:ZDB-GENE-110914-13]	protein_coding
ENSDARG00000100090	0.150861	1.52656	5.03912	0.302942	0.761934		ENSDART00000169518.2	si:dkey-11d20.1	si:dkey-11d20.1 [Source:ZFIN;Acc:ZDB-GENE-070705-291]	protein_coding
ENSDARG00000111518	8.7597	-0.934191	0.60097	-1.55447	0.120072		ENSDART00000164415.2	si:dkey-16p6.1	si:dkey-16p6.1 [Source:ZFIN;Acc:ZDB-GENE-081103-43]	protein_coding
ENSDARG00000091994	13.5754	0.0195297	0.494456	0.0394974	0.968494		ENSDART00000168878.2	znf1048	zinc finger protein 1048 [Source:ZFIN;Acc:ZDB-GENE-110913-13]	protein_coding
ENSDARG00000101946	3.30148	0.150823	0.952643	0.158321	0.874204		ENSDART00000160964.2	si:dkey-92j16.2	si:dkey-92j16.2 [Source:ZFIN;Acc:ZDB-GENE-110914-8]	protein_coding
ENSDARG00000098087	1.46864	0.881927	1.61116	0.547387	0.584113		ENSDART00000164929.2	si:dkey-30f3.2	si:dkey-30f3.2 [Source:ZFIN;Acc:ZDB-GENE-110913-70]	protein_coding
ENSDARG00000117495	0.125408	0	5.2679	0	1		ENSDART00000194749.1	BX901974.3		lincRNA
ENSDARG00000067592	0.441492	-0.319147	2.7355	-0.116669	0.907123		ENSDART00000097308.4	BX901974.1		protein_coding
ENSDARG00000117806	0.0990187	0	5.2679	0	1		ENSDART00000194322.1	BX901974.4		lincRNA
ENSDARG00000101424	0						ENSDART00000162906.2	BX901974.2		processed_pseudogene
ENSDARG00000094212	0.207449	-1.05823	4.1075	-0.257634	0.796689		ENSDART00000144330.4	si:dkey-179k24.1	si:dkey-179k24.1 [Source:ZFIN;Acc:ZDB-GENE-110914-97]	protein_coding
ENSDARG00000112369	1.56589	-0.571145	1.41239	-0.404382	0.685932		ENSDART00000161958.2	si:dkey-179k24.2	si:dkey-179k24.2 [Source:ZFIN;Acc:ZDB-GENE-110914-40]	protein_coding
ENSDARG00000099055	0.336013	0.787354	3.07411	0.256124	0.797855		ENSDART00000167335.2	CR790365.1		sense_intronic
ENSDARG00000100434	2.24894	0.235624	1.05669	0.222983	0.823549		ENSDART00000160818.2	znf1091	zinc finger protein 1091 [Source:ZFIN;Acc:ZDB-GENE-110913-111]	protein_coding
ENSDARG00000117113	0.159718	0	5.2679	0	1		ENSDART00000158645.2	zgc:173607	zgc:173607 [Source:ZFIN;Acc:ZDB-GENE-080219-15]	protein_coding
ENSDARG00000102262	2.89675	-0.0341014	1.00089	-0.0340712	0.97282		ENSDART00000160654.2	si:dkey-179k24.5	si:dkey-179k24.5 [Source:ZFIN;Acc:ZDB-GENE-110913-28]	protein_coding
ENSDARG00000101843	13.6253	-0.386454	0.509485	-0.758519	0.44814		ENSDART00000162823.2	znf1106	zinc finger protein 1106 [Source:ZFIN;Acc:ZDB-GENE-110913-156]	protein_coding
ENSDARG00000113713	0.741356	-1.22085	2.23242	-0.546872	0.584467		ENSDART00000157859.2	znf1103	zinc finger protein 1103 [Source:ZFIN;Acc:ZDB-GENE-110914-45]	protein_coding
ENSDARG00000099590	0.31724	0.78582	3.51381	0.223638	0.823039		ENSDART00000170040.2	BX914205.2		protein_coding
ENSDARG00000103172	3.89353	0.0362312	0.839152	0.0431759	0.965561		ENSDART00000172126.2	BX914205.3		protein_coding
ENSDARG00000088847	5.33998	-0.302367	0.720563	-0.419626	0.674759		ENSDART00000163509.2	znf1089	zinc finger protein 1089 [Source:ZFIN;Acc:ZDB-GENE-110913-116]	protein_coding
ENSDARG00000099414	0.388345	-0.15632	2.7948	-0.0559326	0.955395		ENSDART00000164398.2	BX914205.1		unprocessed_pseudogene
ENSDARG00000103079	0.260664	0.787352	3.80374	0.206994	0.836015		ENSDART00000159953.2	si:dkey-220o21.3	si:dkey-220o21.3 [Source:ZFIN;Acc:ZDB-GENE-110914-75]	protein_coding
ENSDARG00000102873	1.11555	0.521287	1.8142	0.287338	0.773854		ENSDART00000166733.2	CT956002.2		protein_coding
ENSDARG00000099347	0						ENSDART00000159143.2	si:dkey-220o21.4	si:dkey-220o21.4 [Source:ZFIN;Acc:ZDB-GENE-110914-128]	protein_coding
ENSDARG00000105262	0						ENSDART00000160611.2	CT956002.3		snRNA
ENSDARG00000101772	2.84029	-0.73598	1.10644	-0.665178	0.505936		ENSDART00000160838.2	CT956002.1		lincRNA
ENSDARG00000100652	5.23532	0.183675	0.764293	0.24032	0.810082		ENSDART00000157986.2	znf1147	zinc finger protein 1147 [Source:ZFIN;Acc:ZDB-GENE-080218-13]	protein_coding
ENSDARG00000098892	13.3569	-0.234562	0.468491	-0.500675	0.6166		ENSDART00000165964.2	si:ch211-223a21.1	si:ch211-223a21.1 [Source:ZFIN;Acc:ZDB-GENE-110913-137]	protein_coding
ENSDARG00000100671	0.43897	-1.998	2.64804	-0.754519	0.450538		ENSDART00000168988.2	CR790382.1		lincRNA
ENSDARG00000101230	0.0493779	0	5.2679	0	1		ENSDART00000172723.2	CR790382.2		lincRNA
ENSDARG00000104819	0.110173	0	5.2679	0	1		ENSDART00000163641.2	CR790382.4		lincRNA
ENSDARG00000104616	0.0682489	0	5.2679	0	1		ENSDART00000167493.2	CR790382.3		snRNA
ENSDARG00000104887	15.9523	-0.17931	0.415989	-0.431044	0.666437		ENSDART00000159000.2	znf1105	zinc finger protein 1105 [Source:ZFIN;Acc:ZDB-GENE-110913-136]	protein_coding
ENSDARG00000100262	6.88619	-0.445991	0.69963	-0.637467	0.523821		ENSDART00000143176.3	BX936382.1		protein_coding
ENSDARG00000104737	2.72448	-0.363176	1.03585	-0.350607	0.725883		ENSDART00000167846.2	si:ch211-223a21.3	si:ch211-223a21.3 [Source:ZFIN;Acc:ZDB-GENE-110913-50]	protein_coding
ENSDARG00000100842	5.69808	-0.271784	0.761969	-0.356687	0.721326		ENSDART00000159754.2	si:ch211-223a21.4	si:ch211-223a21.4 [Source:ZFIN;Acc:ZDB-GENE-110913-57]	protein_coding
ENSDARG00000111998	1.28761	-2.6145	1.78711	-1.46297	0.143475		ENSDART00000170391.2	znf1099	zinc finger protein 1099 [Source:ZFIN;Acc:ZDB-GENE-060503-829]	protein_coding
ENSDARG00000110917	1.14783	0.666619	1.54968	0.430166	0.667075		ENSDART00000143989.3	si:ch211-223a21.6	si:ch211-223a21.6 [Source:ZFIN;Acc:ZDB-GENE-110913-177]	protein_coding
ENSDARG00000098628	1.62562	-0.979106	1.30758	-0.748791	0.453983		ENSDART00000159659.2	BX914214.1		lincRNA
ENSDARG00000100079	0						ENSDART00000164523.2	BX914214.3		snRNA
ENSDARG00000113622	0.220655	0.710867	4.02178	0.176754	0.859701		ENSDART00000190957.1	BX914214.10		snRNA
ENSDARG00000116572	0.11265	-1.13622	5.2679	-0.215687	0.829231		ENSDART00000181325.1	BX914214.17		snRNA
ENSDARG00000110800	0.0571589	0	5.2679	0	1		ENSDART00000184171.1	BX914214.7		snRNA
ENSDARG00000111777	0						ENSDART00000181608.1	BX914214.8		snRNA
ENSDARG00000115010	0						ENSDART00000190200.1	BX914214.13		snRNA
ENSDARG00000117139	0						ENSDART00000190485.1	BX914214.18		snRNA
ENSDARG00000114506	0.0555076	0	5.2679	0	1		ENSDART00000181879.1	BX914214.11		snRNA
ENSDARG00000110860	1.73205	-0.581362	1.27767	-0.455019	0.649096		ENSDART00000161032.2	si:dkey-9i5.2	si:dkey-9i5.2 [Source:ZFIN;Acc:ZDB-GENE-110914-61]	protein_coding
ENSDARG00000099293	3.08893	0.0926685	1.01515	0.0912855	0.927266		ENSDART00000170254.2	BX914214.2		lincRNA
ENSDARG00000113010	0						ENSDART00000189065.1	BX914214.9		snRNA
ENSDARG00000110107	0						ENSDART00000180663.1	BX914214.6		snRNA
ENSDARG00000115725	0						ENSDART00000181316.1	BX914214.15		snRNA
ENSDARG00000115917	0						ENSDART00000191939.1	BX914214.16		snRNA
ENSDARG00000109367	0						ENSDART00000182564.1	BX914214.5		snRNA
ENSDARG00000114596	0						ENSDART00000183259.1	BX914214.12		snRNA
ENSDARG00000115107	0						ENSDART00000187068.1	BX914214.14		snRNA
ENSDARG00000109213	0						ENSDART00000185522.1	BX914214.4		snRNA
ENSDARG00000113141	2.31585	-0.557831	1.30203	-0.428432	0.668337		ENSDART00000129549.3	znf1018	zinc finger protein 1018 [Source:ZFIN;Acc:ZDB-GENE-110913-173]	protein_coding
ENSDARG00000115443	0						ENSDART00000181261.1	BX928743.7		snRNA
ENSDARG00000111255	0						ENSDART00000192437.1	BX928743.2		snRNA
ENSDARG00000112813	0						ENSDART00000188455.1	BX928743.5		snRNA
ENSDARG00000112158	0						ENSDART00000185129.1	BX928743.3		snRNA
ENSDARG00000112350	0						ENSDART00000188701.1	BX928743.4		snRNA
ENSDARG00000113908	0						ENSDART00000189783.1	BX928743.6		snRNA
ENSDARG00000105219	3.96244	0.842139	1.08054	0.779369	0.435762		ENSDART00000124817.3	znf988	zinc finger protein 988 [Source:ZFIN;Acc:ZDB-GENE-110914-28]	protein_coding
ENSDARG00000109255	1.82122	-2.21126	1.4283	-1.54818	0.12158		ENSDART00000132409.3	si:ch211-234c11.2	si:ch211-234c11.2 [Source:ZFIN;Acc:ZDB-GENE-110914-70]	protein_coding
ENSDARG00000098199	0.0493779	0	5.2679	0	1		ENSDART00000157654.2	BX928743.1		protein_coding
ENSDARG00000100370	22.5099	0.337568	0.411044	0.821244	0.411507		ENSDART00000157798.2	CT955963.1		protein_coding
ENSDARG00000112586	1.44472	0.44976	1.37362	0.327427	0.743345		ENSDART00000170059.2	si:ch211-283l16.1	si:ch211-283l16.1 [Source:ZFIN;Acc:ZDB-GENE-110913-44]	protein_coding
ENSDARG00000100463	1.08915	2.30274	1.65555	1.39092	0.164249		ENSDART00000163453.2	BX908799.1		lincRNA
ENSDARG00000104088	3.97504	-0.046474	0.831943	-0.055862	0.955452		ENSDART00000162985.2	si:dkey-14o6.2	si:dkey-14o6.2 [Source:ZFIN;Acc:ZDB-GENE-110913-26]	protein_coding
ENSDARG00000101528	4.85933	0.967957	0.824278	1.17431	0.240272		ENSDART00000167888.2	si:ch211-194h1.2	si:ch211-194h1.2 [Source:ZFIN;Acc:ZDB-GENE-110913-110]	protein_coding
ENSDARG00000103458	0.109725	0	5.2679	0	1		ENSDART00000166475.2	znf1126	zinc finger protein 1126 [Source:ZFIN;Acc:ZDB-GENE-110913-149]	protein_coding
ENSDARG00000098604	2.31569	-0.274813	1.1695	-0.234982	0.814222		ENSDART00000161450.2	si:dkey-14o6.4	si:dkey-14o6.4 [Source:ZFIN;Acc:ZDB-GENE-110913-123]	protein_coding
ENSDARG00000107283	4.52947	1.04178	0.818819	1.2723	0.203266		ENSDART00000175271.2	BX571813.2		protein_coding
ENSDARG00000098383	10.0837	-0.0311211	0.505971	-0.0615076	0.950955		ENSDART00000168129.2	si:dkey-14o6.1	si:dkey-14o6.1 [Source:ZFIN;Acc:ZDB-GENE-081103-51]	protein_coding	YES
ENSDARG00000116620	0						ENSDART00000181049.1	BX571813.7		snRNA
ENSDARG00000115312	0						ENSDART00000183904.1	BX571813.6		snRNA
ENSDARG00000114875	0						ENSDART00000188699.1	BX571813.5		snRNA
ENSDARG00000114713	0						ENSDART00000183299.1	BX571813.4		snRNA
ENSDARG00000110861	0						ENSDART00000181150.1	BX571813.3		snRNA
ENSDARG00000104226	0						ENSDART00000164971.2	BX571813.1		snRNA
ENSDARG00000094175	2.26829	-0.702595	1.20043	-0.585287	0.558355		ENSDART00000134257.3	znf1027	zinc finger protein 1027 [Source:ZFIN;Acc:ZDB-GENE-110913-160]	protein_coding
ENSDARG00000098991	1.72751	1.81678	1.34529	1.35047	0.176866		ENSDART00000158033.2	znf1095	zinc finger protein 1095 [Source:ZFIN;Acc:ZDB-GENE-110913-124]	protein_coding
ENSDARG00000103239	4.0518	0.603688	0.922578	0.654349	0.512887		ENSDART00000167558.2	si:dkey-14o6.8	si:dkey-14o6.8 [Source:ZFIN;Acc:ZDB-GENE-110913-90]	protein_coding
ENSDARG00000104892	1.02346	-1.01384	1.78699	-0.567347	0.570479		ENSDART00000170824.2	znf1108	zinc finger protein 1108 [Source:ZFIN;Acc:ZDB-GENE-110914-14]	protein_coding
ENSDARG00000100556	4.80036	0.313862	0.844282	0.371751	0.710079		ENSDART00000162017.2	si:dkeyp-5g9.1	si:dkeyp-5g9.1 [Source:ZFIN;Acc:ZDB-GENE-081104-513]	protein_coding
ENSDARG00000100761	0.0477124	0.787347	5.2679	0.149461	0.88119		ENSDART00000159401.2	BX293993.1		protein_coding
ENSDARG00000113804	9.77023	0.0531666	0.536354	0.0991259	0.921038		ENSDART00000160659.2	si:dkey-205i10.1	si:dkey-205i10.1 [Source:ZFIN;Acc:ZDB-GENE-081104-499]	protein_coding
ENSDARG00000100160	0.511453	-1.04175	2.45341	-0.424613	0.671119		ENSDART00000171196.2	si:dkey-205i10.2	si:dkey-205i10.2 [Source:ZFIN;Acc:ZDB-GENE-081104-518]	protein_coding
ENSDARG00000116574	9.15912	0.0152419	0.550207	0.0277022	0.9779		ENSDART00000142421.3	si:dkey-28k24.2	si:dkey-28k24.2 [Source:ZFIN;Acc:ZDB-GENE-121213-4]	protein_coding
ENSDARG00000104446	0.529305	0.253103	2.39331	0.105754	0.915777		ENSDART00000158254.2	si:ch211-203c5.3	si:ch211-203c5.3 [Source:ZFIN;Acc:ZDB-GENE-131118-8]	protein_coding
ENSDARG00000098183	4.77943	0.274037	0.880774	0.311132	0.7557		ENSDART00000168154.2	si:dkey-27n6.1	si:dkey-27n6.1 [Source:ZFIN;Acc:ZDB-GENE-041014-40]	protein_coding
ENSDARG00000100864	2.02427	1.75728	1.28101	1.37179	0.170128		ENSDART00000166660.2	BX004873.1		processed_transcript
ENSDARG00000103227	0						ENSDART00000169500.2	si:ch211-149o24.4	si:ch211-149o24.4 [Source:ZFIN;Acc:ZDB-GENE-070912-87]	protein_coding
ENSDARG00000109951	0						ENSDART00000192149.1	CABZ01045760.1		snRNA
ENSDARG00000101174	2.4408	-0.896141	1.13446	-0.78993	0.429569		ENSDART00000165264.2	BX649556.1		processed_transcript
ENSDARG00000115416	0.625034	2.29255	2.11174	1.08562	0.277646		ENSDART00000181654.1	BX649556.2	uncharacterized LOC101883274 [Source:NCBI gene;Acc:101883274]	protein_coding
ENSDARG00000104266	4.35044	0.461674	0.807188	0.571953	0.567354		ENSDART00000170223.2	si:dkey-29m1.2	si:dkey-29m1.2 [Source:ZFIN;Acc:ZDB-GENE-141215-2]	protein_coding
ENSDARG00000117453	0						ENSDART00000194617.1	BX649331.2		lincRNA
ENSDARG00000098721	1.07684	-1.02166	1.72051	-0.593814	0.552637		ENSDART00000168363.2	BX649331.1		unprocessed_pseudogene
ENSDARG00000099048	3.18749	0.0477001	0.899933	0.053004	0.957729		ENSDART00000170257.2	znf1070	zinc finger protein 1070 [Source:ZFIN;Acc:ZDB-GENE-080212-4]	protein_coding
ENSDARG00000112940	1.9047	-1.10075	1.36321	-0.807474	0.419393		ENSDART00000162586.2	CT573263.1	gastrula zinc finger protein XlCGF8.2DB-like [Source:NCBI gene;Acc:108184006]	protein_coding
ENSDARG00000112473	3.55369	0.112882	0.948136	0.119057	0.905231		ENSDART00000192414.1	BX572103.1		protein_coding
ENSDARG00000116873	0						ENSDART00000184106.1	BX088712.13		snRNA
ENSDARG00000115589	0						ENSDART00000186857.1	BX088712.8		snRNA
ENSDARG00000103749	0						ENSDART00000158129.2	BX088712.1		snRNA
ENSDARG00000113887	0						ENSDART00000186913.1	BX088712.7		snRNA
ENSDARG00000116061	0						ENSDART00000189366.1	BX088712.10		snRNA
ENSDARG00000116189	0						ENSDART00000188816.1	BX088712.11		snRNA
ENSDARG00000116342	0						ENSDART00000183373.1	BX088712.12		snRNA
ENSDARG00000111532	0						ENSDART00000182654.1	BX088712.3		snRNA
ENSDARG00000117047	0						ENSDART00000192326.1	BX088712.14		snRNA
ENSDARG00000115808	0						ENSDART00000184494.1	BX088712.9		snRNA
ENSDARG00000103784	0						ENSDART00000158176.2	BX088712.2		snRNA
ENSDARG00000111972	0						ENSDART00000181061.1	BX088712.4		snRNA
ENSDARG00000113519	0.229878	-0.197059	4.32381	-0.0455753	0.963649		ENSDART00000184361.1	BX088712.6	uncharacterized LOC100332323 [Source:NCBI gene;Acc:100332323]	protein_coding
ENSDARG00000112493	5.35989	0.130453	0.729355	0.17886	0.858048		ENSDART00000180548.1	BX088712.5		protein_coding
ENSDARG00000112043	2.82433	-0.00225272	1.01784	-0.00221324	0.998234		ENSDART00000162955.2	znf1091	zinc finger protein 1091 [Source:ZFIN;Acc:ZDB-GENE-110913-111]	protein_coding
ENSDARG00000113826	15.1774	-0.123249	0.419203	-0.294008	0.768752		ENSDART00000160623.2	si:ch211-223k15.1	si:ch211-223k15.1 [Source:ZFIN;Acc:ZDB-GENE-141215-3]	protein_coding
[truncated: 30,521 more rows]

## Sheet: padj 0.05
ensembl_gene_id	baseMean	log2FoldChange	lfcSE	stat	pvalue	padj	ensembl_transcript_id_version	external_gene_name	description	transcript_biotype
ENSDARG00000067806	33.8633	-1.78059	0.362422	-4.91303	8.96775e-07	0.000175185	ENSDART00000097671.3	zgc:158432	zgc:158432 [Source:ZFIN;Acc:ZDB-GENE-061201-57]	protein_coding
ENSDARG00000100315	308.713	-1.50592	0.18797	-8.01152	1.13296e-15	1.36199e-12	ENSDART00000187062.1	slc15a1a	solute carrier family 15 member 1a [Source:ZFIN;Acc:ZDB-GENE-091204-9]	protein_coding
ENSDARG00000099111	278.67	-1.43041	0.182766	-7.82645	5.01841e-15	5.22851e-12	ENSDART00000158611.2	zgc:175280	zgc:175280 [Source:ZFIN;Acc:ZDB-GENE-080219-39]	protein_coding
ENSDARG00000101160	122.377	-1.42787	0.232702	-6.13605	8.45986e-10	3.88855e-07	ENSDART00000168479.2	apoa4a	apolipoprotein A-IV a [Source:ZFIN;Acc:ZDB-GENE-050417-469]	protein_coding
ENSDARG00000013871	311.734	-1.39576	0.177276	-7.87338	3.45196e-15	3.85338e-12	ENSDART00000080449.6	slc5a1	solute carrier family 5 member 1 [Source:ZFIN;Acc:ZDB-GENE-040426-1524]	protein_coding
ENSDARG00000008029	413.403	-1.28122	0.272085	-4.70887	2.49088e-06	0.000409763	ENSDART00000141675.4	mep1a.2	meprin A, alpha (PABA peptide hydrolase), tandem duplicate 2 [Source:ZFIN;Acc:ZDB-GENE-041001-208]	protein_coding
ENSDARG00000053526	53.7435	-1.26525	0.282539	-4.47813	7.52989e-06	0.00105069	ENSDART00000075567.6	enpp7.1	ectonucleotide pyrophosphatase/phosphodiesterase 7, tandem duplicate 1 [Source:ZFIN;Acc:ZDB-GENE-040724-13]	protein_coding
ENSDARG00000095751	59.0551	-1.2599	0.269814	-4.66953	3.01892e-06	0.000481425	ENSDART00000002242.8	C20H6orf58	liver-enriched gene 1, tandem duplicate 2 [Source:NCBI gene;Acc:406484]	protein_coding
ENSDARG00000056781	2383.36	-1.22667	0.111439	-11.0075	3.51695e-28	9.16047e-25	ENSDART00000173515.2	zanl	zonadhesin, like [Source:ZFIN;Acc:ZDB-GENE-060131-2]	protein_coding
ENSDARG00000100792	291.073	-1.19901	0.284262	-4.21799	2.46492e-05	0.00287476	ENSDART00000165111.2	zgc:154142	zgc:154142 [Source:ZFIN;Acc:ZDB-GENE-070615-2]	protein_coding
ENSDARG00000095863	1498.11	-1.18444	0.127988	-9.25427	2.15695e-20	3.37089e-17	ENSDART00000060822.7	afp4	antifreeze protein type IV [Source:ZFIN;Acc:ZDB-GENE-030131-5217]	protein_coding
ENSDARG00000077799	270.579	-1.18404	0.322614	-3.67015	0.000242409	0.0163292	ENSDART00000110381.3	egr4	early growth response 4 [Source:ZFIN;Acc:ZDB-GENE-080204-90]	protein_coding
ENSDARG00000100635	1640.22	-1.17569	0.245028	-4.7982	1.60098e-06	0.000294354	ENSDART00000186757.1	chia.1	chitinase, acidic.1 [Source:ZFIN;Acc:ZDB-GENE-040426-1994]	protein_coding
ENSDARG00000098949	51.8644	-1.16081	0.307747	-3.77197	0.000161967	0.0123474	ENSDART00000170553.2	mslna	mesothelin a [Source:ZFIN;Acc:ZDB-GENE-120727-9]	protein_coding
ENSDARG00000055656	79.9324	-1.15132	0.221158	-5.20589	1.93073e-07	4.64208e-05	ENSDART00000172886.2	pdzd3b	PDZ domain containing 3b [Source:ZFIN;Acc:ZDB-GENE-081022-151]	protein_coding
ENSDARG00000060671	227.132	-1.14062	0.215746	-5.28688	1.24422e-07	3.08645e-05	ENSDART00000085738.6	lct	lactase [Source:ZFIN;Acc:ZDB-GENE-081104-434]	protein_coding
ENSDARG00000041540	77.9393	-1.13023	0.238857	-4.73183	2.22502e-06	0.000386363	ENSDART00000030482.8	sult1st2	sulfotransferase family 1, cytosolic sulfotransferase 2 [Source:NCBI gene;Acc:791732]	protein_coding
ENSDARG00000055752	702.911	-1.12911	0.275209	-4.10273	4.08301e-05	0.0042825	ENSDART00000078154.5	npas4a	neuronal PAS domain protein 4a [Source:NCBI gene;Acc:724016]	protein_coding
ENSDARG00000096739	76.3439	-1.12346	0.274765	-4.08882	4.33582e-05	0.00442877	ENSDART00000153112.3	si:dkey-219e21.2	si:dkey-219e21.2 [Source:ZFIN;Acc:ZDB-GENE-141215-26]	protein_coding
ENSDARG00000094929	470.116	-1.11401	0.132024	-8.43793	3.23007e-17	4.20662e-14	ENSDART00000143855.2	apoa4b.2	apolipoprotein A-IV b, tandem duplicate 2 [Source:ZFIN;Acc:ZDB-GENE-030131-3143]	protein_coding
ENSDARG00000033999	104.908	-1.06796	0.207346	-5.15059	2.5967e-07	5.88134e-05	ENSDART00000141212.2	cyp26a1	cytochrome P450, family 26, subfamily A, polypeptide 1 [Source:NCBI gene;Acc:30381]	protein_coding
ENSDARG00000069293	238.893	-1.05583	0.299921	-3.52034	0.00043099	0.0241416	ENSDART00000100725.5	ahsg2	alpha-2-HS-glycoprotein 2 [Source:ZFIN;Acc:ZDB-GENE-030131-1133]	protein_coding
ENSDARG00000042010	1525.53	-1.03539	0.133704	-7.74389	9.64229e-15	8.8641e-12	ENSDART00000075275.6	pklr	pyruvate kinase L/R [Source:ZFIN;Acc:ZDB-GENE-010907-1]	protein_coding
ENSDARG00000094217	85.6297	-1.02634	0.222642	-4.60981	4.03031e-06	0.000617506	ENSDART00000134017.2	si:dkey-17e16.15	si:dkey-17e16.15 [Source:ZFIN;Acc:ZDB-GENE-091204-295]	protein_coding
ENSDARG00000019532	260.045	-1.0145	0.279939	-3.62399	0.000290095	0.0182807	ENSDART00000112880.5	fads2	fatty acid desaturase 2 [Source:NCBI gene;Acc:140615]	protein_coding
ENSDARG00000056719	310.428	-1.0022	0.29465	-3.40133	0.000670584	0.0332098	ENSDART00000079248.6	slc6a19b	solute carrier family 6 member 19b [Source:ZFIN;Acc:ZDB-GENE-030131-4755]	protein_coding
ENSDARG00000018621	268.562	-0.987673	0.267332	-3.69455	0.000220272	0.0151648	ENSDART00000025146.9	slc6a19a.1	solute carrier family 6 member 19a, tandem duplicate 1 [Source:ZFIN;Acc:ZDB-GENE-070620-2]	protein_coding
ENSDARG00000103785	350.987	-0.95579	0.157032	-6.0866	1.15333e-09	4.78183e-07	ENSDART00000172651.2	sult2st2	sulfotransferase family 2, cytosolic sulfotransferase 2 [Source:ZFIN;Acc:ZDB-GENE-061117-5]	protein_coding
ENSDARG00000003977	115.48	-0.92818	0.232567	-3.99102	6.57898e-05	0.00634669	ENSDART00000018519.10	zgc:153896	zgc:153896 [Source:ZFIN;Acc:ZDB-GENE-060825-119]	protein_coding
ENSDARG00000086848	88.5605	-0.885778	0.225189	-3.93348	8.37238e-05	0.00778831	ENSDART00000127829.3	atad3	ATPase family AAA domain containing 3 [Source:ZFIN;Acc:ZDB-GENE-040426-1826]	protein_coding
ENSDARG00000031683	186.245	-0.882158	0.216437	-4.07582	4.58531e-05	0.00459354	ENSDART00000060680.3	fosab	v-fos FBJ murine osteosarcoma viral oncogene homolog Ab [Source:ZFIN;Acc:ZDB-GENE-031222-4]	protein_coding
ENSDARG00000093044	783.872	-0.86032	0.144608	-5.94931	2.69281e-09	1.07906e-06	ENSDART00000133763.2	si:ch211-161h7.5	si:ch211-161h7.5 [Source:ZFIN;Acc:ZDB-GENE-091204-265]	protein_coding
ENSDARG00000100139	331.275	-0.852472	0.144121	-5.91498	3.31906e-09	1.22432e-06	ENSDART00000168541.2	si:ch211-113d22.2	si:ch211-113d22.2 [Source:ZFIN;Acc:ZDB-GENE-141222-39]	protein_coding
ENSDARG00000076819	57.9295	-0.849853	0.260192	-3.26625	0.00108982	0.046089	ENSDART00000136952.3	nlrc8	NLR family CARD domain containing 8 [Source:ZFIN;Acc:ZDB-GENE-070912-363]	protein_coding
ENSDARG00000012297	98.4052	-0.848519	0.215847	-3.93112	8.45523e-05	0.00781883	ENSDART00000137185.3	cnga3b	cyclic nucleotide gated channel subunit alpha 3b [Source:ZFIN;Acc:ZDB-GENE-090312-121]	protein_coding
ENSDARG00000004576	86.6187	-0.843011	0.21654	-3.89309	9.89744e-05	0.00873882	ENSDART00000043866.7	plk4	polo-like kinase 4 (Drosophila) [Source:NCBI gene;Acc:368390]	protein_coding
ENSDARG00000098063	156.231	-0.833942	0.218014	-3.82518	0.000130677	0.0105269	ENSDART00000170936.3	alp3	alkaline phosphatase 3 [Source:ZFIN;Acc:ZDB-GENE-120919-1]	protein_coding
ENSDARG00000103006	133.504	-0.833501	0.170099	-4.90009	9.57931e-07	0.000184822	ENSDART00000171854.2	si:ch1073-303d10.1	si:ch1073-303d10.1 [Source:ZFIN;Acc:ZDB-GENE-141216-327]	protein_coding
ENSDARG00000097369	92.1812	-0.809638	0.233016	-3.4746	0.000511611	0.0271954	ENSDART00000156756.2	FP017274.1		lincRNA
ENSDARG00000068088	201.76	-0.805189	0.165003	-4.87984	1.06174e-06	0.000202352	ENSDART00000098273.4	tcnba	transcobalamin beta a [Source:ZFIN;Acc:ZDB-GENE-060531-123]	protein_coding
ENSDARG00000053625	194.8	-0.799879	0.175539	-4.5567	5.19624e-06	0.000788416	ENSDART00000057289.7	anxa2b	annexin A2b [Source:ZFIN;Acc:ZDB-GENE-030131-1089]	protein_coding
ENSDARG00000102004	2722.93	-0.79219	0.11822	-6.70099	2.07013e-11	1.348e-08	ENSDART00000172219.2	apoea	apolipoprotein Ea [Source:ZFIN;Acc:ZDB-GENE-010724-18]	protein_coding
ENSDARG00000040683	417.644	-0.780573	0.16757	-4.6582	3.1899e-06	0.000503553	ENSDART00000082091.7	MEP1B	si:ch73-40a17.3 [Source:ZFIN;Acc:ZDB-GENE-030131-5797]	protein_coding
ENSDARG00000029747	539.426	-0.762007	0.134486	-5.66605	1.46125e-08	4.96443e-06	ENSDART00000047195.6	mep1a.1	meprin A, alpha (PABA peptide hydrolase), tandem duplicate 1 [Source:ZFIN;Acc:ZDB-GENE-041001-209]	protein_coding
ENSDARG00000087625	108.618	-0.74478	0.19567	-3.80631	0.000141057	0.01119	ENSDART00000127225.3	si:ch211-173a9.6	si:ch211-173a9.6 [Source:ZFIN;Acc:ZDB-GENE-030131-4623]	protein_coding
ENSDARG00000017744	154.014	-0.744104	0.160803	-4.62743	3.70238e-06	0.00057288	ENSDART00000109416.4	smc2	structural maintenance of chromosomes 2 [Source:ZFIN;Acc:ZDB-GENE-030131-105]	protein_coding
ENSDARG00000108372	107.831	-0.742463	0.19955	-3.72069	0.000198678	0.0142099	ENSDART00000175518.2	LO017648.1		protein_coding
ENSDARG00000012903	254.964	-0.74224	0.188039	-3.94726	7.90522e-05	0.00744234	ENSDART00000024328.9	slc34a2a	solute carrier family 34 member 2a [Source:ZFIN;Acc:ZDB-GENE-000524-1]	protein_coding
ENSDARG00000068515	625.618	-0.718998	0.116703	-6.16092	7.23229e-10	3.42504e-07	ENSDART00000131747.2	chs1	chitin synthase 1 [Source:ZFIN;Acc:ZDB-GENE-030131-1188]	protein_coding
ENSDARG00000005454	166.42	-0.712307	0.168189	-4.23517	2.28379e-05	0.00268354	ENSDART00000162399.2	tacc3	transforming, acidic coiled-coil containing protein 3 [Source:ZFIN;Acc:ZDB-GENE-050522-327]	protein_coding
ENSDARG00000097691	83.6157	-0.706416	0.206072	-3.42801	0.000608026	0.031053	ENSDART00000161504.2	pclaf	PCNA clamp associated factor [Source:ZFIN;Acc:ZDB-GENE-131127-543]	protein_coding
ENSDARG00000069407	89.7811	-0.700143	0.208775	-3.35358	0.000797729	0.0371039	ENSDART00000100992.3	zgc:194990	zgc:194990 [Source:ZFIN;Acc:ZDB-GENE-081022-171]	protein_coding
ENSDARG00000079220	101.822	-0.698474	0.200775	-3.47889	0.000503489	0.0269754	ENSDART00000112803.4	wdr20a	WD repeat domain 20a [Source:ZFIN;Acc:ZDB-GENE-120406-3]	protein_coding
ENSDARG00000053746	109.684	-0.69838	0.185116	-3.77267	0.000161508	0.0123474	ENSDART00000075837.6	CABZ01084566.1	oxysterol-binding protein-related protein 1-like [Source:NCBI gene;Acc:100331149]	protein_coding
ENSDARG00000003615	345.072	-0.694519	0.154216	-4.50356	6.68257e-06	0.00097603	ENSDART00000138662.2	slc26a3.2	solute carrier family 26 member 3, tandem duplicate 2 [Source:ZFIN;Acc:ZDB-GENE-041210-179]	protein_coding
ENSDARG00000039423	214.52	-0.687946	0.146839	-4.68504	2.79909e-06	0.00045097	ENSDART00000057600.5	AL831745.1	si:ch211-217g15.3 [Source:NCBI gene;Acc:368914]	antisense
ENSDARG00000070057	487.815	-0.680994	0.141146	-4.82474	1.40184e-06	0.00026395	ENSDART00000102508.6	si:dkey-69o16.5	si:dkey-69o16.5 [Source:ZFIN;Acc:ZDB-GENE-081104-432]	protein_coding
ENSDARG00000096445	998.049	-0.679932	0.156417	-4.34691	1.38067e-05	0.00171246	ENSDART00000151991.2	si:ch211-214p16.3	si:ch211-214p16.3 [Source:ZFIN;Acc:ZDB-GENE-120709-93]	retained_intron
ENSDARG00000044861	4126.72	-0.673309	0.118957	-5.66008	1.51298e-08	5.03082e-06	ENSDART00000140746.2	opn1lw2	opsin 1 (cone pigments), long-wave-sensitive, 2 [Source:NCBI gene;Acc:436716]	retained_intron
ENSDARG00000100613	221.539	-0.672761	0.174921	-3.84608	0.000120021	0.00992432	ENSDART00000170383.2	CABZ01089777.1		protein_coding
ENSDARG00000034624	94.8445	-0.671505	0.198839	-3.37712	0.000732484	0.0352223	ENSDART00000137121.2	nuf2	UF2 component of NDC80 kinetochore complex [Source:NCBI gene;Acc:393280]	protein_coding
ENSDARG00000077029	97.4084	-0.668777	0.198127	-3.37551	0.000736803	0.0353214	ENSDART00000133121.3	bub1	BUB1 mitotic checkpoint serine/threonine kinase [Source:ZFIN;Acc:ZDB-GENE-081104-75]	protein_coding
ENSDARG00000097008	5911.41	-0.664453	0.106213	-6.25584	3.95387e-10	2.0597e-07	ENSDART00000002046.8	opn1mw1	opsin 1 (cone pigments), medium-wave-sensitive, 1 [Source:NCBI gene;Acc:30503]	protein_coding
ENSDARG00000070038	2353.27	-0.658213	0.111325	-5.91254	3.36867e-09	1.22432e-06	ENSDART00000102459.5	rbp2a	retinol binding protein 2a, cellular [Source:ZFIN;Acc:ZDB-GENE-020320-2]	protein_coding
ENSDARG00000101180	705.308	-0.649161	0.148094	-4.38343	1.16828e-05	0.00150891	ENSDART00000159300.2	mcm7	minichromosome maintenance complex component 7 [Source:ZFIN;Acc:ZDB-GENE-020419-27]	protein_coding
ENSDARG00000002193	19847.2	-0.64657	0.116345	-5.55738	2.73862e-08	8.39198e-06	ENSDART00000027000.9	rho	rhodopsin [Source:NCBI gene;Acc:30295]	protein_coding
ENSDARG00000063385	183.239	-0.646287	0.162936	-3.96649	7.29377e-05	0.00695043	ENSDART00000139438.2	cenpe	centromere protein E [Source:ZFIN;Acc:ZDB-GENE-060929-860]	processed_transcript
ENSDARG00000099194	193.752	-0.632861	0.14855	-4.26027	2.04179e-05	0.00247357	ENSDART00000160017.2	CABZ01058261.1	inner centromere protein [Source:NCBI gene;Acc:572121]	protein_coding
ENSDARG00000029406	107.837	-0.626218	0.192272	-3.25694	0.0011262	0.0469341	ENSDART00000040328.4	h2ax	H2A.X variant histone [Source:NCBI gene;Acc:394048]	protein_coding
ENSDARG00000062152	162.713	-0.623864	0.187864	-3.32082	0.000897521	0.0398479	ENSDART00000142027.3	chaf1a	chromatin assembly factor 1, subunit A (p150) [Source:NCBI gene;Acc:563212]	protein_coding
ENSDARG00000022261	1043.93	-0.609391	0.137109	-4.44457	8.80698e-06	0.00119683	ENSDART00000129117.3	pdzk1	PDZ domain containing 1 [Source:ZFIN;Acc:ZDB-GENE-031222-1]	protein_coding
ENSDARG00000020952	210.391	-0.607675	0.168751	-3.60101	0.000316985	0.0191268	ENSDART00000079049.6	si:ch211-214j8.1	si:ch211-214j8.1 [Source:ZFIN;Acc:ZDB-GENE-060526-100]	protein_coding
ENSDARG00000038153	5489.18	-0.603845	0.12534	-4.81765	1.45262e-06	0.000270257	ENSDART00000148552.3	lgals2b	lectin, galactoside-binding, soluble, 2b [Source:ZFIN;Acc:ZDB-GENE-040426-1590]	protein_coding
ENSDARG00000091560	451.333	-0.602791	0.178282	-3.38111	0.000721939	0.0352223	ENSDART00000121462.3	slc6a19a.2	solute carrier family 6 member 19a, tandem duplicate 2 [Source:ZFIN;Acc:ZDB-GENE-141210-16]	protein_coding
ENSDARG00000102798	638.894	-0.601036	0.115545	-5.20177	1.97403e-07	4.67427e-05	ENSDART00000159629.3	mcm2	minichromosome maintenance complex component 2 [Source:ZFIN;Acc:ZDB-GENE-020419-24]	protein_coding
ENSDARG00000026759	137.201	-0.598932	0.176035	-3.40234	0.000668105	0.0332098	ENSDART00000172678.2	ldlrb	low density lipoprotein receptor b [Source:ZFIN;Acc:ZDB-GENE-040426-1254]	protein_coding
ENSDARG00000100075	699.353	-0.592201	0.145066	-4.08229	4.45934e-05	0.00452536	ENSDART00000165025.2	abcg2a	ATP-binding cassette, sub-family G (WHITE), member 2a [Source:ZFIN;Acc:ZDB-GENE-050517-35]	protein_coding
ENSDARG00000017274	2602.7	-0.592163	0.099917	-5.92655	3.09362e-09	1.1792e-06	ENSDART00000161481.2	opn1sw2	opsin 1 (cone pigments), short-wave-sensitive 2 [Source:NCBI gene;Acc:30435]	protein_coding
ENSDARG00000005058	198.812	-0.591489	0.151163	-3.91292	9.11875e-05	0.00833379	ENSDART00000113351.5	ncapd2	non-SMC condensin I complex, subunit D2 [Source:ZFIN;Acc:ZDB-GENE-050506-59]	protein_coding
ENSDARG00000099185	9338.63	-0.589816	0.144942	-4.06933	4.71475e-05	0.00466343	ENSDART00000168215.3	chia.2	chitinase, acidic.2 [Source:ZFIN;Acc:ZDB-GENE-040426-2014]	protein_coding
ENSDARG00000099406	739.096	-0.585147	0.168036	-3.48228	0.000497173	0.0267925	ENSDART00000170695.3	lrit1b	leucine-rich repeat, immunoglobulin-like and transmembrane domains 1b [Source:ZFIN;Acc:ZDB-GENE-060616-45]	protein_coding
ENSDARG00000020239	1241.6	0.587849	0.157435	3.73391	0.000188531	0.0137652	ENSDART00000104257.4	lpin1	lipin 1 [Source:ZFIN;Acc:ZDB-GENE-080722-2]	protein_coding
ENSDARG00000021265	560.57	0.588028	0.118433	4.96507	6.86765e-07	0.000139387	ENSDART00000143184.2	mybpc2b	myosin binding protein C, fast type b [Source:ZFIN;Acc:ZDB-GENE-050320-80]	protein_coding
ENSDARG00000054319	242.76	0.588609	0.182309	3.22864	0.0012438	0.0499694	ENSDART00000079732.5	oxct1b	3-oxoacid CoA transferase 1b [Source:ZFIN;Acc:ZDB-GENE-060929-212]	protein_coding
ENSDARG00000116806	848.737	0.601512	0.135876	4.42693	9.55843e-06	0.00128775	ENSDART00000180997.1	CU693479.1	protein phosphatase 1, regulatory subunit 27a [Source:NCBI gene;Acc:100332066]	protein_coding
ENSDARG00000040513	161.84	0.60302	0.180504	3.34076	0.000835495	0.0378467	ENSDART00000131275.3	zgc:92313	zgc:92313 [Source:ZFIN;Acc:ZDB-GENE-040718-339]	protein_coding
ENSDARG00000086740	1059.3	0.603991	0.112385	5.3743	7.68825e-08	2.07158e-05	ENSDART00000129568.3	phyh	phytanoyl-CoA 2-hydroxylase [Source:ZFIN;Acc:ZDB-GENE-050417-361]	protein_coding
ENSDARG00000058656	3073.85	0.604939	0.09718	6.22494	4.81752e-10	2.42865e-07	ENSDART00000139071.2	desma	desmin a [Source:ZFIN;Acc:ZDB-GENE-980526-221]	processed_transcript
ENSDARG00000041685	351.153	0.605968	0.155383	3.89984	9.6256e-05	0.00859594	ENSDART00000155787.2	si:dkey-105h12.2	si:dkey-105h12.2 [Source:ZFIN;Acc:ZDB-GENE-131118-9]	protein_coding
ENSDARG00000062501	102.31	0.609708	0.181781	3.35409	0.000796278	0.0371039	ENSDART00000090447.5	hhipl1	HHIP-like 1 [Source:ZFIN;Acc:ZDB-GENE-090306-3]	protein_coding
ENSDARG00000103775	376.359	0.609779	0.129129	4.72226	2.33237e-06	0.000390086	ENSDART00000180304.1	thbs1a	thrombospondin 1a [Source:ZFIN;Acc:ZDB-GENE-120402-2]	protein_coding
ENSDARG00000008772	251.981	0.61084	0.167155	3.65433	0.000257856	0.0170753	ENSDART00000006843.8	cacng1a	calcium channel, voltage-dependent, gamma subunit 1a [Source:ZFIN;Acc:ZDB-GENE-030131-732]	protein_coding
ENSDARG00000016188	169.877	0.62024	0.172758	3.59021	0.000330408	0.0197085	ENSDART00000192132.1	SBNO2	si:ch73-63e15.2 [Source:ZFIN;Acc:ZDB-GENE-091204-463]	protein_coding
ENSDARG00000069529	103.11	0.620513	0.181495	3.41891	0.000628734	0.0319021	ENSDART00000101274.4	zgc:153981	zgc:153981 [Source:ZFIN;Acc:ZDB-GENE-061103-367]	protein_coding
ENSDARG00000044125	156.687	0.621096	0.170966	3.63287	0.000280292	0.0181015	ENSDART00000134562.2	txn	thioredoxin [Source:ZFIN;Acc:ZDB-GENE-040718-162]	retained_intron
ENSDARG00000028386	196.396	0.622844	0.155078	4.01634	5.91098e-05	0.00577355	ENSDART00000182880.1	htatip2	HIV-1 Tat interactive protein 2 [Source:ZFIN;Acc:ZDB-GENE-001219-1]	protein_coding
ENSDARG00000056314	504.58	0.628905	0.173883	3.61682	0.000298248	0.0185631	ENSDART00000157481.2	a2ml	alpha-2-macroglobulin-like [Source:ZFIN;Acc:ZDB-GENE-090212-1]	protein_coding
ENSDARG00000011157	301.129	0.63144	0.153353	4.11755	3.82918e-05	0.00406849	ENSDART00000133951.2	arhgef18a	rho/rac guanine nucleotide exchange factor (GEF) 18a [Source:ZFIN;Acc:ZDB-GENE-040516-14]	protein_coding
ENSDARG00000099902	203.679	0.631791	0.172279	3.66725	0.000245177	0.0163745	ENSDART00000160078.2	il17rc	interleukin 17 receptor C [Source:ZFIN;Acc:ZDB-GENE-120111-3]	retained_intron
ENSDARG00000058939	122.153	0.632012	0.182772	3.45792	0.000544366	0.0286443	ENSDART00000110892.5	b4galnt3b	beta-1,4-N-acetyl-galactosaminyl transferase 3b [Source:ZFIN;Acc:ZDB-GENE-030131-8615]	protein_coding
ENSDARG00000008275	454.139	0.632233	0.143431	4.40792	1.04368e-05	0.00139407	ENSDART00000132235.2	klhl24b	kelch-like family member 24b [Source:ZFIN;Acc:ZDB-GENE-040426-1185]	protein_coding
ENSDARG00000016771	5416.56	0.637898	0.135778	4.69808	2.62613e-06	0.000427511	ENSDART00000155147.2	tfa	transferrin-a [Source:ZFIN;Acc:ZDB-GENE-980526-35]	protein_coding
ENSDARG00000096874	210.266	0.639824	0.195154	3.27856	0.00104339	0.0449206	ENSDART00000154597.2	tmem176l.3b	transmembrane protein 176l.3b [Source:ZFIN;Acc:ZDB-GENE-080829-14]	protein_coding
ENSDARG00000061737	132.521	0.640178	0.172085	3.72012	0.000199128	0.0142099	ENSDART00000136859.4	ece1	endothelin converting enzyme 1 [Source:ZFIN;Acc:ZDB-GENE-061110-100]	protein_coding
ENSDARG00000042620	907.68	0.650308	0.118862	5.4711	4.47252e-08	1.29438e-05	ENSDART00000139741.2	gstr	glutathione S-transferase rho [Source:ZFIN;Acc:ZDB-GENE-090507-1]	retained_intron
ENSDARG00000058734	219.286	0.650593	0.144779	4.49369	7.00001e-06	0.00101293	ENSDART00000152855.2	prdx1	peroxiredoxin 1 [Source:ZFIN;Acc:ZDB-GENE-050320-35]	retained_intron
ENSDARG00000042824	784.913	0.651222	0.122361	5.32215	1.02547e-07	2.58484e-05	ENSDART00000062854.6	nfe2l2a	nuclear factor, erythroid 2-like 2a [Source:ZFIN;Acc:ZDB-GENE-030723-2]	protein_coding
ENSDARG00000068030	152.621	0.652007	0.180828	3.60568	0.000311341	0.0189908	ENSDART00000183166.1	si:cabz01007802.1	si:cabz01007802.1 [Source:ZFIN;Acc:ZDB-GENE-160728-30]	protein_coding
ENSDARG00000015273	108.204	0.657654	0.175936	3.73804	0.000185462	0.0136075	ENSDART00000148944.2	alpi.1	alkaline phosphatase, intestinal, tandem duplicate 1 [Source:ZFIN;Acc:ZDB-GENE-050327-78]	processed_transcript
ENSDARG00000068876	128.583	0.660887	0.183416	3.60322	0.000314303	0.0190384	ENSDART00000099764.6	zgc:153031	zgc:153031 [Source:ZFIN;Acc:ZDB-GENE-060929-1190]	protein_coding
ENSDARG00000075014	207.117	0.662295	0.138828	4.77061	1.83671e-06	0.000329933	ENSDART00000141840.2	sqstm1	sequestosome 1 [Source:ZFIN;Acc:ZDB-GENE-040426-2204]	retained_intron
ENSDARG00000063354	207.63	0.668224	0.165795	4.03044	5.56735e-05	0.00547211	ENSDART00000159670.2	abtb1	ankyrin repeat and BTB (POZ) domain containing 1 [Source:ZFIN;Acc:ZDB-GENE-141212-241]	protein_coding
ENSDARG00000076435	186.967	0.669241	0.199932	3.34734	0.000815914	0.0376139	ENSDART00000158917.3	abhd10a	abhydrolase domain containing 10a [Source:ZFIN;Acc:ZDB-GENE-060526-144]	protein_coding
ENSDARG00000103590	120.764	0.673229	0.188057	3.57993	0.000343692	0.0203455	ENSDART00000163730.2	cyp2aa6	cytochrome P450, family 2, subfamily AA, polypeptide 6 [Source:ZFIN;Acc:ZDB-GENE-030131-2932]	unprocessed_pseudogene
ENSDARG00000059123	113.002	0.673809	0.190173	3.54315	0.000395383	0.022307	ENSDART00000112349.3	plcd1a	phospholipase C, delta 1a [Source:ZFIN;Acc:ZDB-GENE-071004-78]	protein_coding
ENSDARG00000022183	85.9342	0.674908	0.19981	3.37775	0.000730824	0.0352223	ENSDART00000038524.5	gsto1	glutathione S-transferase omega 1 [Source:ZFIN;Acc:ZDB-GENE-040718-365]	protein_coding
ENSDARG00000099014	299.265	0.67841	0.15021	4.5164	6.28996e-06	0.000927354	ENSDART00000184595.1	fxyd1	FXYD domain containing ion transport regulator 1 (phospholemman) [Source:ZFIN;Acc:ZDB-GENE-050309-14]	protein_coding
ENSDARG00000076386	341.497	0.685156	0.152711	4.48662	7.23635e-06	0.00102867	ENSDART00000111531.4	epdl1	ependymin-like 1 [Source:ZFIN;Acc:ZDB-GENE-090710-3]	protein_coding
ENSDARG00000052039	440.698	0.685761	0.156387	4.38501	1.15978e-05	0.00150891	ENSDART00000160970.2	caspb	caspase b [Source:ZFIN;Acc:ZDB-GENE-020812-1]	protein_coding
ENSDARG00000002405	153.587	0.68899	0.180653	3.81389	0.000136798	0.0109127	ENSDART00000147639.2	si:ch211-225b11.1	si:ch211-225b11.1 [Source:ZFIN;Acc:ZDB-GENE-060531-39]	protein_coding
ENSDARG00000102805	134.771	0.696731	0.180702	3.8557	0.0001154	0.00969612	ENSDART00000166113.2	cyp2aa12	cytochrome P450, family 2, subfamily AA, polypeptide 12 [Source:ZFIN;Acc:ZDB-GENE-071004-47]	protein_coding
ENSDARG00000100131	335.148	0.69844	0.134456	5.19458	2.05187e-07	4.78606e-05	ENSDART00000185104.1	cdh29	cadherin 29 [Source:ZFIN;Acc:ZDB-GENE-141212-240]	protein_coding
ENSDARG00000113274	108.194	0.703569	0.187398	3.75442	0.000173746	0.0129919	ENSDART00000171329.2	AL929536.3		protein_coding
ENSDARG00000058799	213.632	0.708258	0.161812	4.37704	1.20302e-05	0.00152852	ENSDART00000147807.2	mybpha	myosin binding protein Ha [Source:ZFIN;Acc:ZDB-GENE-040426-1531]	retained_intron
ENSDARG00000036135	97.8565	0.715139	0.202482	3.53187	0.000412631	0.0231964	ENSDART00000052471.5	bbox1	butyrobetaine (gamma), 2-oxoglutarate dioxygenase (gamma-butyrobetaine hydroxylase) 1 [Source:ZFIN;Acc:ZDB-GENE-050417-218]	protein_coding
ENSDARG00000076448	200.332	0.719902	0.20472	3.51652	0.00043725	0.0244048	ENSDART00000145150.3	serpinf2a	serpin peptidase inhibitor, clade F (alpha-2 antiplasmin, pigment epithelium derived factor), member 2a [Source:ZFIN;Acc:ZDB-GENE-060822-1]	protein_coding
ENSDARG00000038822	104.618	0.724333	0.195634	3.70248	0.0002135	0.0148763	ENSDART00000140523.3	mrc1b	mannose receptor, C type 1b [Source:ZFIN;Acc:ZDB-GENE-070705-13]	protein_coding
ENSDARG00000054172	604.315	0.726321	0.112823	6.43767	1.2132e-10	7.58396e-08	ENSDART00000076328.5	pgrmc1	progesterone receptor membrane component 1 [Source:ZFIN;Acc:ZDB-GENE-041114-91]	protein_coding
ENSDARG00000004141	190.127	0.730159	0.147337	4.95571	7.2065e-07	0.000144389	ENSDART00000127436.3	zgc:92630	zgc:92630 [Source:ZFIN;Acc:ZDB-GENE-040718-449]	protein_coding
ENSDARG00000070453	123.567	0.730175	0.196558	3.71481	0.000203354	0.0143802	ENSDART00000103405.5	gch1	GTP cyclohydrolase 1 [Source:ZFIN;Acc:ZDB-GENE-070720-5]	protein_coding
ENSDARG00000007823	104.699	0.730458	0.223906	3.26234	0.00110497	0.0463617	ENSDART00000022060.8	atf3	activating transcription factor 3 [Source:ZFIN;Acc:ZDB-GENE-040426-728]	protein_coding
ENSDARG00000043128	419.762	0.739864	0.173852	4.25572	2.08381e-05	0.00250506	ENSDART00000063320.6	cldne	claudin e [Source:ZFIN;Acc:ZDB-GENE-010328-5]	protein_coding
ENSDARG00000041947	113.229	0.739926	0.219076	3.37749	0.000731514	0.0352223	ENSDART00000189073.1	styk1b	serine/threonine/tyrosine kinase 1b [Source:ZFIN;Acc:ZDB-GENE-030131-3435]	protein_coding
ENSDARG00000077419	74.9411	0.747641	0.213189	3.50694	0.000453297	0.0250323	ENSDART00000183715.1	nectin4a	nectin cell adhesion molecule 4a [Source:ZFIN;Acc:ZDB-GENE-160728-55]	protein_coding
ENSDARG00000069375	368.439	0.750348	0.171155	4.38404	1.165e-05	0.00150891	ENSDART00000100897.3	zgc:162608	zgc:162608 [Source:ZFIN;Acc:ZDB-GENE-070410-86]	protein_coding
ENSDARG00000021059	1952.18	0.750526	0.123334	6.0853	1.16272e-09	4.78183e-07	ENSDART00000005217.9	alas1	aminolevulinate, delta-, synthase 1 [Source:ZFIN;Acc:ZDB-GENE-001229-2]	protein_coding
ENSDARG00000052271	325.157	0.751623	0.126817	5.92684	3.08828e-09	1.1792e-06	ENSDART00000143040.4	slc22a18	solute carrier family 22 member 18 [Source:ZFIN;Acc:ZDB-GENE-051120-165]	protein_coding
ENSDARG00000044365	445.927	0.753661	0.107585	7.00528	2.46495e-12	1.8344e-09	ENSDART00000140004.3	angptl3	angiopoietin-like 3 [Source:ZFIN;Acc:ZDB-GENE-010817-3]	protein_coding
ENSDARG00000021787	1456.88	0.755049	0.123727	6.10256	1.0438e-09	4.53127e-07	ENSDART00000141616.2	abcb5	ATP-binding cassette, sub-family B (MDR/TAP), member 5 [Source:ZFIN;Acc:ZDB-GENE-030131-6414]	protein_coding
ENSDARG00000099712	73.6678	0.762913	0.21037	3.62653	0.000287256	0.018175	ENSDART00000166500.2	zgc:163073	zgc:163073 [Source:ZFIN;Acc:ZDB-GENE-070410-135]	protein_coding
ENSDARG00000015907	105.876	0.769966	0.23066	3.3381	0.000843548	0.0381011	ENSDART00000139912.3	dcbld1	discoidin, CUB and LCCL domain containing 1 [Source:ZFIN;Acc:ZDB-GENE-050913-77]	protein_coding
ENSDARG00000062096	242.573	0.778943	0.141959	5.48711	4.08563e-08	1.20472e-05	ENSDART00000104592.5	pm20d1.2	peptidase M20 domain containing 1, tandem duplicate 2 [Source:NCBI gene;Acc:768158]	protein_coding
ENSDARG00000073756	122.412	0.790398	0.183421	4.3092	1.63846e-05	0.00200046	ENSDART00000089234.6	slc12a7a	solute carrier family 12 member 7a [Source:ZFIN;Acc:ZDB-GENE-070912-696]	protein_coding
ENSDARG00000041065	182.62	0.793796	0.166973	4.75402	1.99409e-06	0.000354133	ENSDART00000152108.2	hspb1	heat shock protein, alpha-crystallin-related, 1 [Source:NCBI gene;Acc:368243]	protein_coding
ENSDARG00000055642	128.394	0.796392	0.204688	3.89076	9.99299e-05	0.00877362	ENSDART00000078033.5	si:ch211-217a12.1	si:ch211-217a12.1 [Source:ZFIN;Acc:ZDB-GENE-121214-95]	protein_coding
ENSDARG00000013415	107.192	0.799752	0.206823	3.86684	0.000110255	0.00950122	ENSDART00000147986.2	lmna	lamin A [Source:ZFIN;Acc:ZDB-GENE-020424-3]	processed_transcript
ENSDARG00000075993	60.5632	0.80218	0.243276	3.29741	0.000975811	0.042837	ENSDART00000035944.7	clic5a	chloride intracellular channel 5a [Source:ZFIN;Acc:ZDB-GENE-041114-84]	protein_coding
ENSDARG00000091061	358.559	0.808013	0.184488	4.37975	1.18815e-05	0.00152199	ENSDART00000160955.3	slc38a3b	solute carrier family 38 member 3b [Source:ZFIN;Acc:ZDB-GENE-121120-3]	protein_coding
ENSDARG00000052515	122.092	0.81366	0.181358	4.4865	7.24042e-06	0.00102867	ENSDART00000152964.3	calcoco2	calcium binding and coiled-coil domain 2 [Source:ZFIN;Acc:ZDB-GENE-050522-346]	protein_coding
ENSDARG00000067701	231.376	0.825871	0.154602	5.34193	9.19644e-08	2.39537e-05	ENSDART00000185878.1	myoz3a	myozenin 3a [Source:ZFIN;Acc:ZDB-GENE-111012-4]	protein_coding
ENSDARG00000090943	89.624	0.830073	0.236155	3.51495	0.000439831	0.0244615	ENSDART00000161049.2	CABZ01033205.1	uncharacterized LOC100002960 [Source:NCBI gene;Acc:100002960]	protein_coding
ENSDARG00000025428	241.611	0.830475	0.175628	4.72861	2.2606e-06	0.000386745	ENSDART00000033716.5	socs3a	suppressor of cytokine signaling 3a [Source:ZFIN;Acc:ZDB-GENE-030131-7349]	protein_coding
ENSDARG00000101495	68.9197	0.831347	0.22898	3.63066	0.000282694	0.0181015	ENSDART00000161164.2	ugt5b2	UDP glucuronosyltransferase 5 family, polypeptide B2 [Source:ZFIN;Acc:ZDB-GENE-100406-4]	protein_coding
ENSDARG00000023036	158.742	0.839777	0.221357	3.79377	0.000148375	0.0115363	ENSDART00000142951.2	si:dkey-23a23.2	si:dkey-23a23.2 [Source:ZFIN;Acc:ZDB-GENE-060503-158]	protein_coding
ENSDARG00000099633	376.081	0.848932	0.170705	4.9731	6.58912e-07	0.0001373	ENSDART00000170327.2	sec14l7	SEC14-like lipid binding 7 [Source:ZFIN;Acc:ZDB-GENE-141216-145]	protein_coding
ENSDARG00000028106	100.918	0.852683	0.261464	3.26119	0.00110945	0.0463617	ENSDART00000137850.2	glrx	glutaredoxin (thioltransferase) [Source:ZFIN;Acc:ZDB-GENE-041010-11]	retained_intron
ENSDARG00000104829	48.2418	0.859911	0.257342	3.3415	0.000833256	0.0378467	ENSDART00000168864.2	zgc:112146	zgc:112146 [Source:ZFIN;Acc:ZDB-GENE-050417-237]	protein_coding
ENSDARG00000104108	396.197	0.860308	0.13662	6.29707	3.0332e-10	1.63458e-07	ENSDART00000167575.2	slco1d1	solute carrier organic anion transporter family, member 1D1 [Source:ZFIN;Acc:ZDB-GENE-030131-5044]	retained_intron
ENSDARG00000056726	49.1731	0.883297	0.252598	3.49684	0.000470799	0.0256364	ENSDART00000086263.7	mettl7a	methyltransferase like 7A [Source:ZFIN;Acc:ZDB-GENE-061027-239]	protein_coding
ENSDARG00000009196	60.0877	0.891888	0.238934	3.73279	0.000189373	0.0137652	ENSDART00000004286.8	anxa3a	annexin A3a [Source:ZFIN;Acc:ZDB-GENE-040912-58]	protein_coding
ENSDARG00000038199	219.367	0.894579	0.176035	5.08184	3.73796e-07	8.11345e-05	ENSDART00000161630.2	cdab	cytidine deaminase b [Source:ZFIN;Acc:ZDB-GENE-040426-1911]	retained_intron
ENSDARG00000027584	128.145	0.898748	0.219198	4.10017	4.12849e-05	0.00430133	ENSDART00000145415.3	ttpa	tocopherol (alpha) transfer protein [Source:ZFIN;Acc:ZDB-GENE-030131-4631]	protein_coding
ENSDARG00000006137	50.7225	0.915969	0.254739	3.59572	0.000323499	0.0194448	ENSDART00000135630.2	star	steroidogenic acute regulatory protein [Source:NCBI gene;Acc:63999]	retained_intron
ENSDARG00000103295	4829.78	0.920014	0.149083	6.17113	6.78037e-10	3.31136e-07	ENSDART00000170901.3	cyp3a65	cytochrome P450, family 3, subfamily A, polypeptide 65 [Source:ZFIN;Acc:ZDB-GENE-050604-1]	protein_coding
ENSDARG00000002196	167.93	0.929464	0.170633	5.44715	5.11839e-08	1.45437e-05	ENSDART00000164375.2	bach1b	BTB and CNC homology 1, basic leucine zipper transcription factor 1 b [Source:ZFIN;Acc:ZDB-GENE-050522-220]	protein_coding
ENSDARG00000043171	73.2087	0.930427	0.262077	3.55021	0.000384923	0.022015	ENSDART00000034586.7	cela1.4	chymotrypsin like elastase family member 1, tandem duplicate 4 [Source:ZFIN;Acc:ZDB-GENE-050626-127]	protein_coding
ENSDARG00000104572	201.639	0.930886	0.205166	4.53723	5.69986e-06	0.000848356	ENSDART00000166434.2	si:dkey-35h6.1	si:dkey-35h6.1 [Source:ZFIN;Acc:ZDB-GENE-141216-112]	protein_coding
ENSDARG00000040815	183.948	0.933807	0.162977	5.72967	1.00628e-08	3.49471e-06	ENSDART00000133117.3	tsku	tsukushi small leucine rich proteoglycan homolog (Xenopus laevis) [Source:NCBI gene;Acc:325958]	protein_coding
ENSDARG00000070078	291.21	0.937426	0.184187	5.08955	3.58917e-07	7.90022e-05	ENSDART00000102557.5	abcb11b	ATP-binding cassette, sub-family B (MDR/TAP), member 11b [Source:ZFIN;Acc:ZDB-GENE-050517-14]	protein_coding
ENSDARG00000089177	58.8594	0.937523	0.229954	4.07701	4.56189e-05	0.00459354	ENSDART00000122892.2	cyp46a1.3	cytochrome P450, family 46, subfamily A, polypeptide 1, tandem duplicate 3 [Source:ZFIN;Acc:ZDB-GENE-060519-40]	protein_coding
ENSDARG00000102977	288.312	0.945162	0.147644	6.40164	1.53713e-10	9.23935e-08	ENSDART00000166501.2	cant1b	calcium activated nucleotidase 1b [Source:ZFIN;Acc:ZDB-GENE-040801-114]	protein_coding
ENSDARG00000101026	75.0325	0.965864	0.282779	3.41561	0.000636389	0.0321861	ENSDART00000168024.2	CABZ01038709.1		protein_coding
ENSDARG00000070168	37.2269	0.967844	0.296777	3.26118	0.0011095	0.0463617	ENSDART00000102756.5	sod3a	superoxide dismutase 3, extracellular a [Source:ZFIN;Acc:ZDB-GENE-050309-208]	protein_coding
ENSDARG00000062087	46.1762	0.973331	0.264448	3.68062	0.000232669	0.0158142	ENSDART00000089351.5	nceh1b.1	neutral cholesterol ester hydrolase 1b, tandem duplicate 1 [Source:ZFIN;Acc:ZDB-GENE-061110-43]	protein_coding
ENSDARG00000090352	128.87	0.986101	0.23957	4.11613	3.85293e-05	0.00406849	ENSDART00000138216.2	CR855311.1	uncharacterized LOC101883708 [Source:NCBI gene;Acc:101883708]	retained_intron
ENSDARG00000075261	104.735	0.986346	0.236238	4.17522	2.97698e-05	0.00337132	ENSDART00000102062.5	timp2b	TIMP metallopeptidase inhibitor 2b [Source:ZFIN;Acc:ZDB-GENE-040426-2655]	protein_coding
ENSDARG00000042854	143.482	0.996211	0.185978	5.3566	8.4803e-08	2.24627e-05	ENSDART00000062898.6	ephx1	epoxide hydrolase 1, microsomal (xenobiotic) [Source:ZFIN;Acc:ZDB-GENE-040426-913]	protein_coding
ENSDARG00000105714	257.145	0.996988	0.135131	7.37795	1.60749e-13	1.3222e-10	ENSDART00000174250.2	CABZ01083442.1	si:cabz01083442.1 [Source:NCBI gene;Acc:101883419]	protein_coding
ENSDARG00000093193	76.0993	1.01505	0.26714	3.79969	0.000144877	0.0113776	ENSDART00000012571.9	chia.6	chitinase, acidic.6 [Source:ZFIN;Acc:ZDB-GENE-030131-1140]	protein_coding
ENSDARG00000098746	336.486	1.01517	0.274707	3.69546	0.00021949	0.0151648	ENSDART00000166766.2	dhrs13l1	dehydrogenase/reductase (SDR family) member 13 like 1 [Source:ZFIN;Acc:ZDB-GENE-040426-1907]	nonsense_mediated_decay
ENSDARG00000101726	183.747	1.01807	0.190942	5.33181	9.72369e-08	2.49118e-05	ENSDART00000162429.2	ces2b	carboxylesterase 2b [Source:ZFIN;Acc:ZDB-GENE-041014-96]	protein_coding
ENSDARG00000014031	807.399	1.01843	0.148347	6.8652	6.63961e-12	4.51147e-09	ENSDART00000016604.8	abcc2	ATP-binding cassette, sub-family C (CFTR/MRP), member 2 [Source:ZFIN;Acc:ZDB-GENE-040426-1523]	protein_coding
ENSDARG00000104244	67.2387	1.03536	0.286296	3.6164	0.000298734	0.0185631	ENSDART00000167269.2	twsg1a	twisted gastrulation BMP signaling modulator 1a [Source:NCBI gene;Acc:84037]	protein_coding
ENSDARG00000117818	126.811	1.05473	0.243584	4.33005	1.49075e-05	0.00183444	ENSDART00000194116.1	CR926130.2		lincRNA
ENSDARG00000032496	156.574	1.08717	0.157764	6.89113	5.5352e-12	3.93201e-09	ENSDART00000019353.9	pon1	paraoxonase 1 [Source:ZFIN;Acc:ZDB-GENE-040912-6]	protein_coding
ENSDARG00000100969	106.231	1.08995	0.210686	5.17332	2.29967e-07	5.28519e-05	ENSDART00000164596.2	tmprss13a	transmembrane serine protease 13a [Source:ZFIN;Acc:ZDB-GENE-090309-3]	protein_coding
ENSDARG00000093043	46.6616	1.09671	0.295042	3.71715	0.000201484	0.0143127	ENSDART00000124924.3	ugt2a7	UDP glucuronosyltransferase 2 family, polypeptide A7 [Source:ZFIN;Acc:ZDB-GENE-141215-33]	protein_coding
ENSDARG00000019838	107.909	1.10084	0.199028	5.53107	3.18291e-08	9.56588e-06	ENSDART00000013263.9	ugdh	UDP-glucose 6-dehydrogenase [Source:ZFIN;Acc:ZDB-GENE-011022-1]	protein_coding
ENSDARG00000101861	371.398	1.10413	0.142467	7.75011	9.18125e-15	8.8641e-12	ENSDART00000158403.2	cyp2k19	cytochrome P450, family 2, subfamily k, polypeptide 19 [Source:ZFIN;Acc:ZDB-GENE-091211-1]	protein_coding
ENSDARG00000069453	35.4804	1.14784	0.33411	3.43551	0.000591445	0.0305053	ENSDART00000134868.2	zgc:113314	zgc:113314 [Source:ZFIN;Acc:ZDB-GENE-050913-19]	retained_intron
ENSDARG00000052917	88.3003	1.17865	0.265163	4.445	8.78927e-06	0.00119683	ENSDART00000154718.2	si:ch211-202f3.3	si:ch211-202f3.3 [Source:ZFIN;Acc:ZDB-GENE-080917-19]	retained_intron
ENSDARG00000077217	40.0017	1.19716	0.315463	3.79492	0.000147691	0.0115363	ENSDART00000155037.3	zgc:162184	zgc:162184 [Source:ZFIN;Acc:ZDB-GENE-070424-83]	protein_coding
ENSDARG00000104818	154.298	1.21161	0.21618	5.60465	2.08679e-08	6.79417e-06	ENSDART00000165342.2	ces2b	carboxylesterase 2b [Source:ZFIN;Acc:ZDB-GENE-041014-96]	protein_coding
ENSDARG00000093774	555.302	1.22472	0.273136	4.48391	7.3288e-06	0.00103184	ENSDART00000048838.5	rbp2b	retinol binding protein 2b, cellular [Source:ZFIN;Acc:ZDB-GENE-040715-7]	protein_coding
ENSDARG00000098589	459.602	1.23849	0.168142	7.36574	1.76164e-13	1.37655e-10	ENSDART00000165290.2	cyb5a	cytochrome b5 type A (microsomal) [Source:ZFIN;Acc:ZDB-GENE-040426-2148]	protein_coding
ENSDARG00000006220	990.999	1.27568	0.133765	9.53674	1.474e-21	2.55951e-18	ENSDART00000123415.4	ugt1a1	UDP glucuronosyltransferase 1 family, polypeptide A1 [Source:ZFIN;Acc:ZDB-GENE-071004-4]	protein_coding
ENSDARG00000057844	42.6469	1.30497	0.352535	3.70168	0.000214178	0.0148763	ENSDART00000080600.3	zgc:171470	zgc:171470 [Source:ZFIN;Acc:ZDB-GENE-080204-4]	protein_coding
ENSDARG00000033364	834.618	1.33062	0.116361	11.4353	2.78418e-30	8.70224e-27	ENSDART00000045329.6	mgst3b	microsomal glutathione S-transferase 3b [Source:ZFIN;Acc:ZDB-GENE-061215-48]	protein_coding
ENSDARG00000027986	135.841	1.38018	0.161016	8.57173	1.01945e-17	1.44837e-14	ENSDART00000145219.2	slc35d1b	solute carrier family 35 member D1b [Source:ZFIN;Acc:ZDB-GENE-040426-1213]	protein_coding
ENSDARG00000017388	102.795	1.42262	0.224362	6.34076	2.28629e-10	1.27608e-07	ENSDART00000015841.9	gstt1b	glutathione S-transferase theta 1b [Source:ZFIN;Acc:ZDB-GENE-040426-1491]	protein_coding
ENSDARG00000007344	862.536	1.42867	0.13279	10.7588	5.38698e-27	1.20268e-23	ENSDART00000007293.8	tcap	titin-cap (telethonin) [Source:ZFIN;Acc:ZDB-GENE-070501-5]	protein_coding
ENSDARG00000104654	39.0201	1.45123	0.292225	4.96614	6.82991e-07	0.000139387	ENSDART00000167747.3	leap2	liver-expressed antimicrobial peptide 2 [Source:ZFIN;Acc:ZDB-GENE-081022-131]	protein_coding
ENSDARG00000103019	59.6192	1.47467	0.281439	5.23973	1.60815e-07	3.9269e-05	ENSDART00000168934.2	gstp2	glutathione S-transferase pi 2 [Source:ZFIN;Acc:ZDB-GENE-050601-1]	protein_coding
ENSDARG00000051940	59.778	1.48501	0.254853	5.82692	5.64585e-09	2.0053e-06	ENSDART00000097357.5	ugt2a4	UDP glucuronosyltransferase 2 family, polypeptide A4 [Source:ZFIN;Acc:ZDB-GENE-080721-23]	protein_coding
ENSDARG00000089697	68.0887	1.60919	0.212199	7.58339	3.36635e-14	2.92274e-11	ENSDART00000122221.4	nfe2l2b	nuclear factor, erythroid 2-like 2b [Source:ZFIN;Acc:ZDB-GENE-120320-3]	protein_coding
ENSDARG00000101423	790.766	1.98459	0.15352	12.9273	3.1588e-38	1.23414e-34	ENSDART00000099074.4	cyp2y3	cytochrome P450, family 2, subfamily Y, polypeptide 3 [Source:ZFIN;Acc:ZDB-GENE-050522-490]	protein_coding
ENSDARG00000013050	407.448	2.05105	0.137859	14.8779	4.58693e-50	2.38949e-46	ENSDART00000149382.4	abcc12	ATP-binding cassette, sub-family C (CFTR/MRP), member 12 [Source:ZFIN;Acc:ZDB-GENE-050517-25]	protein_coding
ENSDARG00000012609	98.3397	3.15372	0.494183	6.38167	1.75163e-10	1.01387e-07	ENSDART00000121506.4	hpxa	hemopexin a [Source:NCBI gene;Acc:327588]	protein_coding
ENSDARG00000068290	35.0108	3.29295	0.342658	9.61001	7.25414e-22	1.4171e-18	ENSDART00000098705.5	si:dkey-286h2.3	si:dkey-286h2.3 [Source:ZFIN;Acc:ZDB-GENE-161014-2]	protein_coding
ENSDARG00000068493	97.7627	4.32732	0.286054	15.1276	1.0648e-51	8.32035e-48	ENSDART00000161218.2	cyp2y3	cytochrome P450, family 2, subfamily Y, polypeptide 3 [Source:ZFIN;Acc:ZDB-GENE-050522-490]	protein_coding
ENSDARG00000104593	411.322	4.76383	0.195599	24.3551	5.1177e-131	7.99795e-127	ENSDART00000157959.2	cyp2k18	cytochrome P450, family 2, subfamily K, polypeptide 18 [Source:ZFIN;Acc:ZDB-GENE-040426-1584]	protein_coding
