# Supplementary material for: Testing the effects of two different zebrafish exposure paradigms on transcriptomic-based chemical risk assessment using the flame retardant triphenyl phosphate
Source: Toxicol Sci. 2025 Sep 9;208(1):176–85. doi: 10.1093/toxsci/kfaf124 (PMC12599871; doi:10.1093/toxsci/kfaf124)
Supplement: kfaf124_Supplementary_Data [file kfaf124_supplementary_data.zip › kfaf124_Supplementary_Data/toxsci-25-0339-File003.xlsx]

## Sheet: TPP GBT EC20vsCC all
ensembl_gene_id	baseMean	log2FoldChange	lfcSE	stat	pvalue	padj	ensembl_transcript_id_version	external_gene_name	description	transcript_biotype	inGeneList
ENSDARG00000102141	134.435	-1.05251	0.278248	-3.78265	0.000155169	0.00595372	ENSDART00000171737.2	ptpn12	protein tyrosine phosphatase non-receptor type 12 [Source:ZFIN;Acc:ZDB-GENE-040426-1441]	protein_coding	YES
ENSDARG00000102123	153.064	-0.216779	0.17536	-1.23619	0.216388	0.536275	ENSDART00000166826.2	phtf2	putative homeodomain transcription factor 2 [Source:ZFIN;Acc:ZDB-GENE-040711-4]	protein_coding
ENSDARG00000114503	199.96	0.282743	0.175792	1.6084	0.107748	0.381533	ENSDART00000170197.2	phtf2	putative homeodomain transcription factor 2 [Source:ZFIN;Acc:ZDB-GENE-040711-4]	protein_coding
ENSDARG00000115971	7.90468	0.907013	0.651929	1.39127	0.164142		ENSDART00000180254.1	CU856344.1		protein_coding
ENSDARG00000098311	68.7733	-0.802189	0.361	-2.22213	0.0262746	0.176561	ENSDART00000167851.2	si:zfos-932h1.3	si:zfos-932h1.3 [Source:ZFIN;Acc:ZDB-GENE-141222-4]	protein_coding
ENSDARG00000104839	421.155	-1.17955	0.419582	-2.81125	0.00493488	0.0635485	ENSDART00000164425.2	mansc1	MANSC domain containing 1 [Source:ZFIN;Acc:ZDB-GENE-070209-77]	protein_coding
ENSDARG00000100143	172.418	-0.65836	0.448736	-1.46714	0.142337	0.43753	ENSDART00000166440.2	lrp6	low density lipoprotein receptor-related protein 6 [Source:ZFIN;Acc:ZDB-GENE-090821-1]	protein_coding	YES
ENSDARG00000102474	384.063	0.275273	0.125516	2.19314	0.0282976	0.184572	ENSDART00000161055.3	dusp16	dual specificity phosphatase 16 [Source:ZFIN;Acc:ZDB-GENE-040426-2360]	protein_coding
ENSDARG00000104049	425.203	-0.0804316	0.127865	-0.629035	0.529326	0.79788	ENSDART00000186461.1	crebl2	cAMP responsive element binding protein-like 2 [Source:NCBI gene;Acc:436975]	protein_coding
ENSDARG00000102226	106.977	-0.173964	0.237536	-0.73237	0.463943	0.755861	ENSDART00000171845.3	gpr19	G protein-coupled receptor 19 [Source:ZFIN;Acc:ZDB-GENE-040426-1295]	protein_coding
ENSDARG00000103095	730.172	0.056414	0.138163	0.408316	0.683042	0.880752	ENSDART00000163280.3	tbk1	TANK-binding kinase 1 [Source:ZFIN;Acc:ZDB-GENE-060512-359]	protein_coding
ENSDARG00000102128	416.502	-0.104057	0.220459	-0.472	0.636927	0.857929	ENSDART00000169805.2	eps8a	epidermal growth factor receptor pathway substrate 8a [Source:ZFIN;Acc:ZDB-GENE-040426-871]	protein_coding
ENSDARG00000110470	314.828	-0.296346	0.149192	-1.98635	0.0469946	0.244417	ENSDART00000169667.3	ptpro	protein tyrosine phosphatase receptor type O [Source:ZFIN;Acc:ZDB-GENE-070424-54]	protein_coding
ENSDARG00000100422	261.523	-0.211569	0.230651	-0.917267	0.359003	0.676214	ENSDART00000172566.2	ptpro	protein tyrosine phosphatase receptor type O [Source:ZFIN;Acc:ZDB-GENE-070424-54]	protein_coding
ENSDARG00000104632	30.3278	-1.29209	0.464473	-2.78184	0.00540517	0.0676085	ENSDART00000166186.3	RERG	si:cabz01085950.1 [Source:ZFIN;Acc:ZDB-GENE-161017-134]	protein_coding
ENSDARG00000100660	36.0996	-0.091769	0.289048	-0.317487	0.750874	0.912021	ENSDART00000166174.3	si:ch73-252i11.1	si:ch73-252i11.1 [Source:ZFIN;Acc:ZDB-GENE-141210-7]	protein_coding
ENSDARG00000113107	0.90073	-1.61269	2.01314	-0.801085	0.423082		ENSDART00000184884.1	CABZ01085275.1	poly [ADP-ribose] polymerase 12-like [Source:NCBI gene;Acc:110439344]	protein_coding
ENSDARG00000099787	7.8345	0.24091	0.585486	0.41147	0.680728		ENSDART00000159128.2	echdc3	enoyl CoA hydratase domain containing 3 [Source:NCBI gene;Acc:780842]	protein_coding
ENSDARG00000112451	5.46427	0.232073	0.722095	0.321389	0.747916		ENSDART00000183304.1	FO834823.1		protein_coding
ENSDARG00000070546	1.86014	-0.905477	1.41613	-0.639403	0.52256		ENSDART00000103659.5	msgn1	mesogenin 1 [Source:NCBI gene;Acc:360135]	protein_coding
ENSDARG00000045914	898.551	-0.398661	0.162091	-2.45949	0.0139133	0.119758	ENSDART00000131419.3	si:ch211-51e12.7	si:ch211-51e12.7 [Source:ZFIN;Acc:ZDB-GENE-030131-8279]	protein_coding
ENSDARG00000045913	180.131	0.286983	0.198277	1.44738	0.14779	0.445105	ENSDART00000067488.7	mrps10	mitochondrial ribosomal protein S10 [Source:NCBI gene;Acc:565937]	protein_coding
ENSDARG00000045911	482.77	-0.279165	0.181842	-1.53521	0.124732	0.407356	ENSDART00000132625.4	tulp4a	TUB like protein 4a [Source:ZFIN;Acc:ZDB-GENE-060503-215]	protein_coding
ENSDARG00000045910	313.395	0.0732847	0.149719	0.489482	0.6245	0.851666	ENSDART00000142225.3	tmem181	transmembrane protein 181 [Source:ZFIN;Acc:ZDB-GENE-060503-309]	retained_intron
ENSDARG00000045909	311.665	-0.767663	0.254367	-3.01793	0.00254507	0.042557	ENSDART00000138500.4	dynlt1	dynein, light chain, Tctex-type 1 [Source:ZFIN;Acc:ZDB-GENE-041210-9]	protein_coding
ENSDARG00000025073	8848.06	0.319928	0.143812	2.22462	0.0261067	0.176067	ENSDART00000148933.2	rpl18a	ribosomal protein L18a [Source:NCBI gene;Acc:394035]	nonsense_mediated_decay
ENSDARG00000084828	0.598499	2.03097	2.56402	0.792104	0.4283		ENSDART00000120228.2	BX890562.1		snoRNA
ENSDARG00000095951	1.80086	-0.0839243	1.40049	-0.0599251	0.952215		ENSDART00000148638.2	BX890562.3		lincRNA
ENSDARG00000093924	0.804499	-1.93446	2.44086	-0.792533	0.42805		ENSDART00000145121.3	BX890562.2		lincRNA
ENSDARG00000108269	0						ENSDART00000175446.2	BX890562.4		rRNA
ENSDARG00000084451	0						ENSDART00000119851.2	AL845512.1		rRNA
ENSDARG00000031737	6.8623	-0.321458	0.761916	-0.421908	0.673092		ENSDART00000049154.7	pthlha	parathyroid hormone-like hormone a [Source:ZFIN;Acc:ZDB-GENE-050119-9]	protein_coding
ENSDARG00000099652	311.848	0.00423775	0.145488	0.0291279	0.976763	0.992498	ENSDART00000171138.2	xpot	exportin, tRNA (nuclear export receptor for tRNAs) [Source:NCBI gene;Acc:558020]	protein_coding
ENSDARG00000101047	123.35	-0.267794	0.231385	-1.15735	0.247129	0.571529	ENSDART00000164735.2	rtcb	RNA 2',3'-cyclic phosphate and 5'-OH ligase [Source:NCBI gene;Acc:406376]	nonsense_mediated_decay
ENSDARG00000102104	0						ENSDART00000164689.2	CU855889.1		antisense
ENSDARG00000099833	95.8729	0.472241	0.220261	2.144	0.0320326	0.198724	ENSDART00000169748.2	fbxo7	F-box protein 7 [Source:ZFIN;Acc:ZDB-GENE-050913-68]	protein_coding	YES
ENSDARG00000103870	20.9681	0.307408	0.428011	0.718226	0.472618	0.761865	ENSDART00000165560.2	CU855889.2		antisense
ENSDARG00000096118	141.782	0.0256956	0.191292	0.134326	0.893145	0.967581	ENSDART00000150698.3	ost4	oligosaccharyltransferase complex subunit 4 (non-catalytic) [Source:ZFIN;Acc:ZDB-GENE-110307-1]	protein_coding	YES
ENSDARG00000045900	300.101	-0.0278325	0.171918	-0.161894	0.87139	0.960598	ENSDART00000150276.2	agbl5	ATP/GTP binding protein-like 5 [Source:NCBI gene;Acc:445479]	retained_intron
ENSDARG00000016968	509.941	0.231008	0.128478	1.79803	0.0721718	0.309111	ENSDART00000150852.2	tmem214	transmembrane protein 214 [Source:ZFIN;Acc:ZDB-GENE-110307-2]	retained_intron
ENSDARG00000102878	814.579	-0.0196203	0.137546	-0.142645	0.88657	0.966065	ENSDART00000164441.2	mapre3b	microtubule-associated protein, RP/EB family, member 3b [Source:ZFIN;Acc:ZDB-GENE-040704-6]	protein_coding
ENSDARG00000059311	3002.69	0.0888481	0.118555	0.749427	0.4536	0.748377	ENSDART00000134323.3	dpysl5b	dihydropyrimidinase like 5b [Source:ZFIN;Acc:ZDB-GENE-050720-4]	nonsense_mediated_decay
ENSDARG00000017386	69.5844	-0.375213	0.239384	-1.56741	0.117019	0.393884	ENSDART00000135618.3	sobpb	sine oculis binding protein homolog (Drosophila) b [Source:NCBI gene;Acc:100006088]	protein_coding
ENSDARG00000045898	354.216	-0.621575	0.278797	-2.22949	0.0257812	0.174756	ENSDART00000067461.5	si:ch211-152c2.3	si:ch211-152c2.3 [Source:ZFIN;Acc:ZDB-GENE-030131-9914]	protein_coding
ENSDARG00000006060	243.941	-0.220919	0.194043	-1.13851	0.254908	0.580669	ENSDART00000149162.3	crybg1b	crystallin beta-gamma domain containing 1b [Source:ZFIN;Acc:ZDB-GENE-030131-7179]	protein_coding
ENSDARG00000113105	6.07096	-1.04324	0.666644	-1.56491	0.117603		ENSDART00000189414.1	BX649468.1		protein_coding
ENSDARG00000103050	2.67918	-0.681281	0.942344	-0.722964	0.469702		ENSDART00000168266.2	mrap2b	melanocortin 2 receptor accessory protein 2b [Source:NCBI gene;Acc:101884805]	protein_coding
ENSDARG00000070535	0.998234	1.15816	1.78351	0.649371	0.516099		ENSDART00000103631.5	ripply2	ripply transcriptional repressor 2 [Source:NCBI gene;Acc:654447]	protein_coding
ENSDARG00000013789	5.61691	-1.10009	0.76389	-1.44012	0.149834		ENSDART00000023483.7	sim1b	SIM bHLH transcription factor 1b [Source:ZFIN;Acc:ZDB-GENE-041210-5]	protein_coding
ENSDARG00000063686	93.4362	-0.00103578	0.233183	-0.0044419	0.996456	0.999309	ENSDART00000093289.7	atp23	ATP23 metallopeptidase and ATP synthase assembly factor homolog [Source:NCBI gene;Acc:100004177]	protein_coding
ENSDARG00000087962	257.802	-0.248702	0.170258	-1.46074	0.144087	0.43915	ENSDART00000122535.4	rpap3	RNA polymerase II associated protein 3 [Source:ZFIN;Acc:ZDB-GENE-040426-928]	protein_coding	YES
ENSDARG00000099313	277.001	0.372835	0.215297	1.73172	0.0833231	0.333096	ENSDART00000184706.1	naga	N-acetylgalactosaminidase, alpha [Source:ZFIN;Acc:ZDB-GENE-051113-256]	protein_coding
ENSDARG00000103102	17.2243	0.0985624	0.42088	0.234182	0.814844	0.93885	ENSDART00000170292.2	FAM180A	family with sequence similarity 180 member A [Source:HGNC Symbol;Acc:HGNC:33773]	protein_coding
ENSDARG00000104018	1278.05	-0.00649618	0.161675	-0.0401804	0.967949	0.989605	ENSDART00000172320.2	mtpn	myotrophin [Source:NCBI gene;Acc:406240]	protein_coding	YES
ENSDARG00000102157	1.82288	-1.24748	1.2759	-0.977725	0.32821		ENSDART00000171561.2	si:ch211-117i20.2	si:ch211-117i20.2 [Source:ZFIN;Acc:ZDB-GENE-131121-573]	protein_coding
ENSDARG00000098612	13.595	-0.346161	0.617134	-0.560917	0.574854	0.821428	ENSDART00000166467.2	chrm2a	cholinergic receptor, muscarinic 2a [Source:ZFIN;Acc:ZDB-GENE-030314-1]	protein_coding
ENSDARG00000100898	0.0565402	0	5.2679	0	1		ENSDART00000162672.2	CR548631.1		rRNA
ENSDARG00000102340	1489.15	0.0158469	0.126754	0.125021	0.900507	0.9702	ENSDART00000164623.2	ptn	pleiotrophin [Source:ZFIN;Acc:ZDB-GENE-030624-1]	protein_coding
ENSDARG00000111388	182.24	0.0795987	0.146747	0.542422	0.587528	0.829276	ENSDART00000189813.1	CABZ01068469.1	UPF2 regulator of nonsense mediated mRNA decay [Source:NCBI gene;Acc:569006]	protein_coding
ENSDARG00000025601	1.85235	0.351748	1.12896	0.311569	0.755368		ENSDART00000082383.6	trim35-14	tripartite motif containing 35-14 [Source:ZFIN;Acc:ZDB-GENE-110920-6]	protein_coding
ENSDARG00000063672	447.059	-0.0612941	0.123748	-0.495314	0.620379	0.84943	ENSDART00000093236.6	zmp:0000000711	zmp:0000000711 [Source:ZFIN;Acc:ZDB-GENE-130530-714]	protein_coding
ENSDARG00000018149	1040.7	0.000462119	0.159587	0.00289571	0.99769	0.999457	ENSDART00000149826.3	slc38a4	solute carrier family 38 member 4 [Source:ZFIN;Acc:ZDB-GENE-041010-14]	retained_intron
ENSDARG00000095920	0.274628	0	3.98995	0	1		ENSDART00000149448.2	AL929171.1		lincRNA
ENSDARG00000045886	1477.97	0.0543751	0.138093	0.393759	0.693759	0.885819	ENSDART00000146779.3	slc38a2	solute carrier family 38 member 2 [Source:NCBI gene;Acc:566537]	protein_coding	YES
ENSDARG00000045885	532.247	0.0052527	0.114482	0.0458825	0.963404	0.988241	ENSDART00000148486.2	scaf11	SR-related CTD-associated factor 11 [Source:ZFIN;Acc:ZDB-GENE-041210-22]	protein_coding
ENSDARG00000007413	642.933	-0.322215	0.188007	-1.71384	0.0865575	0.340651	ENSDART00000019144.10	arid2	AT rich interactive domain 2 (ARID, RFX-like) [Source:ZFIN;Acc:ZDB-GENE-030131-6311]	protein_coding
ENSDARG00000097341	22.1894	0.629202	0.480282	1.31007	0.190173	0.503378	ENSDART00000153556.2	CR847994.1		lincRNA
ENSDARG00000045880	121.166	-0.468381	0.262245	-1.78604	0.074092	0.313754	ENSDART00000103484.5	gas2l3	growth arrest-specific 2 like 3 [Source:ZFIN;Acc:ZDB-GENE-030131-2560]	protein_coding
ENSDARG00000009657	328.775	-0.0656991	0.148104	-0.443602	0.657331	0.867193	ENSDART00000021139.8	fgfr1op2	FGFR1 oncogene partner 2 [Source:NCBI gene;Acc:335511]	protein_coding
ENSDARG00000093658	262.376	0.328803	0.153399	2.14345	0.0320773	0.198869	ENSDART00000144074.3	tm7sf3	transmembrane 7 superfamily member 3 [Source:ZFIN;Acc:ZDB-GENE-030131-1770]	protein_coding	YES
ENSDARG00000026839	141.733	0.143636	0.200771	0.715424	0.474347	0.762757	ENSDART00000032460.7	med21	mediator complex subunit 21 [Source:NCBI gene;Acc:406732]	protein_coding	YES
ENSDARG00000016979	171.729	-0.305407	0.168861	-1.80863	0.0705083	0.305138	ENSDART00000026963.7	pmpcb	peptidase (mitochondrial processing) beta [Source:ZFIN;Acc:ZDB-GENE-050220-10]	protein_coding
ENSDARG00000070477	109.747	-0.806121	0.247287	-3.25986	0.00111466	0.0249409	ENSDART00000123089.3	dnajc2	DnaJ (Hsp40) homolog, subfamily C, member 2 [Source:NCBI gene;Acc:403080]	protein_coding
ENSDARG00000045878	168.253	-0.337059	0.178379	-1.88957	0.058816	0.277188	ENSDART00000135749.2	nudt4b	nudix (nucleoside diphosphate linked moiety X)-type motif 4b [Source:ZFIN;Acc:ZDB-GENE-040912-79]	protein_coding
ENSDARG00000045877	641.748	0.0031051	0.127281	0.0243956	0.980537	0.993847	ENSDART00000067433.5	ube2nb	ubiquitin-conjugating enzyme E2Nb [Source:ZFIN;Acc:ZDB-GENE-040426-1291]	protein_coding
ENSDARG00000079391	182.657	0.246382	0.184449	1.33577	0.181623	0.493056	ENSDART00000111858.4	mrpl42	mitochondrial ribosomal protein L42 [Source:ZFIN;Acc:ZDB-GENE-101014-1]	protein_coding
ENSDARG00000015921	302.856	0.0353092	0.130465	0.270642	0.786666	0.927721	ENSDART00000003790.7	pwp1	PWP1 homolog, endonuclein [Source:ZFIN;Acc:ZDB-GENE-040426-1049]	protein_coding	YES
ENSDARG00000099520	0.990099	0.905343	1.87877	0.48188	0.629891		ENSDART00000165815.2	CU571163.1		lincRNA
ENSDARG00000061544	11.7226	-0.341867	0.592548	-0.576945	0.563977	0.815971	ENSDART00000087835.6	ano6	anoctamin 6 [Source:ZFIN;Acc:ZDB-GENE-081104-64]	protein_coding
ENSDARG00000020812	0.160901	0	5.2679	0	1		ENSDART00000134417.4	si:ch73-177h5.2	si:ch73-177h5.2 [Source:ZFIN;Acc:ZDB-GENE-081104-247]	protein_coding
ENSDARG00000094007	0.161891	1.01298	5.26736	0.192313	0.847497		ENSDART00000132234.3	CU467633.3		processed_transcript
ENSDARG00000093685	0.33267	0.0110857	3.39795	0.00326246	0.997397		ENSDART00000144815.2	CU467633.2		processed_transcript
ENSDARG00000059196	1.33872	-0.582245	1.56231	-0.372681	0.709386		ENSDART00000146513.2	CU467633.1		processed_transcript
ENSDARG00000009262	62.7315	-0.457563	0.307476	-1.48813	0.136718	0.428925	ENSDART00000180463.1	FAR2	si:dkey-97m3.1 [Source:ZFIN;Acc:ZDB-GENE-060503-367]	protein_coding
ENSDARG00000018618	1357.36	-0.42925	0.195154	-2.19954	0.0278397	0.182999	ENSDART00000129521.4	cpsf6	cleavage and polyadenylation specific factor 6 [Source:NCBI gene;Acc:327069]	protein_coding
ENSDARG00000045874	149.388	-0.511656	0.178404	-2.86797	0.00413117	0.057623	ENSDART00000067427.5	yeats4	YEATS domain containing 4 [Source:ZFIN;Acc:ZDB-GENE-040718-252]	protein_coding
ENSDARG00000057468	82.709	-0.424161	0.228754	-1.85422	0.0637074	0.288323	ENSDART00000148900.3	kcnc2	potassium voltage-gated channel, Shaw-related subfamily, member 2 [Source:ZFIN;Acc:ZDB-GENE-070410-118]	protein_coding
ENSDARG00000045873	15.3341	-0.18255	0.44692	-0.408461	0.682935	0.880675	ENSDART00000067423.5	frs2a	fibroblast growth factor receptor substrate 2a [Source:ZFIN;Acc:ZDB-GENE-060503-462]	protein_coding	YES
ENSDARG00000079143	58.7353	-0.41784	0.242338	-1.7242	0.0846712	0.336389	ENSDART00000131046.3	si:ch73-278m9.1	si:ch73-278m9.1 [Source:ZFIN;Acc:ZDB-GENE-141212-261]	protein_coding
ENSDARG00000057714	96.192	0.0040385	0.223015	0.0181087	0.985552	0.995412	ENSDART00000166058.2	cmah	cytidine monophospho-N-acetylneuraminic acid hydroxylase [Source:NCBI gene;Acc:431739]	protein_coding
ENSDARG00000045224	6.04211	0.520625	0.674584	0.771771	0.44025		ENSDART00000163996.2	glipr1a	GLI pathogenesis-related 1a [Source:ZFIN;Acc:ZDB-GENE-110309-2]	protein_coding
ENSDARG00000011246	175.926	0.149711	0.163113	0.917842	0.358702	0.67602	ENSDART00000125815.3	krr1	KRR1 small subunit processome component homolog [Source:ZFIN;Acc:ZDB-GENE-060623-10]	protein_coding
ENSDARG00000053709	6.67656	0.0636662	0.7269	0.0875859	0.930206		ENSDART00000075788.6	si:ch73-89b15.3	si:ch73-89b15.3 [Source:ZFIN;Acc:ZDB-GENE-141212-224]	protein_coding
ENSDARG00000099129	24.8376	0.231739	0.367653	0.630321	0.528485	0.797256	ENSDART00000166274.2	phlda1	pleckstrin homology-like domain, family A, member 1 [Source:ZFIN;Acc:ZDB-GENE-041010-103]	protein_coding
ENSDARG00000101813	1493.27	-0.580619	0.186657	-3.11062	0.00186695	0.0351513	ENSDART00000177727.2	nap1l1	nucleosome assembly protein 1-like 1 [Source:ZFIN;Acc:ZDB-GENE-030516-2]	protein_coding
ENSDARG00000039724	27.4006	0.287948	0.372525	0.772962	0.439545	0.739016	ENSDART00000058059.7	OSBPL8	oxysterol binding protein-like 8 [Source:NCBI gene;Acc:101883298]	protein_coding
ENSDARG00000070441	122.134	0.0532967	0.318875	0.16714	0.86726	0.959796	ENSDART00000103371.6	zdhhc17	zinc finger DHHC-type containing 17 [Source:ZFIN;Acc:ZDB-GENE-070424-194]	protein_coding
ENSDARG00000011961	247.738	0.460678	0.202124	2.27918	0.0226564	0.161989	ENSDART00000134123.4	csrp2	cysteine and glycine-rich protein 2 [Source:ZFIN;Acc:ZDB-GENE-040426-1863]	protein_coding
ENSDARG00000008986	47.3079	-0.589777	0.282156	-2.09025	0.0365953	0.214441	ENSDART00000140760.3	e2f7	E2F transcription factor 7 [Source:NCBI gene;Acc:567941]	protein_coding	YES
ENSDARG00000008235	105.112	0.262847	0.211912	1.24036	0.214842	0.534412	ENSDART00000021953.11	cog5	component of oligomeric golgi complex 5 [Source:ZFIN;Acc:ZDB-GENE-041210-47]	protein_coding
ENSDARG00000107595	0.057552	0	5.2679	0	1		ENSDART00000174951.2	BX072538.1		rRNA
ENSDARG00000004592	177.228	0.0148911	0.176859	0.0841973	0.9329	0.979113	ENSDART00000128807.4	gpr22a	G protein-coupled receptor 22a [Source:NCBI gene;Acc:504167]	protein_coding
ENSDARG00000006567	37.8218	0.0712886	0.279366	0.25518	0.798584	0.932393	ENSDART00000130623.4	dus4l	dihydrouridine synthase 4-like (S. cerevisiae) [Source:ZFIN;Acc:ZDB-GENE-040801-233]	protein_coding
ENSDARG00000016231	64.941	-0.039597	0.220218	-0.179808	0.857303	0.955854	ENSDART00000007638.6	bcap29	B cell receptor associated protein 29 [Source:ZFIN;Acc:ZDB-GENE-050522-468]	protein_coding
ENSDARG00000016749	85.0953	0.17984	0.187979	0.956701	0.338718	0.660069	ENSDART00000134442.3	slco1c1	solute carrier organic anion transporter family, member 1C1 [Source:ZFIN;Acc:ZDB-GENE-041210-50]	protein_coding	YES
ENSDARG00000004227	97.8582	-0.397704	0.279071	-1.4251	0.154129	0.454148	ENSDART00000133843.3	pde3a	phosphodiesterase 3A, cGMP-inhibited [Source:ZFIN;Acc:ZDB-GENE-041210-23]	protein_coding
ENSDARG00000006038	271.785	-0.235052	0.141047	-1.66648	0.0956188	0.358403	ENSDART00000128934.4	aebp2	AE binding protein 2 [Source:NCBI gene;Acc:406815]	protein_coding	YES
ENSDARG00000045870	1111.97	-0.283865	0.185764	-1.52809	0.126489	0.410792	ENSDART00000135701.2	plekha5	pleckstrin homology domain containing, family A member 5 [Source:ZFIN;Acc:ZDB-GENE-041210-25]	protein_coding
ENSDARG00000098551	41.6913	-0.23311	0.289	-0.80661	0.419891	0.725517	ENSDART00000168633.2	CABZ01085700.1		protein_coding
ENSDARG00000060248	48.7639	0.552	0.284063	1.94323	0.0519883	0.259001	ENSDART00000084691.6	fgd4b	FYVE, RhoGEF and PH domain containing 4b [Source:ZFIN;Acc:ZDB-GENE-110421-6]	protein_coding
ENSDARG00000017757	125.443	0.303926	0.18982	1.60113	0.109348	0.383993	ENSDART00000009076.8	pik3cg	phosphatidylinositol-4,5-bisphosphate 3-kinase, catalytic subunit gamma [Source:ZFIN;Acc:ZDB-GENE-040426-2532]	protein_coding
ENSDARG00000030598	276.257	-0.466992	0.254622	-1.83406	0.0666455	0.295831	ENSDART00000075320.6	nampta	nicotinamide phosphoribosyltransferase a [Source:ZFIN;Acc:ZDB-GENE-110420-1]	protein_coding	YES
ENSDARG00000077356	12.9152	0.275219	0.518127	0.531181	0.595294	0.833616	ENSDART00000153834.2	sypl1	synaptophysin-like 1 [Source:ZFIN;Acc:ZDB-GENE-110420-2]	protein_coding	YES
ENSDARG00000097907	3.3529	0.799517	0.971479	0.822989	0.410514		ENSDART00000156847.2	CU928083.1		antisense
ENSDARG00000089860	22.624	0.554278	0.41077	1.34936	0.17722	0.486526	ENSDART00000155320.2	atxn7l1	ataxin 7-like 1 [Source:ZFIN;Acc:ZDB-GENE-131127-383]	protein_coding
ENSDARG00000097073	0.153766	0	5.2679	0	1		ENSDART00000153692.2	CU928073.1		antisense
ENSDARG00000039843	77.6553	0.571333	0.258453	2.21058	0.0270647	0.179415	ENSDART00000180124.1	znf800b	zinc finger protein 800b [Source:ZFIN;Acc:ZDB-GENE-040426-1166]	protein_coding
ENSDARG00000077654	271.213	-0.0325242	0.142242	-0.228654	0.819138	0.940647	ENSDART00000153944.2	grm8a	glutamate receptor, metabotropic 8a [Source:ZFIN;Acc:ZDB-GENE-110421-2]	protein_coding
ENSDARG00000112842	0.665019	1.49672	2.75662	0.542956	0.58716		ENSDART00000190125.1	si:dkey-61f9.1	si:dkey-61f9.1 [Source:ZFIN;Acc:ZDB-GENE-041210-13]	protein_coding
ENSDARG00000070414	2.20702	1.04549	1.29522	0.80719	0.419557		ENSDART00000056913.6	si:dkey-61f9.1	si:dkey-61f9.1 [Source:ZFIN;Acc:ZDB-GENE-041210-13]	protein_coding
ENSDARG00000033296	125.138	-0.426703	0.254195	-1.67865	0.093221	0.354513	ENSDART00000049194.7	gpr37b	G protein-coupled receptor 37b [Source:ZFIN;Acc:ZDB-GENE-041210-264]	protein_coding
ENSDARG00000006283	597.412	-0.0237958	0.172363	-0.138056	0.890196	0.967085	ENSDART00000028016.8	waslb	WASP like actin nucleation promoting factor b [Source:ZFIN;Acc:ZDB-GENE-040426-718]	protein_coding
ENSDARG00000045864	14.5279	-0.21714	0.43364	-0.500737	0.616556	0.846913	ENSDART00000067409.4	lmod2b	leiomodin 2 (cardiac) b [Source:ZFIN;Acc:ZDB-GENE-041210-356]	protein_coding
ENSDARG00000045863	5.04436	-0.201495	0.734818	-0.274211	0.783922		ENSDART00000146889.2	asb15b	ankyrin repeat and SOCS box containing 15b [Source:ZFIN;Acc:ZDB-GENE-041210-265]	protein_coding
ENSDARG00000093470	0.219666	2.86906	5.18686	0.55314	0.580168		ENSDART00000145235.2	CT009596.1		lincRNA
ENSDARG00000105162	46.4579	0.462438	0.274265	1.6861	0.0917767	0.351024	ENSDART00000161244.2	CR293509.1		lincRNA
ENSDARG00000107526	18.6475	0.160614	0.380811	0.421767	0.673195	0.874858	ENSDART00000177529.2	smkr1	small lysine rich protein 1 [Source:NCBI gene;Acc:103910385]	protein_coding
ENSDARG00000016691	188.952	0.501346	0.196549	2.55074	0.0107493	0.102605	ENSDART00000135352.3	cd9b	CD9 molecule b [Source:ZFIN;Acc:ZDB-GENE-040426-2768]	protein_coding	YES
ENSDARG00000101363	361.816	0.113316	0.142337	0.796109	0.425969	0.729797	ENSDART00000171079.2	ano2b	anoctamin 2b [Source:ZFIN;Acc:ZDB-GENE-060503-62]	retained_intron
ENSDARG00000095042	0.384608	-2.77724	3.52797	-0.787208	0.43116		ENSDART00000135048.3	CU468826.1		antisense
ENSDARG00000100963	0						ENSDART00000166671.2	CU468826.2		processed_transcript
ENSDARG00000115613	0						ENSDART00000191836.1	CU468826.3	U2 small nuclear ribonucleoprotein auxiliary factor 35 kDa subunit-related protein 1-like [Source:NCBI gene;Acc:100331497]	protein_coding
ENSDARG00000059043	22.9514	0.474885	0.407046	1.16666	0.243346	0.568043	ENSDART00000082046.4	ntf3	neurotrophin 3 [Source:ZFIN;Acc:ZDB-GENE-031118-66]	protein_coding	YES
ENSDARG00000075281	335.604	-0.391243	0.155986	-2.50819	0.0121351	0.110898	ENSDART00000130588.3	tbc1d30	TBC1 domain family, member 30 [Source:ZFIN;Acc:ZDB-GENE-030131-2064]	protein_coding
ENSDARG00000023766	420.252	0.364804	0.146244	2.49449	0.0126139	0.113062	ENSDART00000028694.8	gnsa	glucosamine (N-acetyl)-6-sulfatase a [Source:ZFIN;Acc:ZDB-GENE-050107-5]	protein_coding	YES
ENSDARG00000097286	0						ENSDART00000156410.2	FP102892.1		antisense
ENSDARG00000039356	57.7897	-0.376876	0.249851	-1.5084	0.131451	0.418727	ENSDART00000057519.7	zgc:194209	zgc:194209 [Source:ZFIN;Acc:ZDB-GENE-081022-75]	protein_coding
ENSDARG00000059064	37.6308	-0.00233382	0.303733	-0.00768381	0.993869	0.998839	ENSDART00000184955.1	rassf3	Ras association domain family member 3 [Source:ZFIN;Acc:ZDB-GENE-100422-9]	protein_coding
ENSDARG00000099725	0.0606821	0	5.2679	0	1		ENSDART00000163439.2	FP236161.1		antisense
ENSDARG00000090401	7.83247	0.544487	0.602253	0.904084	0.365951		ENSDART00000130601.3	CABZ01020840.1	apoptosis facilitator Bcl-2-like protein 14 [Source:NCBI gene;Acc:101885512]	protein_coding
ENSDARG00000063578	144.489	-0.0115125	0.192551	-0.0597896	0.952323	0.985219	ENSDART00000093005.6	DGKI	diacylglycerol kinase, iota [Source:NCBI gene;Acc:100331649]	protein_coding
ENSDARG00000106466	0						ENSDART00000179241.2	CABZ01020834.1		rRNA
ENSDARG00000063563	193.928	0.16704	0.180308	0.926417	0.354229	0.672322	ENSDART00000147436.2	creb3l2	cAMP responsive element binding protein 3-like 2 [Source:NCBI gene;Acc:791169]	protein_coding
ENSDARG00000039350	92.7106	-0.231677	0.243384	-0.951902	0.341147	0.662243	ENSDART00000057507.4	ssbp1	single-stranded DNA binding protein 1 [Source:ZFIN;Acc:ZDB-GENE-050417-340]	protein_coding
ENSDARG00000073963	89.9206	-0.135836	0.215425	-0.630547	0.528337	0.797256	ENSDART00000109609.4	si:ch211-258f14.2	si:ch211-258f14.2 [Source:ZFIN;Acc:ZDB-GENE-070705-151]	protein_coding
ENSDARG00000069607	330.611	-0.42413	0.239133	-1.77361	0.076127	0.317703	ENSDART00000039313.7	zgc:162331	zgc:162331 [Source:ZFIN;Acc:ZDB-GENE-070410-75]	protein_coding
ENSDARG00000059053	149.808	0.199464	0.225449	0.884742	0.376296	0.691148	ENSDART00000129252.4	slc13a4	solute carrier family 13 member 4 [Source:ZFIN;Acc:ZDB-GENE-070424-71]	protein_coding
ENSDARG00000092677	85.9544	0.428118	0.266565	1.60605	0.108262	0.382194	ENSDART00000141539.2	coa6	cytochrome c oxidase assembly factor 6 [Source:ZFIN;Acc:ZDB-GENE-070705-152]	protein_coding	YES
ENSDARG00000020871	1254.85	-0.165347	0.0958771	-1.72457	0.0846045	0.336273	ENSDART00000150309.2	ptprz1b	protein tyrosine phosphatase receptor type Z1b [Source:ZFIN;Acc:ZDB-GENE-050506-100]	processed_transcript
ENSDARG00000039346	776.778	0.110747	0.165642	0.668588	0.503759	0.782799	ENSDART00000103293.4	ndufa5	NADH:ubiquinone oxidoreductase subunit A5 [Source:ZFIN;Acc:ZDB-GENE-050320-17]	protein_coding
ENSDARG00000101565	14.4476	-0.0442214	0.460565	-0.0960155	0.923508	0.976368	ENSDART00000163410.2	CU468917.1		lincRNA
ENSDARG00000097044	15.7098	0.433917	0.47449	0.91449	0.36046	0.6774	ENSDART00000156247.3	CU468915.1		lincRNA
ENSDARG00000059003	305.239	0.301714	0.138412	2.17982	0.029271	0.188448	ENSDART00000154025.3	strip2	striatin interacting protein 2 [Source:ZFIN;Acc:ZDB-GENE-120328-1]	protein_coding
ENSDARG00000039343	1057.98	0.0228988	0.0917715	0.249519	0.802959	0.93434	ENSDART00000155915.2	ahcyl2b	adenosylhomocysteinase like 2b [Source:ZFIN;Acc:ZDB-GENE-040115-5]	protein_coding
ENSDARG00000039340	149.998	-0.00239969	0.167158	-0.0143558	0.988546	0.996343	ENSDART00000138817.2	tmem209	transmembrane protein 209 [Source:ZFIN;Acc:ZDB-GENE-030131-2879]	retained_intron
ENSDARG00000070408	20.9873	-0.488754	0.418443	-1.16803	0.242794	0.567274	ENSDART00000103279.6	ccnd2b	cyclin D2, b [Source:ZFIN;Acc:ZDB-GENE-050420-354]	protein_coding
ENSDARG00000045858	63.508	-0.18679	0.239475	-0.780001	0.43539	0.736277	ENSDART00000067392.4	tigarb	TP53 induced glycolysis regulatory phosphatase b [Source:NCBI gene;Acc:393160]	protein_coding	YES
ENSDARG00000045856	5.8531	0.3725	0.765013	0.486919	0.626315		ENSDART00000067390.5	fgf6b	fibroblast growth factor 6b [Source:ZFIN;Acc:ZDB-GENE-050201-5]	protein_coding
ENSDARG00000045854	4.12366	-0.161427	0.93659	-0.172356	0.863158		ENSDART00000067388.3	fgf23	fibroblast growth factor 23 [Source:ZFIN;Acc:ZDB-GENE-050201-4]	protein_coding
ENSDARG00000045853	21.8441	-0.65944	0.366783	-1.7979	0.0721921	0.309127	ENSDART00000067386.5	rad51ap1	RAD51 associated protein 1 [Source:ZFIN;Acc:ZDB-GENE-050419-96]	protein_coding	YES
ENSDARG00000045851	6.07547	0.00708298	0.671588	0.0105466	0.991585		ENSDART00000067382.5	galnt8b.1	polypeptide N-acetylgalactosaminyltransferase 8b, tandem duplicate 1 [Source:ZFIN;Acc:ZDB-GENE-041210-83]	protein_coding
ENSDARG00000095324	3.90983	1.0847	0.810704	1.33798	0.180904		ENSDART00000147711.3	galnt8b.2	polypeptide N-acetylgalactosaminyltransferase 8b, tandem duplicate 2 [Source:ZFIN;Acc:ZDB-GENE-041210-84]	protein_coding
ENSDARG00000015623	9.66736	-0.39525	0.558461	-0.707749	0.479101	0.766042	ENSDART00000144048.4	ada2b	adenosine deaminase 2b [Source:ZFIN;Acc:ZDB-GENE-041210-77]	protein_coding
ENSDARG00000030694	1801.77	0.0655168	0.137986	0.474808	0.634923	0.857243	ENSDART00000050221.5	atp6v1e1b	ATPase H+ transporting V1 subunit E1b [Source:ZFIN;Acc:ZDB-GENE-020419-11]	protein_coding
ENSDARG00000096037	55.7249	0.425315	0.307883	1.38142	0.167149	0.47339	ENSDART00000150391.2	si:ch211-214j24.14	si:ch211-214j24.14 [Source:ZFIN;Acc:ZDB-GENE-110914-226]	protein_coding
ENSDARG00000045850	171.002	-0.295723	0.152183	-1.9432	0.0519917	0.259001	ENSDART00000144658.4	ccdc167	coiled-coil domain containing 167 [Source:NCBI gene;Acc:556080]	nonsense_mediated_decay
ENSDARG00000015931	2142.66	-0.118676	0.0889774	-1.33378	0.182277	0.494151	ENSDART00000138590.4	snap91b	synaptosome associated protein 91b [Source:ZFIN;Acc:ZDB-GENE-041210-81]	protein_coding
ENSDARG00000063481	31.2196	-0.615984	0.340926	-1.80679	0.0707943	0.305879	ENSDART00000150867.2	si:ch211-214j24.15	si:ch211-214j24.15 [Source:ZFIN;Acc:ZDB-GENE-110914-85]	protein_coding
ENSDARG00000045847	909.142	-0.0824045	0.15555	-0.529762	0.596277	0.83398	ENSDART00000150366.3	si:ch211-214j24.10	si:ch211-214j24.10 [Source:ZFIN;Acc:ZDB-GENE-030131-6301]	protein_coding
ENSDARG00000045846	94.9355	-0.540247	0.222133	-2.43209	0.015012	0.125792	ENSDART00000067375.5	osgep	O-sialoglycoprotein endopeptidase [Source:NCBI gene;Acc:550447]	protein_coding
ENSDARG00000045843	782.072	-0.631128	0.108567	-5.81326	6.1266e-09	1.28459e-06	ENSDART00000129398.3	apex1	APEX nuclease (multifunctional DNA repair enzyme) 1 [Source:NCBI gene;Acc:406730]	protein_coding	YES
ENSDARG00000045842	201.634	-0.359992	0.176576	-2.03874	0.0414763	0.228689	ENSDART00000067371.7	zgc:113263	zgc:113263 [Source:ZFIN;Acc:ZDB-GENE-050306-34]	protein_coding
ENSDARG00000095332	9.40061	-0.253364	0.540831	-0.468472	0.639447		ENSDART00000150697.3	si:dkey-14d8.1	si:dkey-14d8.1 [Source:ZFIN;Acc:ZDB-GENE-041210-86]	protein_coding
ENSDARG00000014395	11.5661	-0.907236	0.517186	-1.75418	0.0793999	0.325073	ENSDART00000103219.6	selenoo2	selenoprotein O2 [Source:ZFIN;Acc:ZDB-GENE-041210-110]	protein_coding
ENSDARG00000045837	47.0919	-0.149929	0.282904	-0.529964	0.596137	0.83398	ENSDART00000150355.2	si:dkey-14d8.20	si:dkey-14d8.20 [Source:ZFIN;Acc:ZDB-GENE-041210-146]	processed_transcript
ENSDARG00000094254	0.268441	0	4.04017	0	1		ENSDART00000139793.2	BX324164.1		sense_intronic
ENSDARG00000097507	14.1044	0.368357	0.520354	0.707897	0.479009	0.766029	ENSDART00000155031.2	BX324164.4		antisense
ENSDARG00000095186	1.47165	1.45771	1.73861	0.838431	0.401788		ENSDART00000139799.2	BX324164.2		sense_intronic
ENSDARG00000096986	11.888	-0.144015	0.658877	-0.218577	0.82698	0.944216	ENSDART00000154676.2	si:dkey-14d8.22	si:dkey-14d8.22 [Source:ZFIN;Acc:ZDB-GENE-041210-148]	protein_coding
ENSDARG00000097353	28.2006	0.926221	0.35966	2.57527	0.0100163	0.0988437	ENSDART00000155903.2	BX324164.3		antisense
ENSDARG00000110143	2.64619	0.0947031	0.978788	0.0967555	0.922921		ENSDART00000180219.1	BX324164.5		protein_coding
ENSDARG00000045836	212.353	-0.633179	0.158357	-3.99844	6.37614e-05	0.00297463	ENSDART00000150785.2	mapk11	mitogen-activated protein kinase 11 [Source:ZFIN;Acc:ZDB-GENE-040625-75]	retained_intron
ENSDARG00000006409	5.91624	-0.407	0.738795	-0.550897	0.581704		ENSDART00000027304.8	mapk12b	mitogen-activated protein kinase 12b [Source:ZFIN;Acc:ZDB-GENE-041210-123]	protein_coding	YES
ENSDARG00000045835	352.639	2.11076	0.610012	3.46019	0.000539791	0.0147052	ENSDART00000042080.7	si:dkey-14d8.6	si:dkey-14d8.6 [Source:ZFIN;Acc:ZDB-GENE-041210-124]	protein_coding
ENSDARG00000045834	62.6455	1.15528	0.379726	3.04241	0.00234691	0.0405892	ENSDART00000008692.9	si:dkey-14d8.7	si:dkey-14d8.7 [Source:ZFIN;Acc:ZDB-GENE-041210-143]	protein_coding
ENSDARG00000034700	126.554	0.712463	0.184551	3.86052	0.000113145	0.00469196	ENSDART00000136229.2	vegfab	vascular endothelial growth factor Ab [Source:ZFIN;Acc:ZDB-GENE-030131-4605]	protein_coding	YES
ENSDARG00000024465	232.206	0.106826	0.154542	0.691242	0.489414	0.773139	ENSDART00000028941.7	mrps18a	mitochondrial ribosomal protein S18A [Source:ZFIN;Acc:ZDB-GENE-041210-109]	protein_coding
ENSDARG00000017355	7.67412	0.233942	0.610495	0.3832	0.701571		ENSDART00000010903.8	rsph9	radial spoke head component 9 [Source:NCBI gene;Acc:558005]	protein_coding
ENSDARG00000031956	74.8886	-0.203318	0.227066	-0.895415	0.370565	0.686227	ENSDART00000110497.4	tmem63a	transmembrane protein 63A [Source:ZFIN;Acc:ZDB-GENE-041210-107]	protein_coding	YES
ENSDARG00000070220	253.529	-0.450913	0.245477	-1.83689	0.0662265	0.294829	ENSDART00000110243.4	pou3f2a	POU class 3 homeobox 2a [Source:ZFIN;Acc:ZDB-GENE-980526-139]	protein_coding
ENSDARG00000075956	173.571	-0.383248	0.240056	-1.59649	0.110379	0.385079	ENSDART00000113864.4	faxca	failed axon connections homolog, metaxin like GST domain containing a [Source:ZFIN;Acc:ZDB-GENE-100422-7]	protein_coding
ENSDARG00000009607	348.602	0.309905	0.135778	2.28243	0.0224637	0.161043	ENSDART00000021753.8	ccnc	cyclin C [Source:ZFIN;Acc:ZDB-GENE-030131-7369]	protein_coding	YES
ENSDARG00000054321	316.584	-0.442982	0.57784	-0.766618	0.443309	0.741497	ENSDART00000076494.5	ngs	notochord granular surface [Source:ZFIN;Acc:ZDB-GENE-080722-29]	protein_coding
ENSDARG00000024654	51.841	0.288981	0.253503	1.13995	0.254308	0.580081	ENSDART00000039987.7	pgm3	phosphoglucomutase 3 [Source:ZFIN;Acc:ZDB-GENE-041024-13]	protein_coding	YES
ENSDARG00000040610	235.452	0.133641	0.200453	0.666694	0.504967	0.78345	ENSDART00000059440.6	si:ch73-352p4.8	si:ch73-352p4.8 [Source:ZFIN;Acc:ZDB-GENE-140106-36]	protein_coding
ENSDARG00000003200	90.0688	0.18888	0.255692	0.738702	0.460088	0.752406	ENSDART00000162390.2	foxm1	forkhead box M1 [Source:ZFIN;Acc:ZDB-GENE-040426-1275]	retained_intron	YES
ENSDARG00000100253	0.0552022	-0.905291	5.2679	-0.17185	0.863555		ENSDART00000172532.2	CU571169.1		antisense
ENSDARG00000091640	26.4251	-0.620442	0.359051	-1.728	0.0839877	0.33458	ENSDART00000165187.2	si:ch73-352p4.5	si:ch73-352p4.5 [Source:ZFIN;Acc:ZDB-GENE-141219-42]	protein_coding
ENSDARG00000073858	53.4515	0.430135	0.257044	1.67339	0.0942498	0.356464	ENSDART00000055414.5	pex26	peroxisomal biogenesis factor 26 [Source:ZFIN;Acc:ZDB-GENE-030131-6584]	protein_coding
ENSDARG00000088078	5.31717	0.535829	0.716166	0.748191	0.454345		ENSDART00000124085.3	usp18	ubiquitin specific peptidase 18 [Source:ZFIN;Acc:ZDB-GENE-100210-2]	protein_coding	YES
ENSDARG00000099560	133.9	-0.104838	0.205158	-0.511013	0.609342	0.841979	ENSDART00000067357.7	lyrm5a	LYR motif containing 5a [Source:NCBI gene;Acc:553589]	protein_coding
ENSDARG00000087120	19.4575	-0.4593	0.439845	-1.04423	0.296378	0.622415	ENSDART00000121936.3	slc5a8	solute carrier family 5 member 8 [Source:ZFIN;Acc:ZDB-GENE-141211-63]	protein_coding
ENSDARG00000099280	195.403	-0.102616	0.200008	-0.513059	0.60791	0.841059	ENSDART00000166591.2	utp20	UTP20 small subunit processome component [Source:ZFIN;Acc:ZDB-GENE-080225-38]	protein_coding
ENSDARG00000101680	383.519	0.114045	0.156279	0.729751	0.465542	0.756881	ENSDART00000183590.1	arl1	ADP-ribosylation factor-like 1 [Source:ZFIN;Acc:ZDB-GENE-040718-175]	protein_coding	YES
ENSDARG00000098745	20.6149	-0.355791	0.390645	-0.910779	0.362412	0.679227	ENSDART00000157487.2	tfec	transcription factor EC [Source:ZFIN;Acc:ZDB-GENE-041210-21]	protein_coding
ENSDARG00000074223	59.3994	0.644906	0.330623	1.95058	0.0511074	0.256582	ENSDART00000110535.4	MDFIC	si:ch211-262n1.4 [Source:ZFIN;Acc:ZDB-GENE-070705-162]	protein_coding
ENSDARG00000093020	0						ENSDART00000134376.3	CR356233.2		lincRNA
ENSDARG00000091974	18.8882	-0.0379587	0.397738	-0.0954365	0.923968	0.976672	ENSDART00000133268.3	CR356233.1		antisense
ENSDARG00000005453	631.656	-0.301607	0.20125	-1.49867	0.13396	0.423161	ENSDART00000136572.3	foxp2	forkhead box P2 [Source:ZFIN;Acc:ZDB-GENE-041203-2]	processed_transcript
ENSDARG00000090468	19.0802	0.0485501	0.405047	0.119863	0.904592	0.971151	ENSDART00000122574.3	ppp1r3aa	protein phosphatase 1, regulatory subunit 3Aa [Source:ZFIN;Acc:ZDB-GENE-110914-122]	protein_coding
ENSDARG00000099281	146.58	0.558387	0.223954	2.49331	0.0126557	0.113216	ENSDART00000158573.2	si:dkey-112e7.2	si:dkey-112e7.2 [Source:ZFIN;Acc:ZDB-GENE-141216-229]	protein_coding
ENSDARG00000068701	110.269	0.18203	0.213548	0.852407	0.393988	0.706061	ENSDART00000099462.4	gpr85	G protein-coupled receptor 85 [Source:NCBI gene;Acc:793299]	protein_coding
ENSDARG00000097967	1.22175	0.0199026	1.7174	0.0115888	0.990754		ENSDART00000153870.2	BX950217.1		lincRNA
ENSDARG00000068705	48.7987	0.0624548	0.274126	0.227833	0.819776	0.940712	ENSDART00000184175.1	tmem168a	transmembrane protein 168a [Source:NCBI gene;Acc:100034546]	protein_coding
ENSDARG00000068708	1164.77	0.105615	0.136404	0.774283	0.438763	0.738102	ENSDART00000139242.2	ifrd1	interferon-related developmental regulator 1 [Source:ZFIN;Acc:ZDB-GENE-030131-6132]	protein_coding
ENSDARG00000024874	421.047	-0.16113	0.138488	-1.16349	0.244629	0.568798	ENSDART00000133422.2	dock4b	dedicator of cytokinesis 4b [Source:ZFIN;Acc:ZDB-GENE-060130-74]	retained_intron
ENSDARG00000096138	0.056077	0	5.2679	0	1		ENSDART00000150563.2	CR388190.2		sense_intronic
ENSDARG00000084778	0						ENSDART00000120178.2	CR388190.1		rRNA
ENSDARG00000107521	0						ENSDART00000176579.2	FO681360.1		rRNA
ENSDARG00000110906	0						ENSDART00000190967.1	FO681358.1		rRNA
ENSDARG00000113211	0.0433936	0	5.2679	0	1		ENSDART00000176820.2	FO681358.2		rRNA
ENSDARG00000102702	766.596	-0.109139	0.118562	-0.920521	0.357301	0.67485	ENSDART00000161297.2	lrrn3b	leucine rich repeat neuronal 3b [Source:ZFIN;Acc:ZDB-GENE-170217-3]	protein_coding
ENSDARG00000102461	24.4351	0.246874	0.449027	0.549798	0.582458	0.825386	ENSDART00000166716.2	CR354372.1		processed_transcript
ENSDARG00000101296	0						ENSDART00000159436.2	si:ch211-170p16.1	si:ch211-170p16.1 [Source:ZFIN;Acc:ZDB-GENE-070912-152]	protein_coding
ENSDARG00000099870	33.4904	0.183806	0.322366	0.570177	0.568558	0.818479	ENSDART00000163817.2	tnni4a	troponin I4a [Source:ZFIN;Acc:ZDB-GENE-041010-75]	retained_intron
ENSDARG00000070314	61.4904	-0.833247	0.283167	-2.9426	0.00325472	0.0497023	ENSDART00000168327.2	cald1a	caldesmon 1a [Source:ZFIN;Acc:ZDB-GENE-030131-1629]	processed_transcript
ENSDARG00000045822	537.144	0.0496884	0.204098	0.243454	0.807654	0.936475	ENSDART00000158999.2	tnnt2e	troponin T2e, cardiac [Source:ZFIN;Acc:ZDB-GENE-041210-27]	protein_coding
ENSDARG00000105079	24.4785	0.607916	0.387949	1.567	0.117115	0.394065	ENSDART00000163089.2	BX649411.2		lincRNA
ENSDARG00000101254	1.20092	0.0318258	1.56463	0.0203408	0.983772		ENSDART00000157751.2	BX649411.1		lincRNA
ENSDARG00000006029	72.1268	0.27751	0.263113	1.05472	0.291554	0.618701	ENSDART00000148973.2	lta4h	leukotriene A4 hydrolase [Source:ZFIN;Acc:ZDB-GENE-040426-2477]	retained_intron
ENSDARG00000018688	14.2089	-0.632563	0.516751	-1.22412	0.220908	0.541207	ENSDART00000149218.2	elk3	ETS transcription factor ELK3 [Source:ZFIN;Acc:ZDB-GENE-030716-2]	protein_coding
ENSDARG00000112117	0						ENSDART00000185163.1	BX649411.3		rRNA
ENSDARG00000079470	171.844	0.0617843	0.202897	0.304511	0.760739	0.917716	ENSDART00000103070.4	cdk17	cyclin-dependent kinase 17 [Source:ZFIN;Acc:ZDB-GENE-041210-15]	protein_coding
ENSDARG00000105096	0						ENSDART00000166809.2	si:ch1073-67j19.1	si:ch1073-67j19.1 [Source:ZFIN;Acc:ZDB-GENE-141216-297]	protein_coding
ENSDARG00000104976	0.056077	0	5.2679	0	1		ENSDART00000171391.2	si:ch1073-67j19.2	si:ch1073-67j19.2 [Source:ZFIN;Acc:ZDB-GENE-141216-263]	protein_coding
ENSDARG00000086740	1002.36	0.747949	0.141969	5.2684	1.37622e-07	2.07109e-05	ENSDART00000129568.3	phyh	phytanoyl-CoA 2-hydroxylase [Source:ZFIN;Acc:ZDB-GENE-050417-361]	protein_coding
ENSDARG00000027799	35.4974	-0.182951	0.321425	-0.569187	0.569229	0.819123	ENSDART00000037997.6	ucmaa	upper zone of growth plate and cartilage matrix associated a [Source:ZFIN;Acc:ZDB-GENE-070410-71]	protein_coding
ENSDARG00000045815	15.8244	-0.565439	0.459948	-1.22936	0.218939	0.539872	ENSDART00000067339.6	mcm10	minichromosome maintenance 10 replication initiation factor [Source:NCBI gene;Acc:553396]	protein_coding	YES
ENSDARG00000078073	225.463	0.424605	0.192735	2.20305	0.0275915	0.181746	ENSDART00000165270.2	nudt5	nudix (nucleoside diphosphate linked moiety X)-type motif 5 [Source:ZFIN;Acc:ZDB-GENE-040625-63]	retained_intron	YES
ENSDARG00000075025	231.672	0.124507	0.154588	0.80541	0.420583	0.725938	ENSDART00000162036.2	cdc123	cell division cycle 123 homolog (S. cerevisiae) [Source:NCBI gene;Acc:393694]	retained_intron
ENSDARG00000074905	39.9591	-0.247659	0.361618	-0.684865	0.493429	0.775793	ENSDART00000104676.5	camk1da	calcium/calmodulin-dependent protein kinase 1Da [Source:ZFIN;Acc:ZDB-GENE-080402-7]	protein_coding
ENSDARG00000026052	2.10058	-1.78483	1.21597	-1.46782	0.142152		ENSDART00000036153.9	ccdc3a	coiled-coil domain containing 3a [Source:ZFIN;Acc:ZDB-GENE-041210-326]	protein_coding
ENSDARG00000002663	88.7498	-0.0848322	0.19764	-0.429226	0.667759	0.871775	ENSDART00000133616.2	optn	optineurin [Source:NCBI gene;Acc:336159]	protein_coding
ENSDARG00000074547	0						ENSDART00000113628.4	si:ch211-240l19.8	si:ch211-240l19.8 [Source:ZFIN;Acc:ZDB-GENE-041210-330]	protein_coding
ENSDARG00000076313	0						ENSDART00000146146.2	si:ch211-240l19.7	si:ch211-240l19.7 [Source:ZFIN;Acc:ZDB-GENE-041210-329]	protein_coding
ENSDARG00000074613	0.757407	1.14668	2.16446	0.529776	0.596267		ENSDART00000113033.4	si:ch211-240l19.6	si:ch211-240l19.6 [Source:ZFIN;Acc:ZDB-GENE-041210-328]	protein_coding
ENSDARG00000039393	6.10965	3.05325	0.900922	3.38903	0.000701405		ENSDART00000057567.6	si:ch211-240l19.5	si:ch211-240l19.5 [Source:ZFIN;Acc:ZDB-GENE-041210-327]	protein_coding
ENSDARG00000039392	272.155	0.404115	0.273482	1.47767	0.139497	0.433281	ENSDART00000133434.3	wnk1b	WNK lysine deficient protein kinase 1b [Source:ZFIN;Acc:ZDB-GENE-030131-2656]	protein_coding
ENSDARG00000108662	0						ENSDART00000178940.2	CU695020.2		rRNA
ENSDARG00000081119	0						ENSDART00000115476.2	CU695020.1		rRNA
ENSDARG00000079824	5.25108	-0.487998	0.755865	-0.645615	0.518529		ENSDART00000150830.3	ninj2	ninjurin 2 [Source:ZFIN;Acc:ZDB-GENE-100422-19]	protein_coding
ENSDARG00000076014	10.5625	0.161262	0.514212	0.313611	0.753816	0.913558	ENSDART00000148440.3	ERC1	si:dkey-222l13.1 [Source:ZFIN;Acc:ZDB-GENE-110411-39]	protein_coding
ENSDARG00000031930	0						ENSDART00000132647.4	erc1b	ELKS/RAB6-interacting/CAST family member 1b [Source:ZFIN;Acc:ZDB-GENE-041210-51]	protein_coding
ENSDARG00000109986	0.0433936	0	5.2679	0	1		ENSDART00000180374.1	BX649324.3		rRNA
ENSDARG00000102464	23.6355	-0.444616	0.351667	-1.26431	0.206118	0.523482	ENSDART00000162065.2	wnt5b	wingless-type MMTV integration site family, member 5b [Source:NCBI gene;Acc:30105]	protein_coding	YES
ENSDARG00000081240	0						ENSDART00000118940.2	BX649324.1		rRNA
ENSDARG00000045801	354.954	-0.254339	0.188259	-1.35101	0.176693	0.486108	ENSDART00000067322.5	fbxl14b	F-box and leucine-rich repeat protein 14b [Source:ZFIN;Acc:ZDB-GENE-030131-3556]	protein_coding
ENSDARG00000096855	0.347739	1.01828	3.72288	0.273521	0.784453		ENSDART00000154722.2	BX649324.2		antisense
ENSDARG00000101849	775.236	0.456844	0.111045	4.11403	3.88811e-05	0.00206334	ENSDART00000182726.1	adipor2	adiponectin receptor 2 [Source:ZFIN;Acc:ZDB-GENE-041210-60]	protein_coding	YES
ENSDARG00000093557	1.86934	0.632987	1.56356	0.404836	0.685598		ENSDART00000143042.4	BX842699.1		lincRNA
ENSDARG00000103537	53.2017	-0.154974	0.255648	-0.6062	0.544382	0.805301	ENSDART00000182314.1	ttll12	tubulin tyrosine ligase-like family, member 12 [Source:ZFIN;Acc:ZDB-GENE-040426-697]	protein_coding
ENSDARG00000102020	164.98	0.889585	0.205955	4.31933	1.56506e-05	0.00102836	ENSDART00000169823.2	pnpla3	patatin-like phospholipase domain containing 3 [Source:ZFIN;Acc:ZDB-GENE-040718-27]	protein_coding
ENSDARG00000101967	1295.63	0.383411	0.107642	3.5619	0.000368179	0.0113751	ENSDART00000158671.2	sult4a1	sulfotransferase family 4A, member 1 [Source:ZFIN;Acc:ZDB-GENE-060421-2705]	protein_coding
ENSDARG00000088181	342.141	-0.153908	0.123133	-1.24993	0.211324	0.529822	ENSDART00000129983.3	mpped1	metallophosphoesterase domain containing 1 [Source:ZFIN;Acc:ZDB-GENE-111104-1]	protein_coding
ENSDARG00000063097	95.3187	0.315544	0.214788	1.46909	0.141807	0.436605	ENSDART00000153776.2	scube1	signal peptide, CUB domain, EGF-like 1 [Source:ZFIN;Acc:ZDB-GENE-050302-78]	retained_intron
ENSDARG00000039681	429.853	0.072087	0.121877	0.591473	0.554203	0.810056	ENSDART00000192357.1	samm50l	sorting and assembly machinery component 50 homolog, like [Source:NCBI gene;Acc:492471]	protein_coding
ENSDARG00000070230	74.1525	-0.343683	0.298061	-1.15306	0.248886	0.57339	ENSDART00000102893.6	aldh1l2	aldehyde dehydrogenase 1 family, member L2 [Source:ZFIN;Acc:ZDB-GENE-100426-6]	protein_coding
ENSDARG00000077926	45.798	0.223627	0.296111	0.755213	0.450121	0.747173	ENSDART00000109764.4	si:dkey-48p11.3	si:dkey-48p11.3 [Source:ZFIN;Acc:ZDB-GENE-100427-1]	protein_coding
ENSDARG00000073881	85.0896	0.240002	0.216397	1.10908	0.267394	0.594666	ENSDART00000113867.4	slc41a2b	solute carrier family 41 member 2b [Source:ZFIN;Acc:ZDB-GENE-100427-2]	protein_coding
ENSDARG00000034375	83.1845	-0.219889	0.253146	-0.868626	0.385052	0.698475	ENSDART00000042963.6	chst11	carbohydrate (chondroitin 4) sulfotransferase 11 [Source:NCBI gene;Acc:404232]	protein_coding	YES
ENSDARG00000039185	459.254	-0.194443	0.137737	-1.4117	0.158038	0.458843	ENSDART00000154614.2	nfyba	nuclear transcription factor Y, beta a [Source:ZFIN;Acc:ZDB-GENE-050417-13]	protein_coding	YES
ENSDARG00000058127	81.7143	-0.251804	0.230353	-1.09312	0.274339	0.602358	ENSDART00000153963.3	hcfc2	host cell factor C2 [Source:ZFIN;Acc:ZDB-GENE-050417-203]	protein_coding
ENSDARG00000045788	71.3256	0.015305	0.228813	0.0668886	0.94667	0.983052	ENSDART00000067309.4	avpr1ab	arginine vasopressin receptor 1Ab [Source:ZFIN;Acc:ZDB-GENE-041210-105]	protein_coding	YES
ENSDARG00000045789	525.444	-0.46935	0.114996	-4.08144	4.47583e-05	0.00227584	ENSDART00000048707.6	srgap1b	SLIT-ROBO Rho GTPase activating protein 1b [Source:ZFIN;Acc:ZDB-GENE-041210-103]	protein_coding
ENSDARG00000045790	89.429	0.335618	0.222573	1.5079	0.13158	0.418869	ENSDART00000148155.3	C4H12orf66	si:ch211-125a15.1 [Source:NCBI gene;Acc:555715]	protein_coding
ENSDARG00000058159	563.123	-0.0671933	0.162556	-0.413354	0.679347	0.878416	ENSDART00000156946.3	ipo8	importin 8 [Source:ZFIN;Acc:ZDB-GENE-060503-3]	protein_coding
ENSDARG00000063149	33.9623	-0.246997	0.385259	-0.641118	0.521446	0.794084	ENSDART00000092013.5	tmtc1	transmembrane O-mannosyltransferase targeting cadherins 1 [Source:ZFIN;Acc:ZDB-GENE-070705-219]	protein_coding
ENSDARG00000016538	14.3987	0.794	0.524192	1.51471	0.129845	0.415616	ENSDART00000012659.8	zgc:55888	zgc:55888 [Source:ZFIN;Acc:ZDB-GENE-040426-834]	protein_coding
ENSDARG00000025859	69.5202	-0.463501	0.23005	-2.01479	0.0439271	0.237188	ENSDART00000030738.8	lmf2b	lipase maturation factor 2b [Source:ZFIN;Acc:ZDB-GENE-070206-11]	protein_coding
ENSDARG00000058042	0.838428	-0.570045	2.22754	-0.255908	0.798022		ENSDART00000080842.5	kitlgb	kit ligand b [Source:ZFIN;Acc:ZDB-GENE-070424-2]	protein_coding
ENSDARG00000088044	1.99874	-2.62236	1.40671	-1.86417	0.0622973		ENSDART00000128501.3	si:ch73-139j3.4	si:ch73-139j3.4 [Source:ZFIN;Acc:ZDB-GENE-140106-202]	protein_coding
ENSDARG00000091656	125.911	-0.516062	0.217509	-2.3726	0.0176634	0.139314	ENSDART00000130083.3	lsm8	LSM8 homolog, U6 small nuclear RNA associated [Source:ZFIN;Acc:ZDB-GENE-070629-3]	protein_coding
ENSDARG00000099821	2.51633	-0.576562	1.12118	-0.514245	0.607081		ENSDART00000160242.3	tymp	thymidine phosphorylase [Source:ZFIN;Acc:ZDB-GENE-100415-1]	protein_coding
ENSDARG00000063054	76.8754	-0.322396	0.214264	-1.50467	0.132409	0.420643	ENSDART00000145613.3	shank3b	SH3 and multiple ankyrin repeat domains 3b [Source:ZFIN;Acc:ZDB-GENE-041210-74]	protein_coding	YES
ENSDARG00000075501	46.0623	0.299089	0.315057	0.949317	0.34246	0.663056	ENSDART00000114060.4	cdnf	cerebral dopamine neurotrophic factor [Source:ZFIN;Acc:ZDB-GENE-070410-37]	protein_coding
ENSDARG00000058030	96.9761	-0.470599	0.225581	-2.08617	0.0369632	0.215681	ENSDART00000080829.8	hspa14	heat shock protein 14 [Source:NCBI gene;Acc:565232]	protein_coding
ENSDARG00000045704	59.5623	0.297898	0.238985	1.24651	0.212576	0.531539	ENSDART00000150253.2	dclre1c	DNA cross-link repair 1C, PSO2 homolog (S. cerevisiae) [Source:NCBI gene;Acc:566285]	protein_coding
ENSDARG00000045705	16.5267	-0.547111	0.453609	-1.20613	0.227768	0.549287	ENSDART00000150687.2	meig1	meiosis/spermiogenesis associated 1 [Source:NCBI gene;Acc:541343]	protein_coding
ENSDARG00000033179	28.0251	-0.167369	0.349584	-0.478764	0.632106	0.856128	ENSDART00000150336.3	tmem243b	transmembrane protein 243, mitochondrial b [Source:ZFIN;Acc:ZDB-GENE-040426-2205]	protein_coding
ENSDARG00000109844	14.6378	0.858419	0.559558	1.5341	0.125004	0.407802	ENSDART00000136283.2	BX901962.2	si:dkey-153k10.6 [Source:NCBI gene;Acc:100536018]	antisense
ENSDARG00000110426	11.7116	0.584077	0.561624	1.03998	0.29835	0.62402	ENSDART00000138173.2	BX901962.3	si:dkey-153k10.7 [Source:NCBI gene;Acc:100536058]	antisense
ENSDARG00000096009	0.727396	2.04525	2.58769	0.790376	0.429308		ENSDART00000150561.2	BX901962.1		lincRNA
ENSDARG00000025824	149.839	-0.531084	0.167588	-3.16899	0.00152969	0.0308132	ENSDART00000133214.4	dmtf1	cyclin D binding myb-like transcription factor 1 [Source:NCBI gene;Acc:436938]	protein_coding	YES
ENSDARG00000004386	494.978	-0.0785293	0.165716	-0.473877	0.635587	0.857705	ENSDART00000004604.9	si:dkey-153k10.9	si:dkey-153k10.9 [Source:ZFIN;Acc:ZDB-GENE-030131-3893]	protein_coding
ENSDARG00000114963	0						ENSDART00000190889.1	BX901962.4		protein_coding
ENSDARG00000045706	32.4376	0.238114	0.321299	0.741096	0.458635	0.751875	ENSDART00000067190.5	tspan9b	tetraspanin 9b [Source:NCBI gene;Acc:431733]	protein_coding
ENSDARG00000094732	116.92	-0.342341	0.18822	-1.81883	0.0689367	0.301854	ENSDART00000147699.4	mical3b	Danio rerio microtubule associated monooxygenase, calponin and LIM domain containing 3b (mical3b), mRNA. [Source:RefSeq mRNA;Acc:NM_001353875]	protein_coding
ENSDARG00000057983	16.7212	0.13729	0.432623	0.317342	0.750984	0.912021	ENSDART00000150304.3	svopl	SVOP-like [Source:NCBI gene;Acc:492766]	protein_coding
ENSDARG00000063008	319.142	-0.116223	0.143968	-0.807282	0.419504	0.725319	ENSDART00000150407.2	si:dkeyp-27e10.3	si:dkeyp-27e10.3 [Source:ZFIN;Acc:ZDB-GENE-041210-96]	retained_intron
ENSDARG00000057974	134.826	-0.0600381	0.184838	-0.324816	0.745321	0.910298	ENSDART00000138321.3	parp12b	poly (ADP-ribose) polymerase family, member 12b [Source:ZFIN;Acc:ZDB-GENE-030131-2617]	retained_intron
ENSDARG00000086650	1.37753	-0.474414	1.4025	-0.338264	0.735165		ENSDART00000150519.3	ttc41	tetratricopeptide repeat domain 41 [Source:ZFIN;Acc:ZDB-GENE-110914-190]	protein_coding
ENSDARG00000003570	669.233	-0.246656	0.120241	-2.05135	0.0402328	0.225361	ENSDART00000004879.6	hsp90b1	heat shock protein 90, beta (grp94), member 1 [Source:ZFIN;Acc:ZDB-GENE-031002-1]	protein_coding	YES
ENSDARG00000057942	5.06461	-0.885597	0.852596	-1.03871	0.298941		ENSDART00000080702.5	glt8d2	glycosyltransferase 8 domain containing 2 [Source:ZFIN;Acc:ZDB-GENE-041210-98]	protein_coding
ENSDARG00000062983	172.725	0.147622	0.159917	0.923115	0.355947	0.67346	ENSDART00000185905.1	fbxo18	F-box DNA helicase 1 [Source:ZFIN;Acc:ZDB-GENE-041210-99]	protein_coding
ENSDARG00000045708	1.83568	0.872395	1.20852	0.721867	0.470376		ENSDART00000067193.5	adm2a	adrenomedullin 2a [Source:ZFIN;Acc:ZDB-GENE-041210-100]	protein_coding
ENSDARG00000070126	4.73107	0.239396	0.753101	0.317881	0.750575		ENSDART00000102656.4	si:dkey-22l11.6	si:dkey-22l11.6 [Source:ZFIN;Acc:ZDB-GENE-041210-251]	protein_coding
ENSDARG00000062968	328.502	-0.0102453	0.190608	-0.0537508	0.957134	0.986854	ENSDART00000150743.2	sbf1	SET binding factor 1 [Source:ZFIN;Acc:ZDB-GENE-040718-139]	retained_intron
ENSDARG00000057929	49.5431	-0.176356	0.253631	-0.695325	0.486852	0.771545	ENSDART00000080689.6	naf1	nuclear assembly factor 1 homolog (S. cerevisiae) [Source:ZFIN;Acc:ZDB-GENE-030131-4546]	retained_intron
ENSDARG00000057921	242.579	-0.617287	0.238598	-2.58714	0.00967749	0.0969359	ENSDART00000144175.3	ccdc136b	coiled-coil domain containing 136b [Source:ZFIN;Acc:ZDB-GENE-081104-244]	protein_coding
ENSDARG00000018820	122.384	-0.159362	0.177022	-0.900242	0.367992	0.684083	ENSDART00000026492.9	flncb	filamin C, gamma b (actin binding protein 280) [Source:ZFIN;Acc:ZDB-GENE-041008-175]	protein_coding
ENSDARG00000032799	375.895	0.0326797	0.170614	0.191541	0.848102	0.95181	ENSDART00000138890.4	kcnd2	potassium voltage-gated channel, Shal-related subfamily, member 2 [Source:ZFIN;Acc:ZDB-GENE-041210-70]	protein_coding
ENSDARG00000032389	122.511	-0.0800689	0.179623	-0.445762	0.655769	0.866726	ENSDART00000048003.4	tspan12	tetraspanin 12 [Source:ZFIN;Acc:ZDB-GENE-040426-1285]	protein_coding
ENSDARG00000034326	835.931	-0.135682	0.112477	-1.2063	0.2277	0.549264	ENSDART00000037140.7	ing3	inhibitor of growth family, member 3 [Source:ZFIN;Acc:ZDB-GENE-040109-3]	protein_coding
ENSDARG00000045747	41.032	-0.0905212	0.287379	-0.314989	0.75277	0.913154	ENSDART00000143690.4	cped1	cadherin-like and PC-esterase domain containing 1 [Source:ZFIN;Acc:ZDB-GENE-041210-247]	protein_coding
ENSDARG00000106389	0						ENSDART00000176447.2	BX897748.1		rRNA
ENSDARG00000094973	4.25206	0.0954341	0.859929	0.110979	0.911633		ENSDART00000132453.2	wnt16	wingless-type MMTV integration site family, member 16 [Source:ZFIN;Acc:ZDB-GENE-040426-2330]	protein_coding
ENSDARG00000045748	36.5369	0.640623	0.292609	2.18934	0.0285718	0.185776	ENSDART00000136000.4	stab2	stabilin 2 [Source:ZFIN;Acc:ZDB-GENE-041210-336]	protein_coding
ENSDARG00000094597	0.986925	0.0664325	2.05769	0.0322849	0.974245		ENSDART00000141383.2	CR383662.2		antisense
ENSDARG00000116855	3.47563	0.637463	0.933982	0.682522	0.494909		ENSDART00000134290.3	CR383662.8		lincRNA
ENSDARG00000097175	1.9677	1.74247	1.27556	1.36604	0.171926		ENSDART00000155570.2	CR383662.6		lincRNA
ENSDARG00000111380	2.7383	-0.217141	0.977517	-0.222136	0.824208		ENSDART00000147647.3	CR383662.7		lincRNA
ENSDARG00000095446	6.12601	-0.545484	0.755667	-0.721858	0.470382		ENSDART00000144656.3	CR383662.3		lincRNA
ENSDARG00000093014	4.14994	0.195448	0.740561	0.263919	0.791843		ENSDART00000134425.2	CR383662.1		lincRNA
ENSDARG00000096967	9.02973	0.342983	0.655678	0.523097	0.600907		ENSDART00000157247.2	CR383662.5		sense_intronic
ENSDARG00000045749	113.228	-0.453285	0.223166	-2.03116	0.0422388	0.231761	ENSDART00000150739.3	ppfibp1a	PPFIA binding protein 1a [Source:ZFIN;Acc:ZDB-GENE-041210-298]	protein_coding
ENSDARG00000095994	0.148358	0	5.2679	0	1		ENSDART00000156394.3	CR383662.4		antisense
ENSDARG00000045750	165.032	0.602218	0.201684	2.98595	0.00282699	0.0453217	ENSDART00000136049.3	syt10	synaptotagmin X [Source:ZFIN;Acc:ZDB-GENE-041210-297]	protein_coding
ENSDARG00000095981	0.794742	0.0680317	1.93264	0.0352015	0.971919		ENSDART00000150247.2	si:ch211-161n3.5	si:ch211-161n3.5 [Source:ZFIN;Acc:ZDB-GENE-110913-81]	protein_coding
ENSDARG00000045752	0.332848	1.53918	3.26505	0.471409	0.637348		ENSDART00000150478.2	si:ch211-161n3.4	si:ch211-161n3.4 [Source:ZFIN;Acc:ZDB-GENE-110913-46]	protein_coding
ENSDARG00000092989	1.49015	-1.03632	1.35714	-0.763604	0.445103		ENSDART00000136440.3	si:ch211-161n3.3	si:ch211-161n3.3 [Source:ZFIN;Acc:ZDB-GENE-041210-102]	protein_coding	YES
ENSDARG00000045753	79.8151	-0.332979	0.196529	-1.6943	0.0902091	0.347593	ENSDART00000067261.4	tmtc2a	transmembrane O-mannosyltransferase targeting cadherins 2a [Source:ZFIN;Acc:ZDB-GENE-041210-299]	protein_coding
ENSDARG00000045754	26.7771	0.430207	0.324687	1.32499	0.185174	0.497084	ENSDART00000067262.6	mettl25	methyltransferase like 25 [Source:ZFIN;Acc:ZDB-GENE-041210-90]	protein_coding
ENSDARG00000045755	11.5308	-0.695062	0.531218	-1.30843	0.190727	0.504246	ENSDART00000140362.3	ccdc59	coiled-coil domain containing 59 [Source:NCBI gene;Acc:564488]	protein_coding
ENSDARG00000096083	15.9011	0.669849	0.490715	1.36505	0.172238	0.480167	ENSDART00000150760.2	si:dkey-21h14.8	si:dkey-21h14.8 [Source:ZFIN;Acc:ZDB-GENE-110913-34]	protein_coding
ENSDARG00000096010	0.110003	-0.868469	5.26402	-0.164982	0.868958		ENSDART00000150871.2	si:dkey-21h14.15	si:dkey-21h14.15 [Source:ZFIN;Acc:ZDB-GENE-110914-227]	protein_coding
ENSDARG00000096184	0.617566	-1.42605	2.04493	-0.69736	0.485577		ENSDART00000150566.2	si:dkey-21h14.12	si:dkey-21h14.12 [Source:ZFIN;Acc:ZDB-GENE-110913-1]	protein_coding	YES
ENSDARG00000096047	0.607506	0.376939	2.19126	0.172019	0.863423		ENSDART00000150307.2	si:dkey-21h14.3	si:dkey-21h14.3 [Source:ZFIN;Acc:ZDB-GENE-041210-92]	protein_coding	YES
ENSDARG00000094603	1.10186	0.883877	1.74914	0.50532	0.613334		ENSDART00000135511.4	si:dkey-21h14.12	si:dkey-21h14.12 [Source:ZFIN;Acc:ZDB-GENE-110913-1]	protein_coding
ENSDARG00000096156	1.4612	-1.55736	1.34876	-1.15466	0.248228		ENSDART00000150764.2	si:dkey-21h14.12	si:dkey-21h14.12 [Source:ZFIN;Acc:ZDB-GENE-110913-1]	protein_coding
ENSDARG00000096187	0.327915	-0.70394	3.74707	-0.187864	0.850983		ENSDART00000150600.2	si:dkey-21h14.10	si:dkey-21h14.10 [Source:ZFIN;Acc:ZDB-GENE-110913-2]	protein_coding
ENSDARG00000096039	0						ENSDART00000150287.3	BX784029.1		retained_intron
ENSDARG00000096153	2.70983	0.225387	0.935173	0.241011	0.809546		ENSDART00000150250.2	si:dkey-21h14.9	si:dkey-21h14.9 [Source:ZFIN;Acc:ZDB-GENE-110915-1]	protein_coding	YES
ENSDARG00000045758	17.9065	-0.417895	0.452418	-0.923693	0.355646	0.67346	ENSDART00000067264.4	cracr2ab	calcium release activated channel regulator 2Ab [Source:ZFIN;Acc:ZDB-GENE-041210-94]	protein_coding
ENSDARG00000045760	151.92	-0.0470063	0.230437	-0.203987	0.838364	0.949142	ENSDART00000193393.1	prmt8b	protein arginine methyltransferase 8b [Source:NCBI gene;Acc:564110]	protein_coding
ENSDARG00000001781	38.1894	-0.0218397	0.27768	-0.0786504	0.937311	0.979741	ENSDART00000138661.3	tspan11	tetraspanin 11 [Source:ZFIN;Acc:ZDB-GENE-041210-93]	protein_coding
ENSDARG00000096114	0.0433936	0	5.2679	0	1		ENSDART00000150333.2	BX784029.2		antisense
ENSDARG00000096218	0.0552022	-0.905291	5.2679	-0.17185	0.863555		ENSDART00000150551.2	BX784029.3		lincRNA
ENSDARG00000096131	0						ENSDART00000150707.2	BX649349.2		lincRNA
ENSDARG00000094545	0.400124	0.0468964	3.61431	0.0129752	0.989648		ENSDART00000144665.2	BX649349.1		lincRNA
ENSDARG00000019235	274.758	0.0213689	0.163423	0.130758	0.895967	0.968805	ENSDART00000051792.6	sema3aa	sema domain, immunoglobulin domain (Ig), short basic domain, secreted, (semaphorin) 3Aa [Source:NCBI gene;Acc:30266]	protein_coding
ENSDARG00000063299	715.204	-0.0684133	0.152641	-0.448198	0.65401	0.866109	ENSDART00000092381.6	pcloa	piccolo presynaptic cytomatrix protein a [Source:ZFIN;Acc:ZDB-GENE-030131-8115]	protein_coding
ENSDARG00000070015	0						ENSDART00000067272.5	pimr173	Pim proto-oncogene, serine/threonine kinase, related 173 [Source:ZFIN;Acc:ZDB-GENE-041210-89]	protein_coding
ENSDARG00000003822	53.7107	-0.373861	0.252761	-1.47911	0.139111	0.432874	ENSDART00000131541.2	ankrd16	ankyrin repeat domain 16 [Source:ZFIN;Acc:ZDB-GENE-041210-253]	retained_intron
ENSDARG00000005451	1760	-0.345588	0.101203	-3.4148	0.000638297	0.0166126	ENSDART00000008584.5	gdi2	GDP dissociation inhibitor 2 [Source:ZFIN;Acc:ZDB-GENE-030131-2485]	protein_coding	YES
ENSDARG00000079698	22.7173	0.497002	0.408741	1.21593	0.22401	0.545084	ENSDART00000135826.2	asb13a.1	ankyrin repeat and SOCS box containing 13a, tandem duplicate 1 [Source:ZFIN;Acc:ZDB-GENE-040718-261]	protein_coding
ENSDARG00000045765	8.44035	0.106681	0.567317	0.188044	0.850842		ENSDART00000140954.2	asb13a.2	ankyrin repeat and SOCS box containing 13a, tandem duplicate 2 [Source:ZFIN;Acc:ZDB-GENE-041210-88]	protein_coding
ENSDARG00000112657	0						ENSDART00000182925.1	BX465862.5		rRNA
ENSDARG00000032765	836.761	-0.379785	0.145994	-2.60137	0.00928523	0.094472	ENSDART00000150468.2	net1	neuroepithelial cell transforming 1 [Source:ZFIN;Acc:ZDB-GENE-041121-18]	protein_coding	YES
ENSDARG00000081841	0.987391	1.76992	1.81728	0.973937	0.330088		ENSDART00000115688.3	MIR29A	microRNA 29a [Source:HGNC Symbol;Acc:HGNC:31616]	miRNA
ENSDARG00000081284	0.0524824	0	5.2679	0	1		ENSDART00000118920.2	dre-mir-29b-2	dre-mir-29b-2 [Source:miRBase;Acc:MI0001934]	miRNA
ENSDARG00000096147	4.85039	-0.0567624	0.837711	-0.0677589	0.945978		ENSDART00000150484.2	BX465862.4		lincRNA
ENSDARG00000025576	360.129	0.0118222	0.143919	0.0821451	0.934531	0.979369	ENSDART00000150275.2	mkln1	muskelin 1, intracellular mediator containing kelch motifs [Source:ZFIN;Acc:ZDB-GENE-030131-3942]	processed_transcript
ENSDARG00000031228	357.165	-0.0247731	0.126934	-0.195165	0.845264	0.950842	ENSDART00000102301.5	podxl	podocalyxin-like [Source:ZFIN;Acc:ZDB-GENE-030131-2805]	protein_coding	YES
ENSDARG00000096099	3.45601	-0.0104834	0.861639	-0.0121668	0.990293		ENSDART00000153714.3	BX465862.3		lincRNA
ENSDARG00000093427	10.8111	-0.732299	0.608915	-1.20263	0.22912	0.550526	ENSDART00000139761.3	BX465862.2		antisense
ENSDARG00000092083	5.34677	-0.641525	0.754443	-0.850329	0.395142		ENSDART00000143850.2	BX899181.1		antisense
ENSDARG00000117743	1.36143	-0.812292	1.34856	-0.602341	0.546947		ENSDART00000194324.1	BX649350.2		lincRNA
ENSDARG00000094299	0.328216	1.45565	4.86277	0.299346	0.764676		ENSDART00000135139.2	BX649350.1		antisense
ENSDARG00000005891	138.42	-0.000577524	0.17517	-0.00329694	0.997369	0.999361	ENSDART00000014153.6	cyb5r3	cytochrome b5 reductase 3 [Source:ZFIN;Acc:ZDB-GENE-030131-3281]	protein_coding
ENSDARG00000063255	346.914	0.291334	0.151307	1.92544	0.0541738	0.265079	ENSDART00000092250.7	btbd11a	BTB (POZ) domain containing 11a [Source:NCBI gene;Acc:562893]	protein_coding
ENSDARG00000094457	0.875576	-0.499799	1.75098	-0.28544	0.775307		ENSDART00000150252.2	BX005210.1		antisense
ENSDARG00000045768	2879.97	0.0741105	0.0749512	0.988783	0.322769	0.647066	ENSDART00000067281.6	cry1a	cryptochrome circadian regulator 1a [Source:ZFIN;Acc:ZDB-GENE-010426-2]	protein_coding	YES
ENSDARG00000032242	31.0608	1.22289	0.356721	3.42814	0.000607733	0.0160182	ENSDART00000044154.6	tnnt2c	troponin T2c, cardiac [Source:ZFIN;Acc:ZDB-GENE-030520-1]	protein_coding
ENSDARG00000058366	117.33	0.399604	0.186924	2.13779	0.0325342	0.200106	ENSDART00000150583.2	si:dkey-222f8.3	si:dkey-222f8.3 [Source:ZFIN;Acc:ZDB-GENE-030131-3658]	protein_coding
ENSDARG00000017661	386.347	-0.271071	0.144187	-1.88	0.0601077	0.280699	ENSDART00000048391.10	braf	B-Raf proto-oncogene, serine/threonine kinase [Source:ZFIN;Acc:ZDB-GENE-040805-1]	protein_coding
ENSDARG00000020015	270.371	-0.313352	0.18294	-1.71287	0.0867369	0.341045	ENSDART00000139561.2	mrps33	mitochondrial ribosomal protein S33 [Source:ZFIN;Acc:ZDB-GENE-040715-6]	protein_coding
ENSDARG00000006747	885.566	0.167874	0.122962	1.36526	0.172173	0.480167	ENSDART00000182399.1	tmem178b	transmembrane protein 178B [Source:NCBI gene;Acc:436669]	protein_coding
ENSDARG00000094980	0.426226	-1.51637	3.40511	-0.445321	0.656088		ENSDART00000150550.2	CR792454.1		antisense
ENSDARG00000007639	485.035	-0.201838	0.110897	-1.82005	0.0687511	0.301519	ENSDART00000022646.7	cnot4b	CCR4-NOT transcription complex, subunit 4b [Source:ZFIN;Acc:ZDB-GENE-040426-1164]	protein_coding
ENSDARG00000041665	1530.51	0.589581	0.13143	4.48591	7.26033e-06	0.000557551	ENSDART00000150786.2	mkrn1	makorin, ring finger protein, 1 [Source:NCBI gene;Acc:170782]	protein_coding
ENSDARG00000087319	37.5592	-0.642182	0.299418	-2.14476	0.0319716	0.198543	ENSDART00000123953.3	tmem121b	transmembrane protein 121B [Source:ZFIN;Acc:ZDB-GENE-070705-241]	protein_coding
ENSDARG00000058244	52.0605	0.639995	0.316952	2.01922	0.0434645	0.235705	ENSDART00000170868.2	il17ra1a	interleukin 17 receptor A1a [Source:ZFIN;Acc:ZDB-GENE-070705-242]	retained_intron
ENSDARG00000103365	0.0597682	0	5.2679	0	1		ENSDART00000161518.2	pimr214	Pim proto-oncogene, serine/threonine kinase, related 214 [Source:ZFIN;Acc:ZDB-GENE-141219-38]	protein_coding
ENSDARG00000095461	0.107865	1.01828	5.2679	0.193298	0.846725		ENSDART00000146166.3	pimr171	Pim proto-oncogene, serine/threonine kinase, related 171 [Source:ZFIN;Acc:ZDB-GENE-141212-267]	protein_coding
ENSDARG00000074873	0.112703	0	5.2679	0	1		ENSDART00000113595.4	pimr170	Pim proto-oncogene, serine/threonine kinase, related 170 [Source:ZFIN;Acc:ZDB-GENE-141212-270]	protein_coding
ENSDARG00000104625	0.220682	-0.905291	5.2679	-0.17185	0.863555		ENSDART00000172557.2	pimr168	Pim proto-oncogene, serine/threonine kinase, related 168 [Source:ZFIN;Acc:ZDB-GENE-041210-63]	protein_coding
ENSDARG00000103215	0						ENSDART00000161860.2	pimr169	Pim proto-oncogene, serine/threonine kinase, related 169 [Source:ZFIN;Acc:ZDB-GENE-141211-49]	protein_coding
ENSDARG00000019396	22.7636	0.129784	0.373244	0.347719	0.728051	0.903065	ENSDART00000017180.8	rergla	RERG/RAS-like a [Source:NCBI gene;Acc:436767]	protein_coding
ENSDARG00000013476	4.78947	-1.68575	0.809712	-2.08191	0.0373509		ENSDART00000182706.1	arhgef39	Rho guanine nucleotide exchange factor (GEF) 39 [Source:ZFIN;Acc:ZDB-GENE-041114-28]	protein_coding
ENSDARG00000085437	0						ENSDART00000120837.2	AL844512.1		rRNA
ENSDARG00000008720	174.106	-0.0964295	0.161	-0.59894	0.549213	0.807442	ENSDART00000133767.2	lmo3	LIM domain only 3 [Source:NCBI gene;Acc:553774]	protein_coding
ENSDARG00000110404	0						ENSDART00000186242.1	AL954848.1		protein_coding
ENSDARG00000032618	6.38961	-0.410191	0.801497	-0.511781	0.608804		ENSDART00000035259.6	mgst1.1	microsomal glutathione S-transferase 1.1 [Source:ZFIN;Acc:ZDB-GENE-041010-30]	protein_coding
ENSDARG00000022165	82.062	0.0549325	0.281941	0.194837	0.84552	0.950892	ENSDART00000185639.1	mgst1.2	microsomal glutathione S-transferase 1.2 [Source:ZFIN;Acc:ZDB-GENE-040704-59]	protein_coding	YES
ENSDARG00000005897	82.3222	0.142331	0.22399	0.635435	0.525145	0.795691	ENSDART00000024312.10	dera	deoxyribose-phosphate aldolase (putative) [Source:ZFIN;Acc:ZDB-GENE-041010-200]	protein_coding	YES
ENSDARG00000053127	69.969	0.100857	0.23561	0.428066	0.668603	0.872241	ENSDART00000058020.7	helb	helicase (DNA) B [Source:ZFIN;Acc:ZDB-GENE-030729-16]	protein_coding
ENSDARG00000053131	3.095	-0.509952	0.897378	-0.568269	0.569852		ENSDART00000067131.6	irak3	interleukin-1 receptor-associated kinase 3 [Source:ZFIN;Acc:ZDB-GENE-060503-710]	protein_coding
ENSDARG00000053136	31.06	0.557731	0.348695	1.59948	0.109714	0.38427	ENSDART00000150427.3	b2m	beta-2-microglobulin [Source:NCBI gene;Acc:30400]	protein_coding	YES
ENSDARG00000069912	77.594	-0.345283	0.338056	-1.02138	0.307075	0.632848	ENSDART00000080536.7	hmga2	high mobility group AT-hook 2 [Source:ZFIN;Acc:ZDB-GENE-030131-3148]	protein_coding	YES
ENSDARG00000117577	0.327946	1.3967	4.21108	0.331673	0.740136		ENSDART00000194389.1	BX119963.4		lincRNA
ENSDARG00000045658	331.54	0.168514	0.151702	1.11082	0.266644	0.593841	ENSDART00000140002.3	msrb3	methionine sulfoxide reductase B3 [Source:ZFIN;Acc:ZDB-GENE-040625-74]	protein_coding
ENSDARG00000015824	232.424	-0.0564302	0.159001	-0.354904	0.722661	0.90016	ENSDART00000013604.8	lemd3	LEM domain containing 3 [Source:ZFIN;Acc:ZDB-GENE-030131-490]	protein_coding
ENSDARG00000005541	104.702	-0.110878	0.188965	-0.586768	0.55736	0.812125	ENSDART00000016382.5	wif1	wnt inhibitory factor 1 [Source:NCBI gene;Acc:30476]	protein_coding
ENSDARG00000078613	5.77209	-0.241647	0.710067	-0.340315	0.733619		ENSDART00000113357.4	vhll	von Hippel-Lindau tumor suppressor like [Source:ZFIN;Acc:ZDB-GENE-081022-78]	protein_coding
ENSDARG00000014361	883.939	0.409317	0.148847	2.74992	0.00596093	0.07126	ENSDART00000013839.4	tmbim4	transmembrane BAX inhibitor motif containing 4 [Source:ZFIN;Acc:ZDB-GENE-040426-2152]	protein_coding
ENSDARG00000110543	0.389207	-1.18513	3.15503	-0.375633	0.707189		ENSDART00000184633.1	BX119963.3		protein_coding
ENSDARG00000094001	0.672308	-1.49106	2.69047	-0.554199	0.579443		ENSDART00000140532.3	si:dkey-6a5.3	si:dkey-6a5.3 [Source:ZFIN;Acc:ZDB-GENE-041210-128]	protein_coding
ENSDARG00000097457	4.64983	1.84003	0.877346	2.09726	0.0359703		ENSDART00000154731.2	BX119963.2		antisense
ENSDARG00000096135	10.6358	0.636383	0.514353	1.23725	0.215994	0.536102	ENSDART00000150693.2	BX119963.1		lincRNA
ENSDARG00000015053	471.568	-0.146895	0.1786	-0.82248	0.410804	0.720151	ENSDART00000026593.9	grip1	glutamate receptor interacting protein 1 [Source:ZFIN;Acc:ZDB-GENE-041210-125]	protein_coding
ENSDARG00000117423	0.394616	2.10623	3.12686	0.673593	0.50057		ENSDART00000194495.1	BX470116.1		lincRNA
ENSDARG00000017841	948.136	-0.0580854	0.0962102	-0.603734	0.54602	0.805992	ENSDART00000003694.7	cand1	cullin-associated and neddylation-dissociated 1 [Source:ZFIN;Acc:ZDB-GENE-040426-2872]	protein_coding
ENSDARG00000045669	10.4059	0.600618	0.62773	0.95681	0.338663	0.660069	ENSDART00000067151.6	si:dkey-39a18.1	si:dkey-39a18.1 [Source:ZFIN;Acc:ZDB-GENE-041210-127]	protein_coding
ENSDARG00000094646	720.65	0.173991	0.133405	1.30423	0.192154	0.506122	ENSDART00000172552.2	dyrk2	dual-specificity tyrosine-(Y)-phosphorylation regulated kinase 2 [Source:ZFIN;Acc:ZDB-GENE-030131-2804]	protein_coding
ENSDARG00000092714	12.7755	1.07685	0.501065	2.14912	0.0316247	0.197018	ENSDART00000140366.2	si:ch211-266a5.12	si:ch211-266a5.12 [Source:ZFIN;Acc:ZDB-GENE-081104-210]	protein_coding
ENSDARG00000024211	0.0533196	-0.905291	5.2679	-0.17185	0.863555		ENSDART00000134720.2	ifng1	interferon gamma 1 [Source:ZFIN;Acc:ZDB-GENE-040629-1]	protein_coding	YES
ENSDARG00000045671	0						ENSDART00000067153.2	ifng1r	interferon gamma related [Source:ZFIN;Acc:ZDB-GENE-060210-1]	protein_coding
ENSDARG00000045672	0.542877	3.04131	2.89237	1.05149	0.293033		ENSDART00000067154.6	il26	interleukin 26 [Source:ZFIN;Acc:ZDB-GENE-060209-4]	protein_coding
ENSDARG00000045673	1.02465	-0.54914	1.72208	-0.318883	0.749815		ENSDART00000067155.4	il22	interleukin 22 [Source:ZFIN;Acc:ZDB-GENE-060209-3]	protein_coding
ENSDARG00000045675	73.9616	-0.213018	0.216503	-0.983901	0.325164	0.648886	ENSDART00000102010.6	mdm1	Mdm1 nuclear protein [Source:NCBI gene;Acc:557148]	protein_coding
ENSDARG00000045676	227.212	-0.33364	0.177352	-1.88123	0.0599405	0.280408	ENSDART00000171235.3	calua	calumenin a [Source:NCBI gene;Acc:415241]	protein_coding	YES
ENSDARG00000045677	22194.4	0.168194	0.21857	0.769518	0.441586	0.74045	ENSDART00000067160.4	opn1sw1	opsin 1 (cone pigments), short-wave-sensitive 1 [Source:NCBI gene;Acc:30582]	protein_coding	YES
ENSDARG00000081977	4.25814	-0.905854	0.909029	-0.996507	0.319004		ENSDART00000117423.2	dre-mir-729	dre-mir-729 [Source:miRBase;Acc:MI0004773]	miRNA
ENSDARG00000045680	681.571	0.176379	0.120044	1.46928	0.141756	0.436519	ENSDART00000187230.1	tnpo3	transportin 3 [Source:ZFIN;Acc:ZDB-GENE-040426-708]	protein_coding
ENSDARG00000045681	36.1224	0.631506	0.293855	2.14904	0.0316311	0.197018	ENSDART00000165212.2	irf5	interferon regulatory factor 5 [Source:ZFIN;Acc:ZDB-GENE-040426-2587]	protein_coding
ENSDARG00000045683	11.1116	0.303942	0.506634	0.599923	0.548557	0.807369	ENSDART00000141395.3	ccdc87	coiled-coil domain containing 87 [Source:ZFIN;Acc:ZDB-GENE-041210-118]	protein_coding
ENSDARG00000078745	452.587	-0.0551677	0.106776	-0.516667	0.605389	0.83969	ENSDART00000108928.4	pnpla8	patatin-like phospholipase domain containing 8 [Source:ZFIN;Acc:ZDB-GENE-070705-553]	protein_coding
ENSDARG00000105458	2.90259	0.0543293	1.01342	0.0536099	0.957246		ENSDART00000173077.2	si:dkeyp-81f3.4	si:dkeyp-81f3.4 [Source:ZFIN;Acc:ZDB-GENE-160113-129]	protein_coding
ENSDARG00000006396	308.408	-0.21022	0.192636	-1.09128	0.275149	0.603215	ENSDART00000109195.4	nrcama	neuronal cell adhesion molecule a [Source:ZFIN;Acc:ZDB-GENE-041210-235]	protein_coding	YES
ENSDARG00000112990	10.914	-0.532774	0.674076	-0.790376	0.429308	0.73221	ENSDART00000186900.1	BX897729.1		protein_coding
ENSDARG00000045685	465.619	-0.0800346	0.127404	-0.628194	0.529877	0.798113	ENSDART00000133157.3	cntn1b	contactin 1b [Source:ZFIN;Acc:ZDB-GENE-041210-236]	protein_coding
ENSDARG00000045687	277.275	-0.677928	0.16366	-4.14229	3.43849e-05	0.00187072	ENSDART00000067168.7	pdzrn4	PDZ domain containing ring finger 4 [Source:ZFIN;Acc:ZDB-GENE-041210-237]	protein_coding
ENSDARG00000022550	30.368	-0.250854	0.318525	-0.787549	0.43096	0.733238	ENSDART00000032805.6	gxylt1b	glucoside xylosyltransferase 1b [Source:NCBI gene;Acc:556315]	protein_coding	YES
ENSDARG00000045692	336.59	0.302332	0.148659	2.03373	0.0419784	0.230807	ENSDART00000141742.3	pphln1	periphilin 1 [Source:ZFIN;Acc:ZDB-GENE-030131-1873]	protein_coding
ENSDARG00000015966	312.929	-0.0274541	0.18361	-0.149524	0.88114	0.96465	ENSDART00000080334.6	yaf2	YY1 associated factor 2 [Source:ZFIN;Acc:ZDB-GENE-041210-115]	protein_coding
ENSDARG00000045691	131.69	-0.332474	0.224997	-1.47768	0.139494	0.433281	ENSDART00000067174.4	zcrb1	zinc finger CCHC-type and RNA binding motif 1 [Source:NCBI gene;Acc:550251]	protein_coding
ENSDARG00000045694	322.428	-0.0282505	0.120122	-0.235181	0.814068	0.938722	ENSDART00000144127.2	prickle1b	prickle homolog 1b [Source:ZFIN;Acc:ZDB-GENE-030131-2152]	protein_coding
ENSDARG00000086259	11.1817	-0.0271223	0.512158	-0.0529569	0.957766	0.987033	ENSDART00000150748.2	CU469420.1		unprocessed_pseudogene
ENSDARG00000095980	1.09538	0.407192	1.65845	0.245526	0.806049		ENSDART00000150881.3	CU469420.3		antisense
ENSDARG00000090957	12.4031	0.115438	0.470296	0.245458	0.806102	0.935873	ENSDART00000150782.2	CU469420.2		unprocessed_pseudogene
ENSDARG00000096149	3.60395	0.960623	0.944077	1.01753	0.308903		ENSDART00000135767.3	CU469420.4		antisense
ENSDARG00000109403	0.0433936	0	5.2679	0	1		ENSDART00000138656.2	si:dkey-234l24.1	si:dkey-234l24.1 [Source:ZFIN;Acc:ZDB-GENE-050420-87]	protein_coding
ENSDARG00000094534	4.25494	0.370454	0.84735	0.437191	0.661973		ENSDART00000140109.2	CR786571.2		unprocessed_pseudogene
ENSDARG00000113738	0.0561628	0	5.2679	0	1		ENSDART00000142487.2	si:dkey-234l24.7	si:dkey-234l24.7 [Source:ZFIN;Acc:ZDB-GENE-050420-90]	protein_coding
ENSDARG00000097023	0.49876	-0.864574	2.80142	-0.308619	0.757611		ENSDART00000155086.2	CR786571.3		lincRNA
ENSDARG00000097419	0.32926	-2.24594	3.70158	-0.606752	0.544016		ENSDART00000155171.2	CR786571.4		lincRNA
ENSDARG00000062808	14.51	0.20507	0.482107	0.425361	0.670574	0.873604	ENSDART00000133180.2	CR786571.1		unprocessed_pseudogene
ENSDARG00000093588	1.82953	0.491525	1.45522	0.337768	0.735538		ENSDART00000147061.2	si:dkey-234l24.8	si:dkey-234l24.8 [Source:ZFIN;Acc:ZDB-GENE-050420-23]	protein_coding
ENSDARG00000069780	59.169	0.182305	0.242489	0.751806	0.452168	0.747549	ENSDART00000141925.2	pus7l	pseudouridine synthase 7 like [Source:NCBI gene;Acc:561376]	processed_transcript
ENSDARG00000011661	237.571	0.0823408	0.158517	0.519446	0.60345	0.838806	ENSDART00000015134.7	twf1b	twinfilin actin-binding protein 1b [Source:ZFIN;Acc:ZDB-GENE-040711-3]	protein_coding
ENSDARG00000062797	2356.89	0.063052	0.0954622	0.660492	0.508938	0.78555	ENSDART00000133325.3	nell2b	neural EGFL like 2b [Source:ZFIN;Acc:ZDB-GENE-030131-8026]	protein_coding
ENSDARG00000018744	3.76577	-0.869926	0.882211	-0.986074	0.324097		ENSDART00000142845.3	prl2	prolactin 2 [Source:ZFIN;Acc:ZDB-GENE-041210-160]	protein_coding
ENSDARG00000020086	51.2084	0.343242	0.279751	1.22695	0.21984	0.540078	ENSDART00000007103.8	nuak1a	NUAK family, SNF1-like kinase, 1a [Source:ZFIN;Acc:ZDB-GENE-041210-122]	protein_coding
ENSDARG00000096496	1.39417	-0.416237	1.28666	-0.323501	0.746316		ENSDART00000151997.2	BX571705.1		lincRNA
ENSDARG00000092161	7.26219	0.560027	0.634402	0.882764	0.377364		ENSDART00000145578.2	si:dkey-261e22.4	si:dkey-261e22.4 [Source:NCBI gene;Acc:100170803]	processed_transcript
ENSDARG00000003811	446.211	0.15376	0.118445	1.29816	0.194233	0.508641	ENSDART00000143773.3	plxnb2a	plexin b2a [Source:ZFIN;Acc:ZDB-GENE-030131-8917]	protein_coding
ENSDARG00000094799	1.22766	1.2025	1.67777	0.716725	0.473544		ENSDART00000137847.2	plxnb2a	plexin b2a [Source:ZFIN;Acc:ZDB-GENE-030131-8917]	protein_coding
ENSDARG00000077090	21.2279	-0.312286	0.382514	-0.816404	0.414269	0.722382	ENSDART00000114977.4	si:ch211-127b11.1	si:ch211-127b11.1 [Source:ZFIN;Acc:ZDB-GENE-041210-159]	protein_coding
ENSDARG00000079892	8.20324	0.545511	0.672754	0.810861	0.417445		ENSDART00000145737.2	si:dkey-183c2.4	si:dkey-183c2.4 [Source:ZFIN;Acc:ZDB-GENE-041210-121]	protein_coding
ENSDARG00000015985	183.265	-0.053343	0.233549	-0.228402	0.819334	0.940647	ENSDART00000079987.5	abcc9	ATP-binding cassette, sub-family C (CFTR/MRP), member 9 [Source:ZFIN;Acc:ZDB-GENE-050517-23]	protein_coding
ENSDARG00000112970	34.6155	0.250835	0.331979	0.755575	0.449904	0.746924	ENSDART00000192518.1	BX571719.3		protein_coding
ENSDARG00000045589	1.92114	-0.756814	1.79895	-0.420697	0.673976		ENSDART00000067031.5	kcnj8	potassium inwardly rectifying channel subfamily J member 8 [Source:ZFIN;Acc:ZDB-GENE-060308-1]	protein_coding
ENSDARG00000112858	0.211869	0.0564929	4.93293	0.0114522	0.990863		ENSDART00000124383.2	BX571719.2		snRNA
ENSDARG00000057334	342.293	-0.0913924	0.151061	-0.605004	0.545176	0.805787	ENSDART00000131666.2	cmasa	cytidine monophosphate N-acetylneuraminic acid synthetase a [Source:NCBI gene;Acc:561018]	retained_intron
ENSDARG00000113699	3.82405	-0.0267439	0.910542	-0.0293715	0.976568		ENSDART00000118843.3	BX571719.4		snRNA
ENSDARG00000106193	0						ENSDART00000174909.2	BX571719.1		rRNA
ENSDARG00000045594	83.0559	-0.0148037	0.23889	-0.0619685	0.950588	0.984822	ENSDART00000067035.5	shisal1a	shisa like 1a [Source:NCBI gene;Acc:560435]	protein_coding
ENSDARG00000045595	62.8623	-0.246725	0.284449	-0.867381	0.385733	0.698716	ENSDART00000137829.2	si:dkey-14k9.3	si:dkey-14k9.3 [Source:ZFIN;Acc:ZDB-GENE-030131-2893]	protein_coding
ENSDARG00000006215	631.624	0.457972	0.171773	2.66615	0.0076725	0.0846075	ENSDART00000187456.1	akr1b1.1	aldo-keto reductase family 1, member B1 (aldose reductase), tandem duplicate 1 [Source:ZFIN;Acc:ZDB-GENE-040625-7]	protein_coding	YES
ENSDARG00000045598	188.296	-0.171096	0.201443	-0.849354	0.395685	0.707756	ENSDART00000067040.6	akr1b1.2	aldo-keto reductase family 1, member B1 (aldose reductase), tandem duplicate 2 [Source:ZFIN;Acc:ZDB-GENE-041210-132]	protein_coding
ENSDARG00000017366	195.759	-0.116222	0.144594	-0.803787	0.42152	0.726583	ENSDART00000110199.4	prdm4	PR domain containing 4 [Source:ZFIN;Acc:ZDB-GENE-041210-131]	protein_coding
ENSDARG00000020101	636.026	0.114292	0.121396	0.941479	0.34646	0.665898	ENSDART00000019647.7	psmc2	proteasome 26S subunit, ATPase 2 [Source:ZFIN;Acc:ZDB-GENE-040426-1327]	protein_coding
ENSDARG00000022424	355.828	-0.0122648	0.116814	-0.104995	0.91638	0.973912	ENSDART00000038642.4	slc26a5	solute carrier family 26 member 5 [Source:ZFIN;Acc:ZDB-GENE-030131-1566]	protein_coding
ENSDARG00000004497	68.2353	-0.0769507	0.236427	-0.325474	0.744823	0.910225	ENSDART00000111882.4	tspan33a	tetraspanin 33a [Source:NCBI gene;Acc:436890]	protein_coding
ENSDARG00000002952	210.774	0.182391	0.170882	1.06735	0.285813	0.612817	ENSDART00000005985.7	smo	smoothened, frizzled class receptor [Source:ZFIN;Acc:ZDB-GENE-980526-89]	protein_coding	YES
ENSDARG00000045601	14.8965	-0.292744	0.454566	-0.644008	0.51957	0.792673	ENSDART00000067046.5	cax1	cation/H+ exchanger protein 1 [Source:ZFIN;Acc:ZDB-GENE-030131-3044]	protein_coding	YES
ENSDARG00000007764	236.046	-0.13631	0.139702	-0.975721	0.329203	0.653399	ENSDART00000134701.2	klhdc10	kelch domain containing 10 [Source:ZFIN;Acc:ZDB-GENE-040426-776]	protein_coding
ENSDARG00000096823	0.109255	0.967138	5.26241	0.183782	0.854184		ENSDART00000156550.2	BX571796.1		antisense
ENSDARG00000062651	132.407	-0.135258	0.196277	-0.689118	0.490749	0.773459	ENSDART00000090837.5	zc3hc1	zinc finger, C3HC-type containing 1 [Source:ZFIN;Acc:ZDB-GENE-061013-94]	protein_coding
ENSDARG00000000019	1829.27	-0.07326	0.103183	-0.710004	0.477702	0.76479	ENSDART00000124452.3	ube2h	ubiquitin-conjugating enzyme E2H (UBC8 homolog, yeast) [Source:ZFIN;Acc:ZDB-GENE-030616-67]	protein_coding
ENSDARG00000080467	0						ENSDART00000116015.2	dre-mir-183	dre-mir-183 [Source:miRBase;Acc:MI0001369]	miRNA
ENSDARG00000083126	1.13011	0.59733	1.90687	0.313252	0.754089		ENSDART00000117339.3	MIR96	microRNA 96 [Source:HGNC Symbol;Acc:HGNC:31648]	miRNA
ENSDARG00000081095	0.377419	0.893958	2.95502	0.302522	0.762254		ENSDART00000115632.2	dre-mir-182	dre-mir-182 [Source:miRBase;Acc:MI0001368]	miRNA
ENSDARG00000000018	516.127	-0.21316	0.204699	-1.04133	0.29772	0.623549	ENSDART00000138183.2	nrf1	nuclear respiratory factor 1 [Source:NCBI gene;Acc:64604]	protein_coding
ENSDARG00000092341	3.84375	-0.0307226	0.850394	-0.0361274	0.971181		ENSDART00000132258.4	AL590150.2		lincRNA
ENSDARG00000093247	2.49465	1.16547	1.17449	0.992319	0.321042		ENSDART00000148049.2	BX537358.1		processed_transcript
ENSDARG00000019328	1356.33	-0.0175653	0.103629	-0.169502	0.865402	0.959039	ENSDART00000016230.11	plxna4	plexin A4 [Source:NCBI gene;Acc:325938]	protein_coding
ENSDARG00000032919	673.862	0.107625	0.110684	0.972363	0.33087	0.655175	ENSDART00000122520.4	chchd3a	coiled-coil-helix-coiled-coil-helix domain containing 3a [Source:ZFIN;Acc:ZDB-GENE-030131-5005]	protein_coding
ENSDARG00000004336	237.584	-0.450943	0.208752	-2.16019	0.0307579	0.193714	ENSDART00000021384.9	exoc4	exocyst complex component 4 [Source:ZFIN;Acc:ZDB-GENE-041210-112]	protein_coding
ENSDARG00000094584	0.906186	1.84788	2.01699	0.916159	0.359584		ENSDART00000141550.3	BX470240.1		processed_transcript
ENSDARG00000069698	17.7278	-0.114844	0.412908	-0.278134	0.78091	0.925742	ENSDART00000101613.5	lrguk	leucine-rich repeats and guanylate kinase domain containing [Source:ZFIN;Acc:ZDB-GENE-050419-232]	protein_coding
ENSDARG00000069692	58.31	-0.458112	0.289796	-1.58081	0.113921	0.389285	ENSDART00000141566.3	col7a1l	collagen type VII alpha 1-like [Source:ZFIN;Acc:ZDB-GENE-030131-9861]	protein_coding
ENSDARG00000093135	16.7287	-1.23933	0.4577	-2.70772	0.00677468	0.0783554	ENSDART00000147964.2	si:dkey-117n7.2	si:dkey-117n7.2 [Source:ZFIN;Acc:ZDB-GENE-060503-49]	protein_coding
ENSDARG00000092944	10.4554	-0.667285	0.578996	-1.15249	0.249121	0.573526	ENSDART00000134594.2	si:dkey-117n7.3	si:dkey-117n7.3 [Source:ZFIN;Acc:ZDB-GENE-060503-143]	protein_coding
ENSDARG00000092064	6.74538	-0.269792	0.619057	-0.435812	0.662973		ENSDART00000132695.2	si:dkey-117n7.4	si:dkey-117n7.4 [Source:ZFIN;Acc:ZDB-GENE-060503-237]	protein_coding
ENSDARG00000089640	10.9994	0.0682596	0.553686	0.123282	0.901884	0.970892	ENSDART00000101575.5	si:dkey-117n7.5	si:dkey-117n7.5 [Source:ZFIN;Acc:ZDB-GENE-060503-331]	protein_coding
ENSDARG00000087241	40.6571	-0.286559	0.309566	-0.925681	0.354612	0.672774	ENSDART00000122493.3	ucn3l	urocortin 3, like [Source:ZFIN;Acc:ZDB-GENE-060130-250]	protein_coding
ENSDARG00000034823	725.426	0.142603	0.12201	1.16878	0.242493	0.566779	ENSDART00000043660.8	copg2	coatomer protein complex, subunit gamma 2 [Source:NCBI gene;Acc:30187]	protein_coding
ENSDARG00000032319	152.391	-0.0508	0.161038	-0.315454	0.752417	0.91287	ENSDART00000125389.4	mest	mesoderm specific transcript [Source:ZFIN;Acc:ZDB-GENE-991111-5]	protein_coding	YES
ENSDARG00000097754	0.0517025	1.01828	5.2679	0.193298	0.846725		ENSDART00000153821.2	CR749763.5		lincRNA
ENSDARG00000095103	0.217536	-0.905292	4.89561	-0.184919	0.853292		ENSDART00000139399.2	CR749763.4		processed_transcript
ENSDARG00000093168	0.318566	-1.29682	4.85999	-0.266836	0.789595		ENSDART00000136885.2	CR749763.2		processed_transcript
ENSDARG00000093983	6.46817	-0.144088	0.715667	-0.201333	0.840438		ENSDART00000144611.2	CR749763.3		processed_transcript
ENSDARG00000092097	0.057552	0	5.2679	0	1		ENSDART00000132479.2	CR749763.1		processed_transcript
ENSDARG00000113342	0.115931	0	5.2679	0	1		ENSDART00000184989.1	CR749763.6		processed_transcript
ENSDARG00000116640	0						ENSDART00000184467.1	CR749763.7		processed_transcript
ENSDARG00000113663	0						ENSDART00000188941.1	BX649423.2		processed_transcript
ENSDARG00000112642	0.286294	-0.788902	5.05783	-0.155976	0.876052		ENSDART00000144263.2	BX649423.1		processed_transcript
ENSDARG00000012684	1235.07	-0.0373598	0.0885866	-0.421732	0.67322	0.874858	ENSDART00000128079.3	atp2b1a	ATPase plasma membrane Ca2+ transporting 1a [Source:ZFIN;Acc:ZDB-GENE-030925-29]	protein_coding
ENSDARG00000117071	0						ENSDART00000189818.1	BX649423.3		rRNA
ENSDARG00000056954	8.2857	-0.556526	0.617989	-0.900544	0.367831		ENSDART00000050407.7	si:dkeyp-38g8.5	si:dkeyp-38g8.5 [Source:ZFIN;Acc:ZDB-GENE-081104-62]	protein_coding
ENSDARG00000056950	334.841	-0.484377	0.184425	-2.62642	0.00862889	0.0908711	ENSDART00000134449.2	epyc	epiphycan [Source:ZFIN;Acc:ZDB-GENE-041008-9]	retained_intron
ENSDARG00000111690	0						ENSDART00000190651.1	BX322608.1		protein_coding
ENSDARG00000056938	912.376	-0.187662	0.124407	-1.50845	0.13144	0.418727	ENSDART00000140190.2	kera	keratocan [Source:NCBI gene;Acc:567017]	protein_coding
ENSDARG00000045580	253.276	0.200645	0.16032	1.25153	0.21074	0.528998	ENSDART00000186785.1	lum	lumican [Source:ZFIN;Acc:ZDB-GENE-040625-24]	protein_coding	YES
ENSDARG00000012066	621.633	0.0243058	0.129521	0.187659	0.851144	0.95303	ENSDART00000188460.1	dcn	decorin [Source:ZFIN;Acc:ZDB-GENE-010102-1]	protein_coding	YES
ENSDARG00000088002	0.600934	-3.08506	2.73301	-1.12881	0.258976		ENSDART00000192700.1	wu:fc23c09	wu:fc23c09 [Source:ZFIN;Acc:ZDB-GENE-030131-2988]	protein_coding
ENSDARG00000027249	4673.3	-0.277279	0.133732	-2.07339	0.0381363	0.218973	ENSDART00000033188.5	btg1	B-cell translocation gene 1, anti-proliferative [Source:ZFIN;Acc:ZDB-GENE-010726-1]	protein_coding
ENSDARG00000020749	13.1746	0.915831	0.484628	1.88976	0.0587901	0.277188	ENSDART00000040708.8	caprin2	caprin family member 2 [Source:NCBI gene;Acc:407729]	protein_coding
ENSDARG00000032653	785.287	-0.042881	0.11574	-0.370496	0.711013	0.893959	ENSDART00000042307.7	sinhcaf	SIN3-HDAC complex associated factor [Source:ZFIN;Acc:ZDB-GENE-041210-166]	protein_coding	YES
ENSDARG00000003789	986.53	0.168544	0.100325	1.67998	0.0929613	0.353886	ENSDART00000033053.6	dennd5b	DENN/MADD domain containing 5B [Source:NCBI gene;Acc:323528]	protein_coding
ENSDARG00000023026	31.4486	0.19026	0.308451	0.616824	0.537351	0.802136	ENSDART00000143849.2	pkp2	plakophilin 2 [Source:ZFIN;Acc:ZDB-GENE-041210-167]	protein_coding
ENSDARG00000027316	1275.11	0.191806	0.122847	1.56134	0.118444	0.396607	ENSDART00000034441.7	tcp11l2	t-complex 11, testis-specific-like 2 [Source:ZFIN;Acc:ZDB-GENE-040426-1956]	protein_coding
ENSDARG00000095159	2.739	-0.382563	1.25923	-0.303808	0.761274		ENSDART00000143926.2	BX649500.1		protein_coding
ENSDARG00000093371	1.59191	3.4756	1.60299	2.1682	0.0301433		ENSDART00000148344.2	BX649476.1		protein_coding
ENSDARG00000004904	90.6885	0.769802	0.357766	2.15169	0.0314215	0.196253	ENSDART00000014007.8	gys2	glycogen synthase 2 [Source:ZFIN;Acc:ZDB-GENE-030826-31]	protein_coding
ENSDARG00000093058	553.484	0.24295	0.173989	1.39635	0.162609	0.46691	ENSDART00000134054.3	STMP1	si:dkey-13i19.8 [Source:NCBI gene;Acc:100170826]	protein_coding
ENSDARG00000022795	48.3735	0.185895	0.241767	0.768904	0.44195	0.740725	ENSDART00000143006.2	golt1ba	golgi transport 1Ba [Source:ZFIN;Acc:ZDB-GENE-041210-157]	protein_coding
ENSDARG00000056859	25.5079	-0.547334	0.348204	-1.57188	0.115979	0.392436	ENSDART00000079429.5	spx	spexin hormone [Source:NCBI gene;Acc:101882535]	protein_coding
ENSDARG00000077985	9.89368	-0.638545	0.564059	-1.13206	0.257611	0.583196	ENSDART00000113344.3	kiss2	kisspeptin 2 [Source:ZFIN;Acc:ZDB-GENE-090526-1]	protein_coding
ENSDARG00000019644	4736.46	0.0706983	0.111392	0.634683	0.525635	0.795799	ENSDART00000010777.7	ldhba	lactate dehydrogenase Ba [Source:NCBI gene;Acc:30497]	protein_coding
ENSDARG00000027424	665.366	-0.211492	0.167978	-1.25904	0.208014	0.526197	ENSDART00000125743.4	slc25a3a	solute carrier family 25 member 3a [Source:ZFIN;Acc:ZDB-GENE-040426-1673]	protein_coding
ENSDARG00000007315	136.336	-0.275961	0.174441	-1.58197	0.113656	0.388933	ENSDART00000016690.8	tmpoa	thymopoietin a [Source:ZFIN;Acc:ZDB-GENE-030131-6003]	protein_coding
ENSDARG00000007405	571.864	-0.0563001	0.12968	-0.434147	0.664181	0.869819	ENSDART00000124627.3	strap	serine/threonine kinase receptor associated protein [Source:ZFIN;Acc:ZDB-GENE-040426-1110]	protein_coding
ENSDARG00000019420	2814.7	0.313249	0.162749	1.92473	0.0542628	0.26511	ENSDART00000017726.8	etnk1	ethanolamine kinase 1 [Source:ZFIN;Acc:ZDB-GENE-030328-21]	protein_coding	YES
ENSDARG00000011582	779.859	-0.0926867	0.128793	-0.719656	0.471737	0.761266	ENSDART00000134595.3	sox5	SRY-box transcription factor 5 [Source:ZFIN;Acc:ZDB-GENE-000607-13]	protein_coding
ENSDARG00000085074	0						ENSDART00000120474.3	CR792413.1		rRNA
ENSDARG00000117277	2.20522	-0.632636	1.24598	-0.507741	0.611635		ENSDART00000194144.1	BX547928.1		lincRNA
ENSDARG00000091957	0.168057	2.01436	5.22868	0.385252	0.700051		ENSDART00000145880.2	si:dkey-172o10.8	si:dkey-172o10.8 [Source:ZFIN;Acc:ZDB-GENE-070705-313]	protein_coding
ENSDARG00000016815	11.4808	-0.433625	0.576225	-0.752528	0.451733	0.747549	ENSDART00000132933.3	casc1	cancer susceptibility candidate 1 [Source:NCBI gene;Acc:566485]	retained_intron
ENSDARG00000045574	507.702	0.10519	0.160427	0.65569	0.512023	0.787845	ENSDART00000135730.4	lrmp	lymphoid-restricted membrane protein [Source:NCBI gene;Acc:567234]	protein_coding
ENSDARG00000045568	452.61	0.223304	0.138971	1.60684	0.10809	0.382079	ENSDART00000138956.2	bcat1	branched chain amino-acid transaminase 1, cytosolic [Source:ZFIN;Acc:ZDB-GENE-030131-9358]	retained_intron	YES
ENSDARG00000094132	16.0058	0.0673491	0.506579	0.132949	0.894234	0.968258	ENSDART00000004717.8	igf1	insulin-like growth factor 1 [Source:ZFIN;Acc:ZDB-GENE-010607-2]	protein_coding	YES
ENSDARG00000094191	80.1996	-0.428169	0.225496	-1.89878	0.057593	0.273472	ENSDART00000133160.3	nup37	nucleoporin 37 [Source:ZFIN;Acc:ZDB-GENE-040718-363]	protein_coding	YES
ENSDARG00000073959	15.8527	-1.33881	0.493622	-2.71222	0.00668351	0.0774665	ENSDART00000111650.4	pmch	pro-melanin-concentrating hormone [Source:ZFIN;Acc:ZDB-GENE-041210-150]	protein_coding
ENSDARG00000029944	33.0333	-0.861277	0.302274	-2.84932	0.00438124	0.0597212	ENSDART00000134467.2	parpbp	PARP1 binding protein [Source:NCBI gene;Acc:678635]	protein_coding
ENSDARG00000093287	0.203056	1.01828	5.00801	0.20333	0.838877		ENSDART00000143572.2	BX510924.1		processed_transcript
ENSDARG00000038384	18.705	-0.326669	0.415357	-0.786479	0.431587	0.734036	ENSDART00000056002.5	th2	tyrosine hydroxylase 2 [Source:ZFIN;Acc:ZDB-GENE-050201-1]	protein_coding
ENSDARG00000020143	678.75	0.127249	0.197787	0.643363	0.519989	0.792922	ENSDART00000011943.7	pah	phenylalanine hydroxylase [Source:ZFIN;Acc:ZDB-GENE-031006-2]	protein_coding
ENSDARG00000038386	177.745	-0.15052	0.167506	-0.898594	0.368869	0.684785	ENSDART00000056005.5	ascl1a	achaete-scute family bHLH transcription factor 1a [Source:NCBI gene;Acc:30466]	protein_coding	YES
ENSDARG00000007175	174.465	0.205321	0.171974	1.19391	0.232512	0.554668	ENSDART00000021610.10	recql	RecQ helicase-like [Source:ZFIN;Acc:ZDB-GENE-050809-134]	protein_coding	YES
ENSDARG00000002174	74.6031	-0.0825817	0.258903	-0.318967	0.749751	0.91167	ENSDART00000013313.6	itfg2	integrin alpha FG-GAP repeat containing 2 [Source:ZFIN;Acc:ZDB-GENE-041008-161]	protein_coding
ENSDARG00000079985	549.257	-0.0762648	0.116389	-0.65526	0.512301	0.787995	ENSDART00000108814.4	nrip2	nuclear receptor interacting protein 2 [Source:ZFIN;Acc:ZDB-GENE-030131-9425]	protein_coding
ENSDARG00000006011	72.3039	0.042908	0.23512	0.182494	0.855195	0.955168	ENSDART00000007030.7	klhl42	kelch-like family, member 42 [Source:ZFIN;Acc:ZDB-GENE-041210-190]	protein_coding
ENSDARG00000002128	174.486	-0.146788	0.155833	-0.94196	0.346213	0.665844	ENSDART00000026509.9	cwf19l1	CWF19 like cell cycle control factor 1 [Source:NCBI gene;Acc:387304]	protein_coding
ENSDARG00000115392	0.218128	-0.891714	5.26651	-0.169318	0.865547		ENSDART00000180131.1	BX890572.2		protein_coding
ENSDARG00000045563	144.652	0.217737	0.161654	1.34693	0.178002	0.487202	ENSDART00000066999.4	washc3	WASH complex subunit 3 [Source:NCBI gene;Acc:393142]	protein_coding
ENSDARG00000045561	20.8359	-0.0419554	0.390157	-0.107535	0.914365	0.973616	ENSDART00000066997.4	dram1	DNA-damage regulated autophagy modulator 1 [Source:ZFIN;Acc:ZDB-GENE-041010-147]	protein_coding
ENSDARG00000030153	272.492	0.243265	0.139986	1.73778	0.082249	0.330898	ENSDART00000121714.5	gnptab	N-acetylglucosamine-1-phosphate transferase subunits alpha and beta [Source:NCBI gene;Acc:553365]	protein_coding
ENSDARG00000014572	480.488	0.798308	0.12552	6.35999	2.0177e-10	5.97657e-08	ENSDART00000016658.7	chpt1	choline phosphotransferase 1 [Source:NCBI gene;Acc:322605]	protein_coding
ENSDARG00000045560	352.476	-0.0436699	0.134499	-0.324686	0.745419	0.910298	ENSDART00000024775.10	mybpc1	myosin binding protein C, slow type [Source:ZFIN;Acc:ZDB-GENE-041114-196]	protein_coding
ENSDARG00000094593	0.595656	-0.444556	2.6188	-0.169756	0.865202		ENSDART00000138131.2	BX890572.1		processed_transcript
ENSDARG00000097601	0.774496	3.33859	2.5382	1.31534	0.188397		ENSDART00000157014.2	CT868708.1		antisense
ENSDARG00000087438	2.015	0.362133	1.18035	0.3068	0.758995		ENSDART00000187195.1	spi2	Spi-2 proto-oncogene [Source:ZFIN;Acc:ZDB-GENE-131121-377]	protein_coding
ENSDARG00000012435	0.960307	2.02992	1.92758	1.05309	0.292298		ENSDART00000025731.7	spic	Spi-C transcription factor (Spi-1/PU.1 related) [Source:ZFIN;Acc:ZDB-GENE-040912-47]	protein_coding
ENSDARG00000016886	2.46934	0.53767	1.02488	0.524617	0.599849		ENSDART00000185502.1	dnajb9b	DnaJ heat shock protein family (Hsp40) member B9b [Source:ZFIN;Acc:ZDB-GENE-050522-76]	protein_coding
ENSDARG00000076690	2.21096	0.593448	1.46386	0.4054	0.685183		ENSDART00000146931.2	avpr2l	arginine vasopressin receptor 2, like [Source:ZFIN;Acc:ZDB-GENE-070705-429]	protein_coding	YES
ENSDARG00000021239	129.105	0.159988	0.178439	0.8966	0.369932	0.685532	ENSDART00000113507.3	apaf1	apoptotic peptidase activating factor 1 [Source:NCBI gene;Acc:58131]	protein_coding
ENSDARG00000003512	1276.45	-0.211222	0.119104	-1.77342	0.0761586	0.317703	ENSDART00000169704.2	anks1b	ankyrin repeat and sterile alpha motif domain containing 1B [Source:NCBI gene;Acc:565408]	protein_coding
ENSDARG00000111346	0						ENSDART00000191474.1	BX901882.1		rRNA
ENSDARG00000004055	244.137	-0.0316663	0.149589	-0.211688	0.83235	0.946236	ENSDART00000179075.2	uhrf1bp1l	UHRF1 binding protein 1-like [Source:ZFIN;Acc:ZDB-GENE-041210-177]	protein_coding
ENSDARG00000015278	84.1876	0.145307	0.219831	0.660996	0.508615	0.78555	ENSDART00000135735.2	plxnc1	plexin C1 [Source:ZFIN;Acc:ZDB-GENE-030131-1620]	protein_coding
ENSDARG00000028192	10.9387	0.164727	0.557852	0.295288	0.767774	0.920705	ENSDART00000033717.6	cradd	CASP2 and RIPK1 domain containing adaptor with death domain [Source:ZFIN;Acc:ZDB-GENE-041010-168]	protein_coding
ENSDARG00000097434	4.90053	1.31442	0.745456	1.76325	0.0778586		ENSDART00000154141.2	BX649398.2		antisense
ENSDARG00000045557	73.6706	0.425341	0.333482	1.27545	0.202148	0.519099	ENSDART00000141671.3	socs2	suppressor of cytokine signaling 2 [Source:ZFIN;Acc:ZDB-GENE-041210-171]	protein_coding	YES
ENSDARG00000033757	51.9205	-0.40347	0.273746	-1.47388	0.140514	0.434304	ENSDART00000040827.4	ncaph2	non-SMC condensin II complex, subunit H2 [Source:NCBI gene;Acc:562678]	protein_coding
ENSDARG00000045555	0						ENSDART00000150221.2	sco2	SCO cytochrome c oxidase assembly protein 2 [Source:NCBI gene;Acc:606683]	protein_coding
ENSDARG00000117252	1.01912	2.25189	1.86346	1.20845	0.226874		ENSDART00000194769.1	BX649398.3		lincRNA
ENSDARG00000073965	2.80599	1.66831	1.12784	1.47921	0.139083		ENSDART00000135276.2	si:dkey-202b22.5	si:dkey-202b22.5 [Source:ZFIN;Acc:ZDB-GENE-041210-175]	protein_coding
ENSDARG00000045552	7.93044	0.0765581	0.595119	0.128644	0.89764		ENSDART00000066986.6	si:dkey-202b22.6	si:dkey-202b22.6 [Source:ZFIN;Acc:ZDB-GENE-041210-176]	protein_coding
ENSDARG00000005547	98.123	0.0567017	0.188564	0.300702	0.763642	0.918949	ENSDART00000045639.6	rint1	RAD50 interactor 1 [Source:ZFIN;Acc:ZDB-GENE-041210-174]	protein_coding
ENSDARG00000097195	0.503679	1.01234	2.39452	0.422774	0.67246		ENSDART00000154154.2	BX649398.1		lincRNA
ENSDARG00000029018	406.926	-0.0086187	0.20123	-0.0428301	0.965837	0.989011	ENSDART00000049061.5	cdkn1ba	cyclin-dependent kinase inhibitor 1Ba [Source:ZFIN;Acc:ZDB-GENE-040812-3]	protein_coding
ENSDARG00000095705	165.875	0.326793	0.180662	1.80886	0.070473	0.305138	ENSDART00000137798.3	CDPF1	si:ch211-239e6.4 [Source:NCBI gene;Acc:563220]	protein_coding
ENSDARG00000031777	126.547	0.126542	0.175435	0.721305	0.470722	0.760598	ENSDART00000125361.4	pparaa	peroxisome proliferator-activated receptor alpha a [Source:ZFIN;Acc:ZDB-GENE-041210-169]	protein_coding
ENSDARG00000081807	1.61228	1.20546	1.30591	0.923087	0.355962		ENSDART00000117021.2	dre-let-7b	dre-let-7b [Source:miRBase;Acc:MI0001865]	miRNA
ENSDARG00000082287	0.939473	-1.01335	1.93714	-0.523114	0.600895		ENSDART00000117708.2	dre-let-7a-3	dre-let-7a-3 [Source:miRBase;Acc:MI0001860]	miRNA
ENSDARG00000022858	8.44177	-0.651489	0.602925	-1.08055	0.279899		ENSDART00000142343.2	wnt7ba	wingless-type MMTV integration site family, member 7Ba [Source:ZFIN;Acc:ZDB-GENE-041210-178]	protein_coding
ENSDARG00000008439	36.5018	0.154984	0.311265	0.497915	0.618544	0.847823	ENSDART00000145747.2	atxn10	ataxin 10 [Source:ZFIN;Acc:ZDB-GENE-060503-180]	protein_coding
ENSDARG00000034717	19.4846	-0.619367	0.458846	-1.34984	0.177069	0.486383	ENSDART00000141187.2	def6c	DEF6 guanine nucleotide exchange factor c [Source:ZFIN;Acc:ZDB-GENE-060503-87]	protein_coding
ENSDARG00000069431	2.63984	0.242095	1.18873	0.203659	0.83862		ENSDART00000146450.2	slc26a4	solute carrier family 26 member 4 [Source:ZFIN;Acc:ZDB-GENE-060503-544]	protein_coding
ENSDARG00000003615	126.336	0.434215	0.367663	1.18101	0.237597	0.560461	ENSDART00000138662.2	slc26a3.2	solute carrier family 26 member 3, tandem duplicate 2 [Source:ZFIN;Acc:ZDB-GENE-041210-179]	protein_coding
ENSDARG00000007371	3.80056	1.16914	0.847871	1.37892	0.16792		ENSDART00000146141.3	slc26a3.1	solute carrier family 26 member 3 [Source:ZFIN;Acc:ZDB-GENE-041210-180]	protein_coding	YES
ENSDARG00000015222	193.12	-0.690517	0.286461	-2.41051	0.0159303	0.130643	ENSDART00000140722.3	cbll1	Cbl proto-oncogene-like 1, E3 ubiquitin protein ligase [Source:ZFIN;Acc:ZDB-GENE-040426-691]	protein_coding
ENSDARG00000096473	0						ENSDART00000151844.2	mcat	malonyl CoA:ACP acyltransferase (mitochondrial) [Source:ZFIN;Acc:ZDB-GENE-041111-231]	protein_coding
ENSDARG00000045549	51.0348	0.0467504	0.282274	0.165621	0.868455	0.95992	ENSDART00000152086.3	bik	BCL2 interacting killer [Source:ZFIN;Acc:ZDB-GENE-041210-181]	protein_coding
ENSDARG00000016613	5.23905	0.423277	0.776853	0.544861	0.585849		ENSDART00000021782.10	mcat	malonyl CoA:ACP acyltransferase (mitochondrial) [Source:ZFIN;Acc:ZDB-GENE-041111-231]	protein_coding
ENSDARG00000008867	616.222	0.0725102	0.116185	0.624093	0.532567	0.7996	ENSDART00000132081.3	rap1b	RAP1B, member of RAS oncogene family [Source:NCBI gene;Acc:321107]	protein_coding
ENSDARG00000115618	0						ENSDART00000179948.1	BX649534.1		rRNA
ENSDARG00000094428	10.0291	0.934791	0.558195	1.67467	0.0939991	0.356025	ENSDART00000144814.3	si:dkey-31f5.8	si:dkey-31f5.8 [Source:ZFIN;Acc:ZDB-GENE-041210-182]	protein_coding
ENSDARG00000029524	493.133	-0.0773581	0.119536	-0.647156	0.517531	0.791304	ENSDART00000139730.3	impdh1b	IMP (inosine 5'-monophosphate) dehydrogenase 1b [Source:NCBI gene;Acc:338306]	protein_coding	YES
ENSDARG00000099812	431.517	-0.0631881	0.130369	-0.484685	0.6279	0.853466	ENSDART00000166374.2	si:dkey-31f5.11	si:dkey-31f5.11 [Source:ZFIN;Acc:ZDB-GENE-030131-7826]	protein_coding
ENSDARG00000045548	2.76717	2.52366	1.20644	2.09182	0.0364546		ENSDART00000133203.2	lepb	leptin b [Source:ZFIN;Acc:ZDB-GENE-041210-183]	protein_coding
ENSDARG00000082824	0.169399	1.01828	5.2679	0.193298	0.846725		ENSDART00000118907.2	dre-mir-129-1	dre-mir-129-1 [Source:miRBase;Acc:MI0001983]	miRNA
ENSDARG00000083992	0						ENSDART00000119392.2	BX649263.1		rRNA
ENSDARG00000094118	0.500904	0.567031	3.0044	0.188734	0.850302		ENSDART00000136611.2	si:dkey-21o22.2	si:dkey-21o22.2 [Source:ZFIN;Acc:ZDB-GENE-061106-4]	protein_coding
ENSDARG00000006766	1279.81	0.0674652	0.103074	0.654532	0.512769	0.788333	ENSDART00000100974.5	snd1	staphylococcal nuclease and tudor domain containing 1 [Source:NCBI gene;Acc:324404]	protein_coding
ENSDARG00000069402	1920.89	-0.372495	0.138054	-2.69818	0.00697193	0.079818	ENSDART00000140028.2	lrrc4.1	leucine rich repeat containing 4.1 [Source:ZFIN;Acc:ZDB-GENE-041210-129]	protein_coding
ENSDARG00000021336	1.10731	0.651253	1.66171	0.391918	0.695119		ENSDART00000027919.5	pax4	paired box 4 [Source:ZFIN;Acc:ZDB-GENE-041210-244]	protein_coding
ENSDARG00000045544	17.5184	0.608512	0.414813	1.46695	0.142389	0.43753	ENSDART00000066964.6	hgfa	hepatocyte growth factor a [Source:ZFIN;Acc:ZDB-GENE-041014-2]	protein_coding
ENSDARG00000014804	202.567	-0.0329479	0.18184	-0.181192	0.856217	0.955517	ENSDART00000182979.1	cacna2d1a	calcium channel, voltage-dependent, alpha 2/delta subunit 1a [Source:ZFIN;Acc:ZDB-GENE-041210-215]	protein_coding
ENSDARG00000111326	47.7394	0.568323	0.26541	2.14131	0.0322494	0.199215	ENSDART00000184359.1	BX323820.1	cadherin-related family member 5, related sequence [Source:NCBI gene;Acc:561298]	protein_coding
ENSDARG00000001912	138.129	0.0525199	0.163467	0.321287	0.747993	0.911242	ENSDART00000169248.3	drd4-rs	dopamine receptor D4 related sequence [Source:ZFIN;Acc:ZDB-GENE-051113-172]	protein_coding
ENSDARG00000106138	3.97926	1.91693	0.996633	1.9234	0.0544296		ENSDART00000179191.2	BX855618.1		protein_coding
ENSDARG00000104301	24.5244	1.36186	0.44933	3.03087	0.00243847	0.0414051	ENSDART00000167780.2	zgc:193726	zgc:193726 [Source:ZFIN;Acc:ZDB-GENE-081022-35]	protein_coding
ENSDARG00000045543	578.299	0.388575	0.174506	2.22672	0.0259662	0.175462	ENSDART00000066963.4	atp6v1f	ATPase H+ transporting V1 subunit F [Source:ZFIN;Acc:ZDB-GENE-040718-259]	protein_coding	YES
ENSDARG00000045542	278.308	0.105096	0.147222	0.713858	0.475315	0.763577	ENSDART00000143642.2	lamtor4	late endosomal/lysosomal adaptor, MAPK and MTOR activator 4 [Source:NCBI gene;Acc:561019]	protein_coding
ENSDARG00000045541	264.089	-0.376545	0.158089	-2.38185	0.017226	0.13755	ENSDART00000024925.6	gcc1	GRIP and coiled-coil domain containing 1 [Source:ZFIN;Acc:ZDB-GENE-040801-118]	protein_coding
ENSDARG00000011605	234.442	0.210624	0.154697	1.36153	0.173346	0.481914	ENSDART00000024647.8	dennd6b	DENN/MADD domain containing 6B [Source:ZFIN;Acc:ZDB-GENE-030131-9382]	protein_coding
ENSDARG00000045540	563.782	-0.0196226	0.114141	-0.171915	0.863504	0.958132	ENSDART00000066961.6	ppp6r2a	protein phosphatase 6, regulatory subunit 2a [Source:ZFIN;Acc:ZDB-GENE-030131-5428]	protein_coding
ENSDARG00000056152	119.329	0.461147	0.225109	2.04855	0.0405057	0.225893	ENSDART00000100867.4	fam3c	family with sequence similarity 3 member C [Source:NCBI gene;Acc:334205]	protein_coding
ENSDARG00000056145	17.9023	0.385614	0.445834	0.864927	0.387079	0.699795	ENSDART00000078587.4	si:dkey-159a18.1	si:dkey-159a18.1 [Source:ZFIN;Acc:ZDB-GENE-041210-204]	protein_coding
ENSDARG00000101236	136.513	-0.267477	0.187396	-1.42734	0.153483	0.453165	ENSDART00000165558.2	cep83	centrosomal protein 83 [Source:NCBI gene;Acc:100007472]	retained_intron
ENSDARG00000037960	247.637	0.168109	0.17099	0.983152	0.325532	0.64929	ENSDART00000055317.6	lrrc17	leucine rich repeat containing 17 [Source:ZFIN;Acc:ZDB-GENE-030131-9774]	protein_coding
ENSDARG00000017163	1.25664	1.49515	1.78502	0.837609	0.40225		ENSDART00000003621.9	sinup	siaz-interacting nuclear protein [Source:ZFIN;Acc:ZDB-GENE-050913-2]	protein_coding
ENSDARG00000004794	20.2862	0.729555	0.381667	1.9115	0.0559408	0.269379	ENSDART00000135451.3	ccdc146	coiled-coil domain containing 146 [Source:ZFIN;Acc:ZDB-GENE-041210-217]	protein_coding
ENSDARG00000019861	61.3721	-0.179208	0.263036	-0.681305	0.495679	0.777756	ENSDART00000022539.8	fgl2a	fibrinogen-like 2a [Source:ZFIN;Acc:ZDB-GENE-030131-9506]	protein_coding	YES
ENSDARG00000045481	51.6645	0.378788	0.238466	1.58843	0.112188	0.387135	ENSDART00000132464.2	gsap	gamma-secretase activating protein [Source:ZFIN;Acc:ZDB-GENE-041210-216]	protein_coding
ENSDARG00000045482	323.64	0.0893447	0.129859	0.688011	0.491446	0.773782	ENSDART00000146621.2	stk38l	serine/threonine kinase 38 like [Source:ZFIN;Acc:ZDB-GENE-040426-798]	protein_coding
ENSDARG00000103810	31.4326	0.694083	0.330256	2.10165	0.0355841	0.211237	ENSDART00000048023.6	cacna2d4a	calcium channel, voltage-dependent, alpha 2/delta subunit 4a [Source:ZFIN;Acc:ZDB-GENE-041210-213]	protein_coding
ENSDARG00000045483	188.193	-0.214462	0.210039	-1.02106	0.307227	0.632869	ENSDART00000188658.1	lrtm2a	leucine-rich repeats and transmembrane domains 2a [Source:ZFIN;Acc:ZDB-GENE-041210-218]	protein_coding
ENSDARG00000026855	36.5846	0.616514	0.299643	2.05749	0.0396386	0.224203	ENSDART00000136069.2	cacna2d4a	calcium channel, voltage-dependent, alpha 2/delta subunit 4a [Source:ZFIN;Acc:ZDB-GENE-041210-213]	protein_coding
ENSDARG00000045484	141.073	-0.0383929	0.233051	-0.164741	0.869148	0.95992	ENSDART00000066894.6	dcp1b	decapping mRNA 1B [Source:ZFIN;Acc:ZDB-GENE-040819-1]	protein_coding	YES
ENSDARG00000008398	172.961	-0.0624601	0.338966	-0.184267	0.853804	0.954632	ENSDART00000132909.3	cacna1c	calcium channel, voltage-dependent, L type, alpha 1C subunit [Source:ZFIN;Acc:ZDB-GENE-020129-1]	protein_coding
ENSDARG00000082618	0.0565402	0	5.2679	0	1		ENSDART00000118392.2	BX248410.1		rRNA
ENSDARG00000009252	61.6621	0.346385	0.268512	1.29002	0.197045	0.512626	ENSDART00000130687.4	napepld	N-acyl phosphatidylethanolamine phospholipase D [Source:ZFIN;Acc:ZDB-GENE-030131-3856]	protein_coding
ENSDARG00000011764	205.529	-0.213657	0.162527	-1.31459	0.188647	0.500849	ENSDART00000017572.7	ints13	integrator complex subunit 13 [Source:ZFIN;Acc:ZDB-GENE-030131-6224]	protein_coding
ENSDARG00000045485	170.322	0.176516	0.195417	0.903278	0.366378	0.683207	ENSDART00000066895.4	rassf8b	Ras association domain family member 8b [Source:ZFIN;Acc:ZDB-GENE-040426-1338]	protein_coding
ENSDARG00000117503	0.212174	0	4.92641	0	1		ENSDART00000194210.1	BX248410.5		lincRNA
ENSDARG00000055245	3.1689	1.19178	1.03274	1.154	0.248502		ENSDART00000125685.3	zmp:0000000650	zmp:0000000650 [Source:ZFIN;Acc:ZDB-GENE-130530-653]	protein_coding
ENSDARG00000114678	3.47485	-1.06694	0.959525	-1.11194	0.266162		ENSDART00000189006.1	BX248410.4		protein_coding
ENSDARG00000090038	1.93298	0.390183	1.32937	0.29351	0.769132		ENSDART00000127576.3	BX248410.2	Schwann cell myelin protein-like [Source:NCBI gene;Acc:101884775]	protein_coding
ENSDARG00000090277	0.581901	-1.1106	2.02764	-0.547731	0.583877		ENSDART00000125340.3	BX248410.3	sialic acid-binding Ig-like lectin 7 [Source:NCBI gene;Acc:103910452]	protein_coding
ENSDARG00000005476	226.027	-0.227229	0.219349	-1.03593	0.300237	0.626212	ENSDART00000005847.9	nav3	neuron navigator 3 [Source:NCBI gene;Acc:567779]	protein_coding
ENSDARG00000030614	9174.09	-0.220304	0.099052	-2.22412	0.0261402	0.176229	ENSDART00000041861.5	syt1a	synaptotagmin Ia [Source:ZFIN;Acc:ZDB-GENE-040718-165]	protein_coding
ENSDARG00000045486	108.522	0.074713	0.23153	0.322693	0.746928	0.91077	ENSDART00000139962.2	pawr	PRKC, apoptosis, WT1, regulator [Source:ZFIN;Acc:ZDB-GENE-041010-108]	protein_coding
ENSDARG00000010784	732.76	-0.0778227	0.172412	-0.451377	0.651718	0.865268	ENSDART00000132923.3	ppp1r12a	protein phosphatase 1, regulatory subunit 12A [Source:NCBI gene;Acc:445393]	protein_coding
ENSDARG00000117468	0						ENSDART00000194130.1	BX569790.3		lincRNA
ENSDARG00000045487	7283.63	0.698171	0.16127	4.32921	1.49645e-05	0.0010009	ENSDART00000066898.5	rps16	ribosomal protein S16 [Source:ZFIN;Acc:ZDB-GENE-050506-107]	protein_coding
ENSDARG00000092717	2.09519	0.336347	1.12431	0.299159	0.764819		ENSDART00000147838.2	BX569790.1		lincRNA
ENSDARG00000097427	0.110094	0.987555	5.26469	0.187581	0.851205		ENSDART00000153600.2	BX569790.2		lincRNA
ENSDARG00000029830	35.2884	-0.311402	0.360538	-0.863714	0.387745	0.700342	ENSDART00000040266.4	myf6	myogenic factor 6 [Source:NCBI gene;Acc:404208]	protein_coding
ENSDARG00000007277	29.7135	0.421928	0.38719	1.08972	0.275837	0.603581	ENSDART00000127664.4	myf5	myogenic factor 5 [Source:ZFIN;Acc:ZDB-GENE-000616-6]	protein_coding	YES
ENSDARG00000098436	0.229179	0	4.81417	0	1		ENSDART00000160428.3	BX537156.1		miRNA
ENSDARG00000013414	1320.85	0.0786118	0.124903	0.629381	0.529099	0.797808	ENSDART00000019748.9	lin7a	lin-7 homolog A (C. elegans) [Source:ZFIN;Acc:ZDB-GENE-040426-1665]	protein_coding
ENSDARG00000106953	0						ENSDART00000174857.2	BX537308.2		rRNA
ENSDARG00000032218	235.029	0.152476	0.158074	0.964585	0.334753	0.65779	ENSDART00000140400.2	acss3	acyl-CoA synthetase short chain family member 3 [Source:ZFIN;Acc:ZDB-GENE-060503-816]	protein_coding
ENSDARG00000013000	364.799	-0.13933	0.157007	-0.887412	0.374857	0.69001	ENSDART00000142140.2	ppfia2	PTPRF interacting protein alpha 2 [Source:ZFIN;Acc:ZDB-GENE-030131-7905]	protein_coding
ENSDARG00000096999	27.6273	-0.320575	0.402322	-0.796813	0.42556	0.729637	ENSDART00000156001.2	BX537308.1		antisense
ENSDARG00000095571	0						ENSDART00000145180.2	BX537162.1		processed_transcript
ENSDARG00000055360	315.841	-0.0220984	0.144997	-0.152406	0.878867	0.964178	ENSDART00000077707.4	llph	LLP homolog, long-term synaptic facilitation factor [Source:NCBI gene;Acc:100003313]	protein_coding
ENSDARG00000012729	140.109	-0.235774	0.232177	-1.01549	0.30987	0.635927	ENSDART00000137814.3	hcls1	hematopoietic cell-specific Lyn substrate 1 [Source:ZFIN;Acc:ZDB-GENE-030131-7191]	protein_coding	YES
ENSDARG00000061951	691.992	-0.165244	0.11733	-1.40837	0.159022	0.460579	ENSDART00000131402.3	golgb1	golgin B1 [Source:ZFIN;Acc:ZDB-GENE-030429-9]	protein_coding
ENSDARG00000010454	44.0661	-0.472565	0.268903	-1.75738	0.0788527	0.32394	ENSDART00000023588.8	guca1a	guanylate cyclase activator 1A [Source:ZFIN;Acc:ZDB-GENE-011128-5]	protein_coding
ENSDARG00000021579	48.7249	0.0595252	0.249349	0.238723	0.81132	0.937691	ENSDART00000037670.5	orc5	origin recognition complex, subunit 5 [Source:ZFIN;Acc:ZDB-GENE-040426-2275]	protein_coding
ENSDARG00000021595	1399.49	0.0501149	0.100882	0.496768	0.619352	0.848461	ENSDART00000039277.7	lhfpl3	LHFPL tetraspan subfamily member 3 [Source:NCBI gene;Acc:445050]	protein_coding
ENSDARG00000007523	1397.28	-0.132543	0.158899	-0.834133	0.404206	0.71527	ENSDART00000123369.3	kmt2e	lysine (K)-specific methyltransferase 2E [Source:ZFIN;Acc:ZDB-GENE-030131-4120]	protein_coding
ENSDARG00000045490	637.399	0.360974	0.138733	2.60194	0.00926972	0.0944295	ENSDART00000146272.3	ndufb2	NADH:ubiquinone oxidoreductase subunit B2 [Source:ZFIN;Acc:ZDB-GENE-040426-1762]	protein_coding
ENSDARG00000018111	193.388	-0.132054	0.194766	-0.678011	0.497765	0.779457	ENSDART00000002851.9	kdm7aa	lysine (K)-specific demethylase 7Aa [Source:NCBI gene;Acc:321248]	protein_coding
ENSDARG00000117573	0						ENSDART00000194724.1	BX537168.1		lincRNA
ENSDARG00000034300	42.4272	0.0359206	0.298928	0.120165	0.904353	0.971151	ENSDART00000131161.3	sema3c	sema domain, immunoglobulin domain (Ig), short basic domain, secreted, (semaphorin) 3C [Source:ZFIN;Acc:ZDB-GENE-050513-5]	protein_coding
ENSDARG00000032639	809.664	0.381102	0.246029	1.54901	0.121379	0.401676	ENSDART00000050753.6	cd36	CD36 molecule (thrombospondin receptor) [Source:ZFIN;Acc:ZDB-GENE-040718-55]	protein_coding	YES
ENSDARG00000021647	959.699	-0.0404536	0.0935763	-0.432306	0.665519	0.870244	ENSDART00000036531.6	gnai1	guanine nucleotide binding protein (G protein), alpha inhibiting activity polypeptide 1 [Source:ZFIN;Acc:ZDB-GENE-040426-1310]	protein_coding	YES
ENSDARG00000016010	292.423	0.00892388	0.181048	0.0492901	0.960688	0.987852	ENSDART00000040033.9	nup107	nucleoporin 107 [Source:ZFIN;Acc:ZDB-GENE-041210-245]	protein_coding	YES
ENSDARG00000021590	213.038	0.185601	0.192529	0.964015	0.335038	0.65779	ENSDART00000009768.9	magi2a	membrane associated guanylate kinase, WW and PDZ domain containing 2a [Source:ZFIN;Acc:ZDB-GENE-050810-4]	protein_coding
ENSDARG00000045493	28.5428	0.170083	0.389272	0.436926	0.662165	0.868842	ENSDART00000066909.5	slc35e3	solute carrier family 35 member E3 [Source:NCBI gene;Acc:563675]	protein_coding
ENSDARG00000094023	34.3462	0.964708	0.412915	2.33634	0.0194738	0.147663	ENSDART00000131433.2	AL935183.1		processed_transcript
ENSDARG00000033443	314.277	-0.0263246	0.150145	-0.175328	0.860822	0.957144	ENSDART00000162859.2	mdm2	MDM2 proto-oncogene [Source:NCBI gene;Acc:30637]	protein_coding	YES
ENSDARG00000109358	136.174	-0.274991	0.281438	-0.977094	0.328523	0.652601	ENSDART00000133056.2	trhde.2	thyrotropin releasing hormone degrading enzyme, tandem duplicate 2 [Source:ZFIN;Acc:ZDB-GENE-070705-89]	protein_coding
ENSDARG00000108552	0						ENSDART00000178695.2	AL929141.1		rRNA
ENSDARG00000108019	0						ENSDART00000175186.2	AL935196.1		rRNA
ENSDARG00000084043	0.325372	0.0491308	3.32927	0.0147573	0.988226		ENSDART00000119443.2	CR394543.1		rRNA
ENSDARG00000111837	116.452	-0.238454	0.191101	-1.24779	0.212107	0.530935	ENSDART00000133184.2	trhde.2	thyrotropin releasing hormone degrading enzyme, tandem duplicate 2 [Source:ZFIN;Acc:ZDB-GENE-070705-89]	protein_coding
ENSDARG00000084741	0						ENSDART00000120141.2	AL929006.1		rRNA
ENSDARG00000011769	38.2051	0.239502	0.288622	0.829813	0.406645	0.716573	ENSDART00000132855.2	cpm	carboxypeptidase M [Source:ZFIN;Acc:ZDB-GENE-041210-191]	processed_transcript
ENSDARG00000022187	59.7524	-0.561473	0.268952	-2.08763	0.0368309	0.215051	ENSDART00000143571.2	usp6nl	USP6 N-terminal like [Source:ZFIN;Acc:ZDB-GENE-041210-192]	protein_coding	YES
ENSDARG00000002131	218.306	-0.251341	0.289289	-0.868824	0.384944	0.698475	ENSDART00000133433.3	celf2	cugbp, Elav-like family member 2 [Source:NCBI gene;Acc:373117]	protein_coding
ENSDARG00000016526	1285.54	-0.34508	0.220284	-1.56652	0.117226	0.394262	ENSDART00000025153.7	gata3	GATA binding protein 3 [Source:NCBI gene;Acc:30458]	protein_coding	YES
ENSDARG00000045513	601.18	-0.493555	0.187766	-2.62857	0.00857449	0.0905538	ENSDART00000066929.7	taf3	TAF3 RNA polymerase II, TATA box binding protein (TBP)-associated facto [Source:ZFIN;Acc:ZDB-GENE-030131-6406]	protein_coding
ENSDARG00000045514	3514.62	-0.075846	0.108666	-0.697973	0.485194	0.77011	ENSDART00000066930.7	atp5f1c	ATP synthase F1 subunit gamma [Source:ZFIN;Acc:ZDB-GENE-030131-8901]	protein_coding	YES
ENSDARG00000045515	106.556	-0.505823	0.229498	-2.20404	0.0275216	0.181477	ENSDART00000136643.3	kin	Kin17 DNA and RNA binding protein [Source:ZFIN;Acc:ZDB-GENE-030131-3689]	protein_coding
ENSDARG00000045516	178.245	0.316324	0.344145	0.91916	0.358012	0.675462	ENSDART00000066932.7	itih2	inter-alpha-trypsin inhibitor heavy chain 2 [Source:ZFIN;Acc:ZDB-GENE-040426-1942]	protein_coding
ENSDARG00000045517	3.65384	0.0582351	0.867008	0.0671679	0.946448		ENSDART00000138121.2	itih5	inter-alpha-trypsin inhibitor heavy chain 5 [Source:ZFIN;Acc:ZDB-GENE-041210-193]	protein_coding
ENSDARG00000045518	81.5399	0.398016	0.240437	1.65539	0.097846	0.362842	ENSDART00000146792.2	tmem110l	transmembrane protein 110, like [Source:ZFIN;Acc:ZDB-GENE-040426-912]	protein_coding
ENSDARG00000045519	54.9994	-0.0627243	0.306279	-0.204795	0.837732	0.949003	ENSDART00000142992.3	sfmbt2	Scm like with four mbt domains 2 [Source:ZFIN;Acc:ZDB-GENE-041210-196]	protein_coding
ENSDARG00000034173	47.8631	-0.0287547	0.261493	-0.109963	0.912438	0.973036	ENSDART00000123680.3	prkcq	protein kinase C, theta [Source:ZFIN;Acc:ZDB-GENE-041210-195]	protein_coding	YES
ENSDARG00000001953	1003.46	0.720845	0.191604	3.76217	0.000168446	0.00628676	ENSDART00000136720.2	pfkfb3	6-phosphofructo-2-kinase/fructose-2,6-biphosphatase 3 [Source:ZFIN;Acc:ZDB-GENE-040426-2724]	processed_transcript
ENSDARG00000031346	288.36	-0.264857	0.131805	-2.00945	0.044489	0.239253	ENSDART00000186524.1	rbm17	RNA binding motif protein 17 [Source:ZFIN;Acc:ZDB-GENE-040426-817]	protein_coding
ENSDARG00000069311	3.0241	2.00247	1.15879	1.72808	0.0839739		ENSDART00000113663.3	il15ra	interleukin 15 receptor subunit alpha [Source:ZFIN;Acc:ZDB-GENE-081022-191]	protein_coding
ENSDARG00000089159	28.2155	1.01155	0.341914	2.9585	0.00309141	0.0478745	ENSDART00000139605.2	acot14	acyl-CoA thioesterase 14 [Source:ZFIN;Acc:ZDB-GENE-041210-202]	processed_transcript
ENSDARG00000045522	30.4154	0.947242	0.456743	2.0739	0.0380883	0.218954	ENSDART00000133425.2	acot15	acyl-CoA thioesterase 15 [Source:ZFIN;Acc:ZDB-GENE-041210-203]	protein_coding
ENSDARG00000069292	25.5825	1.48311	0.454901	3.2603	0.00111296	0.0249327	ENSDART00000100714.5	acot16	acyl-CoA thioesterase 16 [Source:ZFIN;Acc:ZDB-GENE-041210-201]	protein_coding
ENSDARG00000088524	2.28493	1.8167	1.31173	1.38496	0.166064		ENSDART00000066943.7	acot17	acyl-CoA thioesterase 17 [Source:ZFIN;Acc:ZDB-GENE-040426-2381]	protein_coding
ENSDARG00000033413	81.7312	0.227763	0.205146	1.11025	0.266893	0.593841	ENSDART00000047113.6	acot18	acyl-CoA thioesterase 18 [Source:ZFIN;Acc:ZDB-GENE-041210-254]	protein_coding
ENSDARG00000045524	128.265	0.0801157	0.177726	0.450783	0.652146	0.865268	ENSDART00000141133.2	lamb1b	laminin, beta 1b [Source:ZFIN;Acc:ZDB-GENE-041210-197]	protein_coding
ENSDARG00000045525	148.962	-0.233017	0.166436	-1.40004	0.161502	0.465049	ENSDART00000146658.2	tmcc3	transmembrane and coiled-coil domain family 3 [Source:ZFIN;Acc:ZDB-GENE-030131-1811]	protein_coding
ENSDARG00000042469	534.574	-0.499617	0.207633	-2.40626	0.016117	0.131623	ENSDART00000142491.2	ndufa12	NADH:ubiquinone oxidoreductase subunit A12 [Source:ZFIN;Acc:ZDB-GENE-050828-1]	protein_coding
ENSDARG00000045527	105.562	0.136105	0.218386	0.623233	0.533132	0.799869	ENSDART00000128968.4	nr2c1	nuclear receptor subfamily 2, group C, member 1 [Source:ZFIN;Acc:ZDB-GENE-041210-198]	protein_coding
ENSDARG00000107892	0						ENSDART00000178113.2	BX640593.1		rRNA
ENSDARG00000045528	65.8282	-0.221886	0.26185	-0.847378	0.396784	0.70869	ENSDART00000066949.3	fgd6	FYVE, RhoGEF and PH domain containing 6 [Source:ZFIN;Acc:ZDB-GENE-041210-200]	protein_coding
ENSDARG00000075215	102.679	-0.165861	0.2003	-0.828065	0.407634	0.717628	ENSDART00000136927.4	vezt	vezatin, adherens junctions transmembrane protein [Source:ZFIN;Acc:ZDB-GENE-070705-251]	protein_coding
ENSDARG00000069261	25.0889	0.239921	0.367239	0.653311	0.513556	0.789078	ENSDART00000125767.3	metap2a	methionyl aminopeptidase 2a [Source:ZFIN;Acc:ZDB-GENE-061013-5]	protein_coding
ENSDARG00000097579	0.616934	1.53847	2.46623	0.623813	0.53275		ENSDART00000156021.2	CT573048.1		antisense
ENSDARG00000089861	283.479	0.376829	0.167938	2.24386	0.0248416	0.17087	ENSDART00000124514.3	usp44	ubiquitin specific peptidase 44 [Source:NCBI gene;Acc:393227]	protein_coding
ENSDARG00000089908	22.2497	-0.453772	0.396407	-1.14471	0.252328	0.577882	ENSDART00000126474.4	si:ch211-265o23.1	si:ch211-265o23.1 [Source:ZFIN;Acc:ZDB-GENE-060503-509]	protein_coding
ENSDARG00000032627	339.372	0.0414047	0.138436	0.299089	0.764872	0.919566	ENSDART00000039877.8	SCYL2	si:ch211-244b2.1 [Source:ZFIN;Acc:ZDB-GENE-041210-205]	protein_coding
ENSDARG00000069244	23.4183	1.0088	0.333412	3.02568	0.00248078	0.0419327	ENSDART00000100611.6	si:ch211-244b2.3	si:ch211-244b2.3 [Source:ZFIN;Acc:ZDB-GENE-030131-4737]	protein_coding
ENSDARG00000045530	26.5165	0.383984	0.353915	1.08496	0.277939	0.605701	ENSDART00000172012.2	si:ch211-244b2.4	si:ch211-244b2.4 [Source:ZFIN;Acc:ZDB-GENE-030131-8699]	protein_coding
ENSDARG00000097326	0.72176	0.0858891	2.39894	0.035803	0.971439		ENSDART00000153532.2	BX957270.1		lincRNA
ENSDARG00000098221	433.188	0.158073	0.145736	1.08465	0.278077	0.605826	ENSDART00000170709.2	st8sia1	ST8 alpha-N-acetyl-neuraminide alpha-2,8-sialyltransferase 1 [Source:ZFIN;Acc:ZDB-GENE-051005-1]	protein_coding
ENSDARG00000073766	131.763	-0.144596	0.190846	-0.757657	0.448656	0.745725	ENSDART00000148296.3	tnni1d	troponin I, skeletal, slow d [Source:ZFIN;Acc:ZDB-GENE-040718-374]	protein_coding
ENSDARG00000078749	1.45729	-1.65446	1.64558	-1.0054	0.314705		ENSDART00000145955.3	b4galnt3a	beta-1,4-N-acetyl-galactosaminyl transferase 3a [Source:ZFIN;Acc:ZDB-GENE-060503-519]	protein_coding
ENSDARG00000083413	0						ENSDART00000117732.2	CU137645.1		rRNA
ENSDARG00000116145	0						ENSDART00000183291.1	CU137645.2		protein_coding
ENSDARG00000099850	452.256	-0.00331958	0.164765	-0.0201474	0.983926	0.995227	ENSDART00000171353.2	iqsec3a	IQ motif and Sec7 domain ArfGEF 3a [Source:ZFIN;Acc:ZDB-GENE-041210-343]	retained_intron
ENSDARG00000107462	0						ENSDART00000179441.2	BX088697.1		rRNA
ENSDARG00000041205	66.5009	0.369418	0.288296	1.28139	0.200058	0.515702	ENSDART00000138830.4	slc6a1l	solute carrier family 6 member 1, like [Source:ZFIN;Acc:ZDB-GENE-041210-296]	protein_coding
ENSDARG00000114833	0						ENSDART00000180778.1	CR749777.1		protein_coding
ENSDARG00000029071	9.28893	0.267139	0.552018	0.483932	0.628434		ENSDART00000146459.2	creld2	cysteine-rich with EGF-like domains 2 [Source:NCBI gene;Acc:393495]	processed_transcript	YES
ENSDARG00000041199	40.1086	0.268843	0.312066	0.861494	0.388966	0.701521	ENSDART00000115200.5	alg12	ALG12 alpha-1,6-mannosyltransferase [Source:ZFIN;Acc:ZDB-GENE-041210-295]	protein_coding
ENSDARG00000024306	3.89667	0.703799	0.889446	0.791278	0.428782		ENSDART00000131240.3	zbed4	zinc finger, BED-type containing 4 [Source:ZFIN;Acc:ZDB-GENE-041210-305]	protein_coding
ENSDARG00000013596	103.865	0.0873568	0.247104	0.353523	0.723696	0.900398	ENSDART00000145083.3	brd1a	bromodomain containing 1a [Source:ZFIN;Acc:ZDB-GENE-041008-168]	protein_coding
ENSDARG00000084471	0						ENSDART00000119871.2	CR751234.1		rRNA
ENSDARG00000069160	37.7856	0.13564	0.30094	0.45072	0.652192	0.865268	ENSDART00000145806.3	tafa5a	TAFA chemokine like family member 5a [Source:ZFIN;Acc:ZDB-GENE-041210-344]	protein_coding
ENSDARG00000045510	113.015	0.0989698	0.169989	0.582214	0.560423	0.814299	ENSDART00000066924.8	tbc1d22a	TBC1 domain family, member 22a [Source:ZFIN;Acc:ZDB-GENE-041114-144]	protein_coding
ENSDARG00000069169	64.9784	-0.0707636	0.270979	-0.261141	0.793984	0.930923	ENSDART00000146099.3	cerk	ceramide kinase [Source:ZFIN;Acc:ZDB-GENE-041210-210]	protein_coding	YES
ENSDARG00000069171	142.387	0.283768	0.282748	1.00361	0.315569	0.640856	ENSDART00000134605.3	gramd4a	GRAM domain containing 4a [Source:ZFIN;Acc:ZDB-GENE-041210-211]	protein_coding
ENSDARG00000109808	0.097603	0	5.2679	0	1		ENSDART00000185221.1	CT583696.1		rRNA
ENSDARG00000069185	269.435	-0.140969	0.124653	-1.13089	0.258102	0.583883	ENSDART00000123617.4	celsr1a	cadherin EGF LAG seven-pass G-type receptor 1a [Source:ZFIN;Acc:ZDB-GENE-030616-78]	protein_coding
ENSDARG00000043734	44.2489	0.0672649	0.281696	0.238785	0.811272	0.937691	ENSDART00000064219.7	trmu	tRNA 5-methylaminomethyl-2-thiouridylate methyltransferase [Source:NCBI gene;Acc:553625]	protein_coding
ENSDARG00000096207	0						ENSDART00000150799.2	si:ch73-263o4.3	si:ch73-263o4.3 [Source:ZFIN;Acc:ZDB-GENE-110914-192]	protein_coding
ENSDARG00000096045	20.9471	-0.0279677	0.390514	-0.0716178	0.942906	0.981578	ENSDART00000150424.3	si:ch73-263o4.4	si:ch73-263o4.4 [Source:ZFIN;Acc:ZDB-GENE-110914-210]	protein_coding
ENSDARG00000014941	19.202	0.0585416	0.387265	0.151167	0.879844	0.964549	ENSDART00000056132.7	tprkb	Tp53rk binding protein [Source:NCBI gene;Acc:492501]	protein_coding	YES
ENSDARG00000053917	57.3478	-0.263837	0.264835	-0.996232	0.319137	0.643829	ENSDART00000076037.6	alg10	ALG10 alpha-1,2-mannosyltransferase [Source:ZFIN;Acc:ZDB-GENE-110310-8]	protein_coding
ENSDARG00000075820	1.95044	0.474743	1.37836	0.344426	0.730526		ENSDART00000150335.2	CU694442.1		unprocessed_pseudogene
ENSDARG00000076272	59.7384	-0.0686693	0.229443	-0.299287	0.764721	0.919566	ENSDART00000111603.4	znf1041	zinc finger protein 1041 [Source:ZFIN;Acc:ZDB-GENE-080213-11]	protein_coding
ENSDARG00000111124	0						ENSDART00000175475.2	CU694442.2		rRNA
ENSDARG00000112874	17.6319	-0.733344	0.400169	-1.83258	0.0668645	0.296494	ENSDART00000150879.2	znf1067	zinc finger protein 1067 [Source:ZFIN;Acc:ZDB-GENE-110913-170]	protein_coding
ENSDARG00000096034	0.165081	-0.905291	5.2679	-0.17185	0.863555		ENSDART00000150527.2	si:ch73-289h5.5	si:ch73-289h5.5 [Source:ZFIN;Acc:ZDB-GENE-110914-179]	nonsense_mediated_decay
ENSDARG00000077488	14.4215	-0.510622	0.496964	-1.02748	0.304193	0.630028	ENSDART00000150438.3	si:ch73-289h5.4	si:ch73-289h5.4 [Source:ZFIN;Acc:ZDB-GENE-110913-10]	protein_coding
ENSDARG00000106572	0						ENSDART00000178343.2	FO704886.1		rRNA
ENSDARG00000115901	0						ENSDART00000193551.1	dre-mir-430c-1	dre-mir-430c-1 [Source:miRBase;Acc:MI0001529]	miRNA
ENSDARG00000115871	0						ENSDART00000181490.1	dre-mir-430b-4	dre-mir-430b-4 [Source:miRBase;Acc:MI0002144]	miRNA
ENSDARG00000116477	0						ENSDART00000181414.1	dre-mir-430a-4	dre-mir-430a-4 [Source:miRBase;Acc:MI0002113]	miRNA
ENSDARG00000116592	0						ENSDART00000190843.1	dre-mir-430c-1	dre-mir-430c-1 [Source:miRBase;Acc:MI0001529]	miRNA
ENSDARG00000111340	0						ENSDART00000182284.1	dre-mir-430b-10	dre-mir-430b-10 [Source:miRBase;Acc:MI0002150]	miRNA
ENSDARG00000109889	0						ENSDART00000186439.1	dre-mir-430a-2	dre-mir-430a-2 [Source:miRBase;Acc:MI0002111]	miRNA
ENSDARG00000115466	0						ENSDART00000180987.1	dre-mir-430c-1	dre-mir-430c-1 [Source:miRBase;Acc:MI0001529]	miRNA
ENSDARG00000112296	0						ENSDART00000186012.1	dre-mir-430b-10	dre-mir-430b-10 [Source:miRBase;Acc:MI0002150]	miRNA
ENSDARG00000111749	0						ENSDART00000185948.1	dre-mir-430a-4	dre-mir-430a-4 [Source:miRBase;Acc:MI0002113]	miRNA
ENSDARG00000111325	0						ENSDART00000192946.1	dre-mir-430c-1	dre-mir-430c-1 [Source:miRBase;Acc:MI0001529]	miRNA
ENSDARG00000110605	0						ENSDART00000184826.1	dre-mir-430b-1	dre-mir-430b-1 [Source:miRBase;Acc:MI0001528]	miRNA
ENSDARG00000114347	0						ENSDART00000180246.1	dre-mir-430a-2	dre-mir-430a-2 [Source:miRBase;Acc:MI0002111]	miRNA
ENSDARG00000114485	0						ENSDART00000183405.1	dre-mir-430c-1	dre-mir-430c-1 [Source:miRBase;Acc:MI0001529]	miRNA
ENSDARG00000109380	0						ENSDART00000182118.1	dre-mir-430b-6	dre-mir-430b-6 [Source:miRBase;Acc:MI0002146]	miRNA
ENSDARG00000111403	0						ENSDART00000189472.1	dre-mir-430a-4	dre-mir-430a-4 [Source:miRBase;Acc:MI0002113]	miRNA
ENSDARG00000114836	0						ENSDART00000190794.1	dre-mir-430c-1	dre-mir-430c-1 [Source:miRBase;Acc:MI0001529]	miRNA
ENSDARG00000116261	0						ENSDART00000186064.1	dre-mir-430b-10	dre-mir-430b-10 [Source:miRBase;Acc:MI0002150]	miRNA
ENSDARG00000113618	0						ENSDART00000192349.1	dre-mir-430a-16	dre-mir-430a-16 [Source:miRBase;Acc:MI0002125]	miRNA
ENSDARG00000114213	0						ENSDART00000184454.1	dre-mir-430b-9	dre-mir-430b-9 [Source:miRBase;Acc:MI0002149]	miRNA
ENSDARG00000115035	0						ENSDART00000182794.1	dre-mir-430a-2	dre-mir-430a-2 [Source:miRBase;Acc:MI0002111]	miRNA
ENSDARG00000110116	0						ENSDART00000192942.1	dre-mir-430c-1	dre-mir-430c-1 [Source:miRBase;Acc:MI0001529]	miRNA
ENSDARG00000113089	0						ENSDART00000129847.2	dre-mir-430b-10	dre-mir-430b-10 [Source:miRBase;Acc:MI0002150]	miRNA
ENSDARG00000110445	0						ENSDART00000184748.1	dre-mir-430c-1	dre-mir-430c-1 [Source:miRBase;Acc:MI0001529]	miRNA
ENSDARG00000116403	0						ENSDART00000185591.1	dre-mir-430b-1	dre-mir-430b-1 [Source:miRBase;Acc:MI0001528]	miRNA
ENSDARG00000111541	0						ENSDART00000186569.1	dre-mir-430a-2	dre-mir-430a-2 [Source:miRBase;Acc:MI0002111]	miRNA
ENSDARG00000116481	0						ENSDART00000180206.1	dre-mir-430c-1	dre-mir-430c-1 [Source:miRBase;Acc:MI0001529]	miRNA
ENSDARG00000113073	0						ENSDART00000182791.1	dre-mir-430b-6	dre-mir-430b-6 [Source:miRBase;Acc:MI0002146]	miRNA
ENSDARG00000111943	0						ENSDART00000127341.3	dre-mir-430a-11	dre-mir-430a-11 [Source:miRBase;Acc:MI0002120]	miRNA
ENSDARG00000116749	0						ENSDART00000184161.1	dre-mir-430c-1	dre-mir-430c-1 [Source:miRBase;Acc:MI0001529]	miRNA
ENSDARG00000109709	0						ENSDART00000193158.1	dre-mir-430b-10	dre-mir-430b-10 [Source:miRBase;Acc:MI0002150]	miRNA
ENSDARG00000114599	0						ENSDART00000185005.1	dre-mir-430c-1	dre-mir-430c-1 [Source:miRBase;Acc:MI0001529]	miRNA
ENSDARG00000112802	0						ENSDART00000186435.1	dre-mir-430b-18	dre-mir-430b-18 [Source:miRBase;Acc:MI0002158]	miRNA
ENSDARG00000111975	0						ENSDART00000181292.1	dre-mir-430a-2	dre-mir-430a-2 [Source:miRBase;Acc:MI0002111]	miRNA
ENSDARG00000114183	0						ENSDART00000190135.1	dre-mir-430c-1	dre-mir-430c-1 [Source:miRBase;Acc:MI0001529]	miRNA
ENSDARG00000109941	0						ENSDART00000190190.1	dre-mir-430b-10	dre-mir-430b-10 [Source:miRBase;Acc:MI0002150]	miRNA
ENSDARG00000115654	0						ENSDART00000182981.1	dre-mir-430a-16	dre-mir-430a-16 [Source:miRBase;Acc:MI0002125]	miRNA
ENSDARG00000114311	0						ENSDART00000185290.1	dre-mir-430b-9	dre-mir-430b-9 [Source:miRBase;Acc:MI0002149]	miRNA
ENSDARG00000115251	0						ENSDART00000185304.1	dre-mir-430a-2	dre-mir-430a-2 [Source:miRBase;Acc:MI0002111]	miRNA
ENSDARG00000113362	0						ENSDART00000180603.1	dre-mir-430c-1	dre-mir-430c-1 [Source:miRBase;Acc:MI0001529]	miRNA
ENSDARG00000109967	0						ENSDART00000190646.1	dre-mir-430b-10	dre-mir-430b-10 [Source:miRBase;Acc:MI0002150]	miRNA
ENSDARG00000113279	0						ENSDART00000186334.1	dre-mir-430c-1	dre-mir-430c-1 [Source:miRBase;Acc:MI0001529]	miRNA
ENSDARG00000115317	0						ENSDART00000192745.1	dre-mir-430b-18	dre-mir-430b-18 [Source:miRBase;Acc:MI0002158]	miRNA
ENSDARG00000116475	0						ENSDART00000193266.1	dre-mir-430a-2	dre-mir-430a-2 [Source:miRBase;Acc:MI0002111]	miRNA
ENSDARG00000110007	0						ENSDART00000179974.1	dre-mir-430c-1	dre-mir-430c-1 [Source:miRBase;Acc:MI0001529]	miRNA
ENSDARG00000110957	0						ENSDART00000190431.1	dre-mir-430b-10	dre-mir-430b-10 [Source:miRBase;Acc:MI0002150]	miRNA
ENSDARG00000113472	0						ENSDART00000179752.1	dre-mir-430a-4	dre-mir-430a-4 [Source:miRBase;Acc:MI0002113]	miRNA
ENSDARG00000115532	0						ENSDART00000189573.1	dre-mir-430c-1	dre-mir-430c-1 [Source:miRBase;Acc:MI0001529]	miRNA
ENSDARG00000114255	0						ENSDART00000185666.1	dre-mir-430b-1	dre-mir-430b-1 [Source:miRBase;Acc:MI0001528]	miRNA
ENSDARG00000112506	0						ENSDART00000188851.1	dre-mir-430a-2	dre-mir-430a-2 [Source:miRBase;Acc:MI0002111]	miRNA
ENSDARG00000113369	0						ENSDART00000168329.2	dre-mir-430c-1	dre-mir-430c-1 [Source:miRBase;Acc:MI0001529]	miRNA
ENSDARG00000109546	0						ENSDART00000186488.1	dre-mir-430b-6	dre-mir-430b-6 [Source:miRBase;Acc:MI0002146]	miRNA
ENSDARG00000110053	0						ENSDART00000189118.1	dre-mir-430a-4	dre-mir-430a-4 [Source:miRBase;Acc:MI0002113]	miRNA
ENSDARG00000116026	0						ENSDART00000181020.1	dre-mir-430c-1	dre-mir-430c-1 [Source:miRBase;Acc:MI0001529]	miRNA
ENSDARG00000114956	0.0627069	1.01828	5.2679	0.193298	0.846725		ENSDART00000183313.1	dre-mir-430b-10	dre-mir-430b-10 [Source:miRBase;Acc:MI0002150]	miRNA
ENSDARG00000074009	33.6129	-0.214398	0.290525	-0.737968	0.460534	0.752937	ENSDART00000110358.5	znf1059	zinc finger protein 1059 [Source:ZFIN;Acc:ZDB-GENE-030131-8437]	protein_coding
ENSDARG00000089318	44.8089	0.0226604	0.275725	0.0821849	0.9345	0.979369	ENSDART00000136106.4	BX088538.1		unprocessed_pseudogene
ENSDARG00000079222	25.6827	0.195399	0.337479	0.578995	0.562593	0.815762	ENSDART00000111294.4	zgc:174315	zgc:174315 [Source:ZFIN;Acc:ZDB-GENE-080219-29]	protein_coding
ENSDARG00000088214	32.2466	-0.344211	0.295357	-1.16541	0.243855	0.56824	ENSDART00000150629.2	si:dkey-23a23.3	si:dkey-23a23.3 [Source:ZFIN;Acc:ZDB-GENE-110913-89]	protein_coding
ENSDARG00000070203	0						ENSDART00000133357.3	si:dkey-13e3.1	si:dkey-13e3.1 [Source:ZFIN;Acc:ZDB-GENE-060503-805]	protein_coding
ENSDARG00000023036	109.352	-0.0178431	0.242938	-0.0734472	0.94145	0.981037	ENSDART00000142951.2	si:dkey-23a23.2	si:dkey-23a23.2 [Source:ZFIN;Acc:ZDB-GENE-060503-158]	protein_coding
ENSDARG00000097728	2.83177	1.37519	1.01523	1.35457	0.175556		ENSDART00000154127.2	CR388132.1		lincRNA
ENSDARG00000104041	57.9556	-0.426229	0.244179	-1.74556	0.0808871	0.328281	ENSDART00000169539.2	CR388132.2		protein_coding
ENSDARG00000094824	1.64091	-3.18473	1.63935	-1.94268	0.0520549		ENSDART00000131893.2	si:dkey-23a23.1	si:dkey-23a23.1 [Source:ZFIN;Acc:ZDB-GENE-060503-65]	protein_coding
ENSDARG00000096684	17.839	0.00862552	0.437333	0.019723	0.984264	0.9953	ENSDART00000153366.3	CR382372.1		lincRNA
ENSDARG00000115593	0.802804	-4.02273	2.00981	-2.00155	0.0453334		ENSDART00000185164.1	CR847895.1		protein_coding
ENSDARG00000109327	0.057552	0	5.2679	0	1		ENSDART00000114649.4	znf1140	zinc finger protein 1140 [Source:ZFIN;Acc:ZDB-GENE-080218-12]	protein_coding
ENSDARG00000088082	0.563494	0.0655047	2.80421	0.0233594	0.981364		ENSDART00000133110.4	si:ch211-214c20.1	si:ch211-214c20.1 [Source:ZFIN;Acc:ZDB-GENE-081103-49]	protein_coding
ENSDARG00000112449	7.24418	-0.474236	0.59658	-0.794924	0.426658		ENSDART00000168046.2	BX248122.1	gastrula zinc finger protein XlCGF57.1-like [Source:NCBI gene;Acc:103910472]	protein_coding
ENSDARG00000091381	3.20175	0.175316	0.830922	0.210989	0.832896		ENSDART00000132876.3	si:ch211-214c20.1	si:ch211-214c20.1 [Source:ZFIN;Acc:ZDB-GENE-081103-49]	protein_coding
ENSDARG00000096063	4.37201	0.192986	0.820182	0.235296	0.813979		ENSDART00000150742.2	si:dkey-191j3.1	si:dkey-191j3.1 [Source:ZFIN;Acc:ZDB-GENE-110914-174]	protein_coding
ENSDARG00000116181	20.7548	-0.251317	0.359366	-0.699334	0.484343	0.769956	ENSDART00000134990.3	znf1119	zinc finger protein 1119 [Source:ZFIN;Acc:ZDB-GENE-110914-42]	protein_coding
ENSDARG00000099173	24.4066	-0.336486	0.380883	-0.883437	0.377	0.691828	ENSDART00000170798.2	BX530097.1		protein_coding
ENSDARG00000092140	0						ENSDART00000137904.3	si:ch211-231i17.3	si:ch211-231i17.3 [Source:ZFIN;Acc:ZDB-GENE-081104-47]	protein_coding
ENSDARG00000094903	0.277034	-1.76198	4.49661	-0.391845	0.695173		ENSDART00000150596.2	si:ch211-231i17.4	si:ch211-231i17.4 [Source:ZFIN;Acc:ZDB-GENE-110914-104]	protein_coding
ENSDARG00000093831	2.02068	0.839378	1.31927	0.636247	0.524616		ENSDART00000150354.2	znf1121	zinc finger protein 1121 [Source:ZFIN;Acc:ZDB-GENE-110914-9]	protein_coding
ENSDARG00000110852	1.08219	-0.874471	1.49488	-0.584977	0.558563		ENSDART00000150324.2	znf1111	zinc finger protein 1111 [Source:ZFIN;Acc:ZDB-GENE-110913-113]	protein_coding
ENSDARG00000092968	3.10505	-0.233299	0.983627	-0.237182	0.812515		ENSDART00000150383.2	znf1128	zinc finger protein 1128 [Source:ZFIN;Acc:ZDB-GENE-110913-167]	protein_coding
ENSDARG00000043792	1.24825	-0.468679	2.03459	-0.230356	0.817815		ENSDART00000139539.4	si:rp71-7l19.2	si:rp71-7l19.2 [Source:ZFIN;Acc:ZDB-GENE-081103-31]	protein_coding
ENSDARG00000117382	2.98134	0.458102	0.904375	0.50654	0.612478		ENSDART00000194985.1	BX323560.1		lincRNA
ENSDARG00000088870	5.14975	0.206489	0.766662	0.269335	0.787672		ENSDART00000135420.3	si:ch211-22k7.9	si:ch211-22k7.9 [Source:ZFIN;Acc:ZDB-GENE-070424-160]	protein_coding
ENSDARG00000089582	19.5142	-0.69616	0.453707	-1.53438	0.124936	0.407802	ENSDART00000137564.4	si:dkey-265e15.2	si:dkey-265e15.2 [Source:ZFIN;Acc:ZDB-GENE-081103-3]	protein_coding
ENSDARG00000099440	3.31759	0.134859	1.00232	0.134547	0.89297		ENSDART00000164751.2	CR936249.1		processed_transcript
ENSDARG00000114558	2.42148	-0.345008	1.15239	-0.299386	0.764646		ENSDART00000163550.2	si:dkey-233e3.3	si:dkey-233e3.3 [Source:ZFIN;Acc:ZDB-GENE-110914-41]	protein_coding
ENSDARG00000111979	10.0925	-0.490459	0.522998	-0.937784	0.348355	0.667213	ENSDART00000183084.1	CR394552.1		protein_coding
ENSDARG00000101497	3.09128	-1.0044	0.961131	-1.04502	0.296012		ENSDART00000161790.2	znf1047	zinc finger protein 1047 [Source:ZFIN;Acc:ZDB-GENE-110914-204]	protein_coding
ENSDARG00000100142	26.0741	-0.470743	0.335337	-1.40379	0.160382	0.463245	ENSDART00000165929.2	znf1083	zinc finger protein 1083 [Source:ZFIN;Acc:ZDB-GENE-110914-15]	protein_coding
ENSDARG00000099837	5.65302	1.15177	0.663477	1.73596	0.0825706		ENSDART00000168421.2	si:dkey-199m13.7	si:dkey-199m13.7 [Source:ZFIN;Acc:ZDB-GENE-110914-26]	protein_coding
ENSDARG00000104239	2.94533	-0.850321	0.920012	-0.92425	0.355356		ENSDART00000158990.2	CR383668.2		antisense
ENSDARG00000103202	0.433195	1.22579	3.04321	0.402796	0.687098		ENSDART00000159919.2	CR383668.1		lincRNA
ENSDARG00000117163	10.466	-0.430742	0.555169	-0.775876	0.437822	0.737383	ENSDART00000158444.2	znf1114	zinc finger protein 1114 [Source:ZFIN;Acc:ZDB-GENE-110914-54]	protein_coding
ENSDARG00000098876	5.48891	-1.32695	0.688257	-1.92798	0.0538577		ENSDART00000159935.2	si:dkey-199m13.5	si:dkey-199m13.5 [Source:ZFIN;Acc:ZDB-GENE-110913-174]	protein_coding
ENSDARG00000103471	2.27786	-0.487611	1.11597	-0.436938	0.662156		ENSDART00000164555.2	si:dkey-199m13.4	si:dkey-199m13.4 [Source:ZFIN;Acc:ZDB-GENE-110913-41]	protein_coding
ENSDARG00000104074	0.330038	-2.6432	4.82584	-0.547719	0.583885		ENSDART00000169290.2	znf1052	zinc finger protein 1052 [Source:ZFIN;Acc:ZDB-GENE-110913-94]	protein_coding
ENSDARG00000101202	0						ENSDART00000169859.2	CU302413.1		processed_pseudogene
ENSDARG00000102559	0.331238	-2.18441	3.67996	-0.593597	0.552782		ENSDART00000141715.3	si:dkey-16p19.5	si:dkey-16p19.5 [Source:ZFIN;Acc:ZDB-GENE-120709-69]	protein_coding
ENSDARG00000113016	1.30245	-0.128331	1.84454	-0.0695738	0.944533		ENSDART00000190901.1	CU207245.1		protein_coding
ENSDARG00000101775	1.161	-1.0595	1.66258	-0.637263	0.523954		ENSDART00000158528.2	zgc:172014	zgc:172014 [Source:ZFIN;Acc:ZDB-GENE-080215-22]	protein_coding
ENSDARG00000098115	2.53786	1.06511	1.05186	1.0126	0.311254		ENSDART00000184557.1	si:dkey-178j11.5	si:dkey-178j11.5 [Source:ZFIN;Acc:ZDB-GENE-131118-10]	protein_coding
ENSDARG00000101374	62.5148	0.509647	0.257696	1.97771	0.0479616	0.246424	ENSDART00000166459.2	si:dkey-11n14.1	si:dkey-11n14.1 [Source:ZFIN;Acc:ZDB-GENE-060503-332]	protein_coding
ENSDARG00000110594	0						ENSDART00000181862.1	AL953856.4		snRNA
ENSDARG00000082790	0						ENSDART00000115752.2	AL953856.1		snRNA
ENSDARG00000110759	0						ENSDART00000186221.1	AL953856.5		snRNA
ENSDARG00000115818	0.168917	-0.905291	5.2679	-0.17185	0.863555		ENSDART00000167727.2	znf1099	zinc finger protein 1099 [Source:ZFIN;Acc:ZDB-GENE-060503-829]	protein_coding
ENSDARG00000109664	0						ENSDART00000180388.1	AL953856.3		snRNA
ENSDARG00000115389	0						ENSDART00000185558.1	AL953856.9		snRNA
ENSDARG00000115944	0						ENSDART00000192795.1	AL953856.10		snRNA
ENSDARG00000111938	0						ENSDART00000189207.1	AL953856.7		snRNA
ENSDARG00000114277	0						ENSDART00000189036.1	AL953856.8		snRNA
ENSDARG00000110891	0						ENSDART00000183752.1	AL953856.6		snRNA
ENSDARG00000098340	0						ENSDART00000172254.2	AL953856.2		snRNA
ENSDARG00000113005	1.44868	2.83111	1.66305	1.70236	0.0886886		ENSDART00000172541.2	si:dkey-47k16.4	si:dkey-47k16.4 [Source:ZFIN;Acc:ZDB-GENE-110914-131]	protein_coding
ENSDARG00000099699	4.51682	0.465299	0.844945	0.550685	0.58185		ENSDART00000164600.2	BX649620.1		lincRNA
ENSDARG00000117318	0						ENSDART00000194690.1	BX571711.22		lincRNA
ENSDARG00000112206	0						ENSDART00000183173.1	BX571711.9		snRNA
ENSDARG00000110785	0						ENSDART00000193990.1	BX571711.6		snRNA
ENSDARG00000117046	0						ENSDART00000192854.1	BX571711.21		snRNA
ENSDARG00000114548	0						ENSDART00000188164.1	BX571711.12		snRNA
ENSDARG00000116138	0						ENSDART00000191332.1	BX571711.16		snRNA
ENSDARG00000115815	0						ENSDART00000192797.1	BX571711.15		snRNA
ENSDARG00000114802	0						ENSDART00000186388.1	BX571711.14		snRNA
ENSDARG00000109445	0						ENSDART00000191457.1	BX571711.2		snRNA
ENSDARG00000114362	0						ENSDART00000190939.1	BX571711.11		snRNA
ENSDARG00000116626	0						ENSDART00000183972.1	BX571711.18		snRNA
ENSDARG00000111726	0						ENSDART00000183186.1	BX571711.8		snRNA
ENSDARG00000114561	0						ENSDART00000188684.1	BX571711.13		snRNA
ENSDARG00000113830	0						ENSDART00000183516.1	BX571711.10		snRNA
ENSDARG00000116681	0						ENSDART00000190137.1	BX571711.19		snRNA
ENSDARG00000110373	0						ENSDART00000191375.1	BX571711.5		snRNA
ENSDARG00000116826	0						ENSDART00000117727.2	BX571711.20		snRNA
ENSDARG00000080902	0						ENSDART00000117748.2	BX571711.1		snRNA
ENSDARG00000109780	0						ENSDART00000184000.1	BX571711.3		snRNA
ENSDARG00000100479	30.3999	0.0267647	0.430582	0.0621594	0.950436	0.984791	ENSDART00000165821.2	si:dkey-43f9.4	si:dkey-43f9.4 [Source:ZFIN;Acc:ZDB-GENE-110913-43]	protein_coding
ENSDARG00000110062	0.405496	-1.61007	3.53165	-0.455897	0.648464		ENSDART00000192668.1	BX571711.4		snRNA
ENSDARG00000116390	0						ENSDART00000191640.1	BX571711.17		snRNA
ENSDARG00000110989	0						ENSDART00000192838.1	BX571711.7		snRNA
ENSDARG00000098143	0.867265	-0.857153	1.89253	-0.452913	0.650611		ENSDART00000169781.2	si:dkey-57l19.1	si:dkey-57l19.1 [Source:ZFIN;Acc:ZDB-GENE-060503-171]	protein_coding
ENSDARG00000104064	7.33306	-0.290864	0.688118	-0.422695	0.672518		ENSDART00000189539.1	si:ch211-127b6.2	si:ch211-127b6.2 [Source:ZFIN;Acc:ZDB-GENE-081103-37]	protein_coding
ENSDARG00000110696	0.167728	0	5.2679	0	1		ENSDART00000188401.1	AL590152.1		processed_transcript
ENSDARG00000114172	6.62674	0.272969	0.64513	0.423122	0.672206		ENSDART00000140176.3	znf996	zinc finger protein 996 [Source:ZFIN;Acc:ZDB-GENE-110913-147]	protein_coding
ENSDARG00000103143	2.03467	0.850912	1.08069	0.787376	0.431062		ENSDART00000182911.1	si:dkey-19c16.12	si:dkey-19c16.12 [Source:ZFIN;Acc:ZDB-GENE-120703-20]	protein_coding
ENSDARG00000103229	2.57828	0.82463	1.17006	0.704775	0.48095		ENSDART00000162161.2	si:dkey-265e15.5	si:dkey-265e15.5 [Source:ZFIN;Acc:ZDB-GENE-081104-6]	retained_intron
ENSDARG00000104211	0.332655	0.0466669	3.39278	0.0137548	0.989026		ENSDART00000169153.2	BX548173.2		processed_transcript
ENSDARG00000103998	1.10915	-3.30412	1.88191	-1.75573	0.0791354		ENSDART00000169534.2	BX548173.1		unprocessed_pseudogene
ENSDARG00000100061	6.42751	0.214923	0.631887	0.340129	0.733759		ENSDART00000190758.1	si:dkey-16p6.1	si:dkey-16p6.1 [Source:ZFIN;Acc:ZDB-GENE-081103-43]	protein_coding
ENSDARG00000116510	0						ENSDART00000183932.1	BX539310.1	uncharacterized LOC110439423 [Source:NCBI gene;Acc:110439423]	protein_coding
ENSDARG00000104412	8.54144	0.126152	0.583013	0.216379	0.828693		ENSDART00000164722.2	si:dkey-72l17.5	si:dkey-72l17.5 [Source:ZFIN;Acc:ZDB-GENE-070424-250]	retained_intron
ENSDARG00000100632	1.15155	0.102406	1.7798	0.057538	0.954117		ENSDART00000163268.2	BX649328.1		processed_transcript
ENSDARG00000101475	0.0517967	0	5.2679	0	1		ENSDART00000159880.2	BX649328.2		lincRNA
ENSDARG00000110031	0.224445	0.160193	5.25791	0.030467	0.975695		ENSDART00000189126.1	BX649328.3		protein_coding
ENSDARG00000100793	5.57351	0.433892	0.696554	0.622912	0.533342		ENSDART00000163904.2	CR450785.1		protein_coding
ENSDARG00000102008	2.10863	0.940189	1.21751	0.772221	0.439984		ENSDART00000124106.2	si:dkey-72l17.6	si:dkey-72l17.6 [Source:ZFIN;Acc:ZDB-GENE-110913-49]	protein_coding
ENSDARG00000111875	0.107653	-1.6643	5.2442	-0.31736	0.75097		ENSDART00000164675.2	CR450785.11		protein_coding
ENSDARG00000113581	0						ENSDART00000190770.1	CR450785.15		snRNA
ENSDARG00000111217	0						ENSDART00000183056.1	CR450785.7		snRNA
ENSDARG00000116396	0						ENSDART00000188026.1	CR450785.21		snRNA
ENSDARG00000111322	0						ENSDART00000181268.1	CR450785.8		snRNA
ENSDARG00000112824	0						ENSDART00000186214.1	CR450785.12		snRNA
ENSDARG00000114517	0						ENSDART00000184509.1	CR450785.19		snRNA
ENSDARG00000110846	0						ENSDART00000190557.1	CR450785.5		snRNA
ENSDARG00000114778	0						ENSDART00000184105.1	CR450785.20		snRNA
ENSDARG00000109305	0						ENSDART00000184574.1	CR450785.2		snRNA
ENSDARG00000114244	0						ENSDART00000180491.1	CR450785.18		snRNA
ENSDARG00000111750	0						ENSDART00000180533.1	CR450785.9		snRNA
ENSDARG00000110138	0						ENSDART00000183016.1	CR450785.3		snRNA
ENSDARG00000113937	0						ENSDART00000179771.1	CR450785.16		snRNA
ENSDARG00000116916	0						ENSDART00000186875.1	CR450785.23		snRNA
ENSDARG00000113483	0						ENSDART00000186664.1	CR450785.14		snRNA
ENSDARG00000110847	0						ENSDART00000185668.1	CR450785.6		snRNA
ENSDARG00000113058	0						ENSDART00000191754.1	CR450785.13		snRNA
ENSDARG00000111830	0						ENSDART00000186720.1	CR450785.10		snRNA
ENSDARG00000116472	0						ENSDART00000188169.1	CR450785.22		snRNA
ENSDARG00000110566	0						ENSDART00000193009.1	CR450785.4		snRNA
ENSDARG00000113950	0						ENSDART00000179712.1	CR450785.17		snRNA
ENSDARG00000117208	0						ENSDART00000181027.1	CR450785.24		snRNA
ENSDARG00000114925	0						ENSDART00000183134.1	BX005268.1		snRNA
ENSDARG00000075731	1.61668	-0.583803	1.45913	-0.400102	0.689081		ENSDART00000109176.4	zgc:174698	zgc:174698 [Source:ZFIN;Acc:ZDB-GENE-080204-74]	protein_coding
ENSDARG00000091746	3.62643	-0.402232	0.808553	-0.497471	0.618857		ENSDART00000151862.2	si:dkey-16p6.1	si:dkey-16p6.1 [Source:ZFIN;Acc:ZDB-GENE-081103-43]	protein_coding
ENSDARG00000095293	6.34659	-0.279938	0.726436	-0.385359	0.699972		ENSDART00000188695.1	si:dkey-265e7.1	si:dkey-265e7.1 [Source:ZFIN;Acc:ZDB-GENE-081103-25]	protein_coding
ENSDARG00000073915	4.00235	0.498287	0.836632	0.595587	0.551451		ENSDART00000152013.2	znf1085	zinc finger protein 1085 [Source:ZFIN;Acc:ZDB-GENE-080218-7]	protein_coding
ENSDARG00000107177	1.63907	-1.60708	1.3541	-1.18683	0.235296		ENSDART00000166485.2	znf1108	zinc finger protein 1108 [Source:ZFIN;Acc:ZDB-GENE-110914-14]	protein_coding
ENSDARG00000089814	13.0239	-0.0158134	0.497501	-0.0317856	0.974643	0.991673	ENSDART00000152115.2	znf1042	zinc finger protein 1042 [Source:ZFIN;Acc:ZDB-GENE-120703-14]	protein_coding
ENSDARG00000096499	0.403254	-0.90002	4.07377	-0.220931	0.825146		ENSDART00000151995.2	BX324003.1		lincRNA
ENSDARG00000088245	16.4038	0.277238	0.440501	0.629369	0.529108	0.797808	ENSDART00000137958.3	si:dkey-16p6.1	si:dkey-16p6.1 [Source:ZFIN;Acc:ZDB-GENE-081103-43]	protein_coding
ENSDARG00000109802	1.95576	-2.6713	1.40135	-1.90624	0.0566195		ENSDART00000176728.2	BX324003.2		protein_coding
ENSDARG00000096458	0						ENSDART00000151873.2	si:dkey-26h11.2	si:dkey-26h11.2 [Source:ZFIN;Acc:ZDB-GENE-120709-94]	protein_coding
ENSDARG00000096437	0						ENSDART00000151897.2	si:dkey-26h11.1	si:dkey-26h11.1 [Source:ZFIN;Acc:ZDB-GENE-120709-74]	protein_coding
ENSDARG00000089304	11.1898	0.453312	0.522945	0.866845	0.386027	0.698926	ENSDART00000146414.3	si:dkeyp-4f2.1	si:dkeyp-4f2.1 [Source:ZFIN;Acc:ZDB-GENE-081103-33]	protein_coding
ENSDARG00000095997	22.5165	0.350776	0.393319	0.891837	0.37248	0.687591	ENSDART00000150647.2	znf1112	zinc finger protein 1112 [Source:ZFIN;Acc:ZDB-GENE-110913-179]	protein_coding
ENSDARG00000095596	1.22313	0.706622	1.38413	0.510517	0.609689		ENSDART00000140679.3	si:dkeyp-4f2.6	si:dkeyp-4f2.6 [Source:ZFIN;Acc:ZDB-GENE-110914-212]	protein_coding
ENSDARG00000094484	2.30894	-2.13296	1.24124	-1.71841	0.0857225		ENSDART00000158001.2	si:ch211-162i8.4	si:ch211-162i8.4 [Source:ZFIN;Acc:ZDB-GENE-110914-48]	protein_coding
ENSDARG00000094308	4.08989	-0.108655	0.823167	-0.131996	0.894987		ENSDART00000150429.3	si:dkey-247i3.6	si:dkey-247i3.6 [Source:ZFIN;Acc:ZDB-GENE-110913-83]	protein_coding
ENSDARG00000096186	9.95966	-0.70846	0.508539	-1.39313	0.163581	0.468188	ENSDART00000150851.2	si:dkey-247i3.5	si:dkey-247i3.5 [Source:ZFIN;Acc:ZDB-GENE-110914-32]	protein_coding
ENSDARG00000088378	1.49528	-0.856135	1.61604	-0.529775	0.596268		ENSDART00000150319.2	znf1000	zinc finger protein 1000 [Source:ZFIN;Acc:ZDB-GENE-110913-165]	protein_coding
ENSDARG00000086449	1.47568	0.628903	1.49944	0.419425	0.674905		ENSDART00000150500.2	znf1055	zinc finger protein 1055 [Source:ZFIN;Acc:ZDB-GENE-110913-80]	protein_coding
ENSDARG00000096011	8.05798	-0.484347	0.662489	-0.731102	0.464717		ENSDART00000150712.2	si:dkeyp-4f2.3	si:dkeyp-4f2.3 [Source:ZFIN;Acc:ZDB-GENE-110914-117]	protein_coding
ENSDARG00000095521	1.91963	-1.493	1.20696	-1.23699	0.216091		ENSDART00000150417.2	znf1090	zinc finger protein 1090 [Source:ZFIN;Acc:ZDB-GENE-110914-10]	protein_coding
ENSDARG00000082253	0.0561628	0	5.2679	0	1		ENSDART00000117893.2	CT027578.1		snRNA
ENSDARG00000112409	0.056077	0	5.2679	0	1		ENSDART00000190342.1	CT027578.2		snRNA
ENSDARG00000104584	21.7463	0.107122	0.383077	0.279635	0.779757	0.925339	ENSDART00000150625.2	si:dkeyp-4f2.3	si:dkeyp-4f2.3 [Source:ZFIN;Acc:ZDB-GENE-110914-117]	protein_coding
ENSDARG00000090366	4.29975	-0.0508081	0.835056	-0.060844	0.951483		ENSDART00000189413.1	znf1065	zinc finger protein 1065 [Source:ZFIN;Acc:ZDB-GENE-071004-94]	protein_coding
ENSDARG00000076252	10.8601	0.95432	0.583236	1.63625	0.101787	0.370654	ENSDART00000111083.3	si:dkey-247i3.1	si:dkey-247i3.1 [Source:ZFIN;Acc:ZDB-GENE-110913-84]	protein_coding
ENSDARG00000096188	0.283315	-0.907747	4.45937	-0.20356	0.838698		ENSDART00000150491.2	CT027801.2		protein_coding
ENSDARG00000096005	0.213487	-1.67658	5.24207	-0.319832	0.749096		ENSDART00000140480.3	CT027801.1		protein_coding
ENSDARG00000091013	35.999	0.419737	0.322901	1.29989	0.193637	0.508009	ENSDART00000150439.3	si:dkey-84h14.2	si:dkey-84h14.2 [Source:ZFIN;Acc:ZDB-GENE-110913-33]	protein_coding
ENSDARG00000103872	0						ENSDART00000159918.2	si:dkey-84h14.4	si:dkey-84h14.4 [Source:ZFIN;Acc:ZDB-GENE-141216-176]	protein_coding
ENSDARG00000087293	3.79906	0.0394749	0.878961	0.0449108	0.964178		ENSDART00000192537.1	si:dkey-84h14.1	si:dkey-84h14.1 [Source:ZFIN;Acc:ZDB-GENE-110913-51]	protein_coding
ENSDARG00000090461	14.1507	-0.0329925	0.486416	-0.0678278	0.945923	0.98274	ENSDART00000132613.3	si:ch211-197f20.1	si:ch211-197f20.1 [Source:ZFIN;Acc:ZDB-GENE-081103-44]	protein_coding
ENSDARG00000117785	0						ENSDART00000194645.1	AL807749.2		lincRNA
ENSDARG00000095989	0						ENSDART00000150273.2	AL807749.1		unprocessed_pseudogene
ENSDARG00000109604	6.82929	-0.697525	0.745547	-0.935588	0.349485		ENSDART00000170238.2	znf1026	zinc finger protein 1026 [Source:ZFIN;Acc:ZDB-GENE-110913-157]	protein_coding
ENSDARG00000098177	3.00906	-0.1316	1.01438	-0.129735	0.896776		ENSDART00000165044.2	si:dkey-28i19.3	si:dkey-28i19.3 [Source:ZFIN;Acc:ZDB-GENE-110913-17]	protein_coding
ENSDARG00000110665	0						ENSDART00000131186.2	CABZ01060112.2		snRNA
ENSDARG00000100840	0						ENSDART00000170245.2	CABZ01060112.1		snRNA
ENSDARG00000110101	0						ENSDART00000183296.1	CABZ01060113.1		snRNA
ENSDARG00000116594	0						ENSDART00000181758.1	CABZ01060113.2		snRNA
ENSDARG00000101948	15.8824	0.254121	0.508076	0.500164	0.61696	0.847026	ENSDART00000162442.2	si:ch211-223g7.6	si:ch211-223g7.6 [Source:ZFIN;Acc:ZDB-GENE-050420-222]	protein_coding
ENSDARG00000117764	0						ENSDART00000194959.1	BX324179.1		lincRNA
ENSDARG00000099330	1.65793	0.629269	1.28795	0.488582	0.625138		ENSDART00000171694.2	si:ch211-246b8.5	si:ch211-246b8.5 [Source:ZFIN;Acc:ZDB-GENE-070705-140]	protein_coding
ENSDARG00000105246	0.219628	-0.819022	4.84816	-0.168935	0.865848		ENSDART00000168294.2	CT025695.1		antisense
ENSDARG00000099432	1.13173	2.57047	1.82246	1.41044	0.15841		ENSDART00000189989.1	si:ch211-246b8.1	si:ch211-246b8.1 [Source:ZFIN;Acc:ZDB-GENE-070705-136]	protein_coding
ENSDARG00000114938	0						ENSDART00000169795.2	CT025695.2		antisense
ENSDARG00000102904	2.63078	0.236944	1.13279	0.209168	0.834317		ENSDART00000168500.2	si:ch211-246b8.2	si:ch211-246b8.2 [Source:ZFIN;Acc:ZDB-GENE-070705-137]	protein_coding
ENSDARG00000102515	0.0606821	0	5.2679	0	1		ENSDART00000167999.2	CR847504.1		retained_intron
ENSDARG00000105063	3.84414	-0.559521	0.932493	-0.600027	0.548488		ENSDART00000167022.2	si:ch211-64i20.3	si:ch211-64i20.3 [Source:ZFIN;Acc:ZDB-GENE-110913-55]	protein_coding
ENSDARG00000099899	2.62125	0.727151	0.985273	0.73802	0.460503		ENSDART00000159602.2	si:dkeyp-51g9.4	si:dkeyp-51g9.4 [Source:ZFIN;Acc:ZDB-GENE-160628-1]	protein_coding
ENSDARG00000102716	8.17593	0.270034	0.626922	0.43073	0.666665		ENSDART00000162684.2	AL645691.2		unprocessed_pseudogene
ENSDARG00000090355	0						ENSDART00000150790.3	pimr168	Pim proto-oncogene, serine/threonine kinase, related 168 [Source:ZFIN;Acc:ZDB-GENE-041210-63]	protein_coding
ENSDARG00000112634	0						ENSDART00000185561.1	AL645691.3		rRNA
ENSDARG00000102561	0.73091	0.0564934	2.19263	0.0257651	0.979445		ENSDART00000158655.2	AL645691.1	gastrula zinc finger protein XlCGF8.2DB-like [Source:NCBI gene;Acc:100536867]	protein_coding
ENSDARG00000103992	3.12185	1.04407	0.909836	1.14754	0.251159		ENSDART00000167262.2	si:ch211-237a4.2	si:ch211-237a4.2 [Source:ZFIN;Acc:ZDB-GENE-060503-504]	protein_coding
ENSDARG00000099785	0.104154	0.0412351	5.25873	0.00784126	0.993744		ENSDART00000170744.2	si:dkey-146m20.13	si:dkey-146m20.13 [Source:ZFIN;Acc:ZDB-GENE-110914-223]	protein_coding
ENSDARG00000098615	0						ENSDART00000157984.2	BX901954.1		lincRNA
ENSDARG00000114783	2.70688	1.24618	1.08663	1.14683	0.251452		ENSDART00000188148.1	znf985	zinc finger protein 985 [Source:ZFIN;Acc:ZDB-GENE-110914-127]	protein_coding
ENSDARG00000117809	0.51409	-0.368323	2.83392	-0.129969	0.896591		ENSDART00000194801.1	CR388228.1		lincRNA
ENSDARG00000101459	5.2937	-0.190589	0.689129	-0.276566	0.782114		ENSDART00000167934.2	si:dkey-279j5.1	si:dkey-279j5.1 [Source:ZFIN;Acc:ZDB-GENE-120703-27]	protein_coding
ENSDARG00000095275	2.75017	0.35186	1.01921	0.345227	0.729924		ENSDART00000133667.3	si:dkey-269p2.1	si:dkey-269p2.1 [Source:ZFIN;Acc:ZDB-GENE-081103-5]	protein_coding
ENSDARG00000113431	3.26704	0.956906	0.876244	1.09205	0.274809		ENSDART00000182403.1	si:ch211-276i6.1	si:ch211-276i6.1 [Source:ZFIN;Acc:ZDB-GENE-081103-1]	protein_coding
ENSDARG00000109260	0						ENSDART00000180425.1	BX000703.1		rRNA
ENSDARG00000077266	0.900533	1.2758	1.74409	0.731496	0.464476		ENSDART00000109741.4	zgc:174698	zgc:174698 [Source:ZFIN;Acc:ZDB-GENE-080204-74]	protein_coding
ENSDARG00000116675	0						ENSDART00000180449.1	CR847906.2		rRNA
ENSDARG00000099493	2.39347	0.706322	1.06895	0.660762	0.508765		ENSDART00000169536.2	CR847906.1	protein NLRC3-like [Source:NCBI gene;Acc:571651]	protein_coding
ENSDARG00000116197	9.81277	0.357583	0.539382	0.66295	0.507363	0.785062	ENSDART00000171191.2	si:dkeyp-4c4.2	si:dkeyp-4c4.2 [Source:ZFIN;Acc:ZDB-GENE-130530-1]	protein_coding
ENSDARG00000111444	0.108243	1.01828	5.2679	0.193298	0.846725		ENSDART00000180489.1	CABZ01087265.1		snRNA
ENSDARG00000100961	7.37711	-0.819867	0.608096	-1.34825	0.177577		ENSDART00000172316.2	zgc:174653	zgc:174653 [Source:ZFIN;Acc:ZDB-GENE-080218-2]	protein_coding
ENSDARG00000103348	1.472	-0.718234	1.45509	-0.493603	0.621587		ENSDART00000159084.2	si:dkey-176f19.7	si:dkey-176f19.7 [Source:ZFIN;Acc:ZDB-GENE-110913-130]	protein_coding
ENSDARG00000114908	1.7609	-0.693143	1.29521	-0.535159	0.59254		ENSDART00000162245.2	znf1089	zinc finger protein 1089 [Source:ZFIN;Acc:ZDB-GENE-110913-116]	protein_coding
ENSDARG00000098167	1.19674	0.050147	1.93478	0.0259188	0.979322		ENSDART00000165440.2	si:dkey-176f19.4	si:dkey-176f19.4 [Source:ZFIN;Acc:ZDB-GENE-110913-20]	protein_coding
ENSDARG00000098677	0.172019	0	5.2679	0	1		ENSDART00000170143.2	zgc:174180	zgc:174180 [Source:ZFIN;Acc:ZDB-GENE-080206-1]	protein_coding
ENSDARG00000098758	0.568292	-0.616822	2.77099	-0.2226	0.823847		ENSDART00000162568.2	znf1125	zinc finger protein 1125 [Source:ZFIN;Acc:ZDB-GENE-110913-129]	protein_coding
ENSDARG00000104038	4.80186	-0.45267	0.755287	-0.599335	0.54895		ENSDART00000158190.2	znf1023	zinc finger protein 1023 [Source:ZFIN;Acc:ZDB-GENE-080218-24]	protein_coding
ENSDARG00000101463	0.228022	1.93167	4.78764	0.40347	0.686603		ENSDART00000163259.2	si:dkey-176f19.1	si:dkey-176f19.1 [Source:ZFIN;Acc:ZDB-GENE-110914-124]	protein_coding
ENSDARG00000115564	0.56098	-1.39632	3.18656	-0.438191	0.661248		ENSDART00000172017.2	si:ch211-271g18.4	si:ch211-271g18.4 [Source:ZFIN;Acc:ZDB-GENE-110914-58]	protein_coding
ENSDARG00000101623	7.90753	-0.188557	0.714217	-0.264006	0.791776		ENSDART00000145826.3	znf1109	zinc finger protein 1109 [Source:ZFIN;Acc:ZDB-GENE-110914-77]	protein_coding
ENSDARG00000111046	8.5716	-2.07817	0.586371	-3.54412	0.000393927		ENSDART00000161697.2	znf1116	zinc finger protein 1116 [Source:ZFIN;Acc:ZDB-GENE-110914-47]	protein_coding
ENSDARG00000099152	2.95808	-1.27461	1.00952	-1.2626	0.206734		ENSDART00000169562.2	si:dkey-190j3.2	si:dkey-190j3.2 [Source:ZFIN;Acc:ZDB-GENE-050208-399]	protein_coding
ENSDARG00000100099	0.519799	-0.9053	2.76773	-0.327091	0.743599		ENSDART00000163816.2	si:dkey-238o14.1	si:dkey-238o14.1 [Source:ZFIN;Acc:ZDB-GENE-081103-10]	protein_coding
ENSDARG00000110802	0						ENSDART00000143181.3	znf1149	zinc finger protein 1149 [Source:ZFIN;Acc:ZDB-GENE-141212-229]	protein_coding
ENSDARG00000104407	30.2569	0.043672	0.329081	0.132709	0.894423	0.968258	ENSDART00000167619.2	BX649453.1	gastrula zinc finger protein XlCGF8.2DB-like [Source:NCBI gene;Acc:100150619]	protein_coding
ENSDARG00000098452	6.63774	0.335738	0.688438	0.487682	0.625775		ENSDART00000181349.1	si:dkey-151g22.1	si:dkey-151g22.1 [Source:ZFIN;Acc:ZDB-GENE-041001-115]	protein_coding
ENSDARG00000103473	1.18083	-0.790771	1.89078	-0.418225	0.675783		ENSDART00000166181.2	BX537137.3		sense_overlapping
ENSDARG00000104681	0.513806	1.42451	2.9146	0.488751	0.625018		ENSDART00000172152.2	si:dkeyp-87d1.1	si:dkeyp-87d1.1 [Source:ZFIN;Acc:ZDB-GENE-041014-75]	protein_coding
ENSDARG00000098335	0.168211	-0.905291	5.2679	-0.17185	0.863555		ENSDART00000160594.2	BX537137.2		processed_transcript
ENSDARG00000092436	0.553482	-3.67481	2.80822	-1.30859	0.190672		ENSDART00000136773.3	BX537137.1	gastrula zinc finger protein XlCGF7.1 [Source:NCBI gene;Acc:100148466]	protein_coding
ENSDARG00000108175	0.056077	0	5.2679	0	1		ENSDART00000174458.2	BX571760.1		protein_coding
ENSDARG00000100959	2.26647	-2.20023	1.36438	-1.61263	0.106825		ENSDART00000165241.2	si:dkey-3p4.7	si:dkey-3p4.7 [Source:ZFIN;Acc:ZDB-GENE-131119-47]	protein_coding
ENSDARG00000100896	25.3771	-0.0537513	0.381886	-0.140752	0.888066	0.966351	ENSDART00000172013.2	znf973	zinc finger protein 973 [Source:ZFIN;Acc:ZDB-GENE-080218-9]	protein_coding
ENSDARG00000100565	0.210221	1.53365	5.25189	0.292018	0.770273		ENSDART00000167278.2	CR556708.1		processed_transcript
ENSDARG00000117327	0.0565402	0	5.2679	0	1		ENSDART00000194580.1	CR556708.2		lincRNA
ENSDARG00000091327	0						ENSDART00000130981.3	si:ch73-134f24.1	si:ch73-134f24.1 [Source:ZFIN;Acc:ZDB-GENE-091204-108]	protein_coding
ENSDARG00000098179	1.8177	-0.369517	1.25804	-0.293726	0.768968		ENSDART00000160180.2	si:dkeyp-86c4.1	si:dkeyp-86c4.1 [Source:ZFIN;Acc:ZDB-GENE-120214-4]	protein_coding
ENSDARG00000098530	0.056077	0	5.2679	0	1		ENSDART00000168299.2	si:dkey-106c17.2	si:dkey-106c17.2 [Source:ZFIN;Acc:ZDB-GENE-060503-612]	protein_coding
ENSDARG00000103405	5.29922	0.346437	0.819379	0.422805	0.672437		ENSDART00000158217.2	znf1102	zinc finger protein 1102 [Source:ZFIN;Acc:ZDB-GENE-071004-71]	protein_coding
ENSDARG00000098958	0.717022	-1.40456	2.08627	-0.673237	0.500796		ENSDART00000169302.2	znf1100	zinc finger protein 1100 [Source:ZFIN;Acc:ZDB-GENE-120215-2]	protein_coding
ENSDARG00000102475	15.54	0.464296	0.458443	1.01277	0.311172	0.637038	ENSDART00000169984.2	si:dkey-3p4.1	si:dkey-3p4.1 [Source:ZFIN;Acc:ZDB-GENE-081103-34]	protein_coding
ENSDARG00000113769	7.33678	-0.512691	0.636745	-0.805175	0.420719		ENSDART00000168788.2	znf1139	zinc finger protein 1139 [Source:ZFIN;Acc:ZDB-GENE-120214-40]	protein_coding
ENSDARG00000114124	3.33216	-0.899557	1.055	-0.85266	0.393848		ENSDART00000138095.3	si:dkey-3p4.8	si:dkey-3p4.8 [Source:ZFIN;Acc:ZDB-GENE-120215-16]	protein_coding
ENSDARG00000116088	0						ENSDART00000184309.1	BX510935.2		snRNA
ENSDARG00000115719	0						ENSDART00000184108.1	BX510935.1		snRNA
ENSDARG00000101688	38.0964	0.288615	0.311927	0.925266	0.354828	0.67282	ENSDART00000170066.2	si:dkey-207l24.2	si:dkey-207l24.2 [Source:ZFIN;Acc:ZDB-GENE-131125-92]	protein_coding
ENSDARG00000104704	24.5783	0.219331	0.332585	0.659475	0.509591	0.786101	ENSDART00000171001.2	si:ch211-271g18.1	si:ch211-271g18.1 [Source:ZFIN;Acc:ZDB-GENE-081103-38]	protein_coding
ENSDARG00000112648	27.7609	0.281005	0.338468	0.830228	0.40641	0.716573	ENSDART00000164505.2	si:dkeyp-82b4.2	si:dkeyp-82b4.2 [Source:ZFIN;Acc:ZDB-GENE-060503-561]	protein_coding
ENSDARG00000114030	0.212974	0.885801	4.8903	0.181134	0.856262		ENSDART00000193890.1	CR759843.2		protein_coding
ENSDARG00000116992	4.57522	-0.316806	0.861231	-0.367853	0.712983		ENSDART00000131318.3	znf1051	zinc finger protein 1051 [Source:ZFIN;Acc:ZDB-GENE-080218-22]	protein_coding
ENSDARG00000116234	0						ENSDART00000183845.1	CR759843.4		snRNA
ENSDARG00000115662	0						ENSDART00000187233.1	CR759843.3		snRNA
ENSDARG00000113548	0						ENSDART00000159662.2	si:dkeyp-82b4.4	si:dkeyp-82b4.4 [Source:ZFIN;Acc:ZDB-GENE-110914-60]	protein_coding
ENSDARG00000098621	0.0994706	0	5.2679	0	1		ENSDART00000158775.2	CR759843.1		processed_transcript
ENSDARG00000100653	0						ENSDART00000164716.2	si:dkeyp-82b4.6	si:dkeyp-82b4.6 [Source:ZFIN;Acc:ZDB-GENE-110914-71]	protein_coding
ENSDARG00000101760	4.30872	-0.267548	0.763588	-0.350383	0.726051		ENSDART00000164164.2	znf1016	zinc finger protein 1016 [Source:ZFIN;Acc:ZDB-GENE-110913-76]	protein_coding
ENSDARG00000098987	0						ENSDART00000168900.2	znf1071	zinc finger protein 1071 [Source:ZFIN;Acc:ZDB-GENE-110914-46]	protein_coding
ENSDARG00000101223	0.450719	-1.83142	2.83331	-0.646391	0.518026		ENSDART00000133264.3	si:ch211-229l10.11	si:ch211-229l10.11 [Source:ZFIN;Acc:ZDB-GENE-110913-131]	protein_coding
ENSDARG00000114761	0						ENSDART00000190703.1	CR381657.6		snRNA
ENSDARG00000115329	0						ENSDART00000186760.1	CR381657.7		snRNA
ENSDARG00000111955	0						ENSDART00000185483.1	CR381657.3		snRNA
ENSDARG00000110824	0						ENSDART00000126538.2	CR381657.2		snRNA
ENSDARG00000112536	0						ENSDART00000180770.1	CR381657.4		snRNA
ENSDARG00000113170	0						ENSDART00000179769.1	CR381657.5		snRNA
ENSDARG00000112541	3.72989	-0.200654	1.04244	-0.192484	0.847363		ENSDART00000172389.2	znf1093	zinc finger protein 1093 [Source:ZFIN;Acc:ZDB-GENE-110914-12]	protein_coding
ENSDARG00000098357	2.14553	0.505275	1.29165	0.391185	0.69566		ENSDART00000158103.2	si:ch211-229l10.4	si:ch211-229l10.4 [Source:ZFIN;Acc:ZDB-GENE-060503-595]	protein_coding
ENSDARG00000102273	0.320563	0.0452599	3.38541	0.0133691	0.989333		ENSDART00000162448.2	si:ch211-229l10.9	si:ch211-229l10.9 [Source:ZFIN;Acc:ZDB-GENE-110913-139]	protein_coding
ENSDARG00000113527	11.6085	0.0131431	0.472041	0.027843	0.977787	0.992898	ENSDART00000158211.2	si:ch211-209n20.3	si:ch211-209n20.3 [Source:ZFIN;Acc:ZDB-GENE-070705-100]	protein_coding
ENSDARG00000099656	0.532228	-0.9053	2.69519	-0.335894	0.736951		ENSDART00000160537.2	CR381657.1		unprocessed_pseudogene
ENSDARG00000110670	1.78882	-0.738382	1.48916	-0.495838	0.620009		ENSDART00000164517.2	znf1092	szinc finger protein 1092 [Source:ZFIN;Acc:ZDB-GENE-110914-23]	protein_coding
ENSDARG00000110745	3.25368	-1.14202	1.09093	-1.04683	0.295176		ENSDART00000168884.2	znf994	zinc finger protein 994 [Source:ZFIN;Acc:ZDB-GENE-110913-145]	protein_coding
ENSDARG00000101977	0.555526	-1.39975	2.26291	-0.618562	0.536205		ENSDART00000167124.2	si:ch211-209n20.59	si:ch211-209n20.59 [Source:ZFIN;Acc:ZDB-GENE-120709-58]	protein_coding
ENSDARG00000099382	1.21343	-0.274887	1.52317	-0.180471	0.856783		ENSDART00000157412.2	si:ch211-209n20.1	si:ch211-209n20.1 [Source:ZFIN;Acc:ZDB-GENE-070705-98]	protein_coding
ENSDARG00000098127	0.212696	0.0564929	4.93425	0.0114491	0.990865		ENSDART00000157923.2	BX324212.1		lincRNA
ENSDARG00000110372	0.43149	2.42692	3.48795	0.695802	0.486553		ENSDART00000191971.1	BX324212.2		protein_coding
ENSDARG00000092304	0						ENSDART00000136793.3	si:dkey-59l11.7	si:dkey-59l11.7 [Source:ZFIN;Acc:ZDB-GENE-060503-643]	protein_coding
ENSDARG00000034095	5.28295	0.499836	0.817651	0.611308	0.540996		ENSDART00000151952.3	si:dkey-59l11.10	si:dkey-59l11.10 [Source:ZFIN;Acc:ZDB-GENE-120703-17]	protein_coding
ENSDARG00000116177	9.22153	-0.435928	0.565694	-0.770608	0.44094		ENSDART00000177741.2	znf1127	zinc finger protein 1127 [Source:ZFIN;Acc:ZDB-GENE-110914-37]	protein_coding
ENSDARG00000110433	1.74425	0.825934	1.26263	0.654135	0.513025		ENSDART00000150385.2	znf997	zinc finger protein 997 [Source:ZFIN;Acc:ZDB-GENE-110914-80]	protein_coding
ENSDARG00000092926	0.0597682	0	5.2679	0	1		ENSDART00000142713.2	si:dkey-66k12.3	si:dkey-66k12.3 [Source:ZFIN;Acc:ZDB-GENE-060503-927]	protein_coding
ENSDARG00000093747	0.179305	0	5.2679	0	1		ENSDART00000133258.2	si:dkey-122c11.1	si:dkey-122c11.1 [Source:ZFIN;Acc:ZDB-GENE-060531-74]	protein_coding
ENSDARG00000087070	20.7889	-0.474048	0.397215	-1.19343	0.232701	0.554943	ENSDART00000150397.2	znf977	zinc finger protein 977 [Source:ZFIN;Acc:ZDB-GENE-110913-138]	protein_coding
ENSDARG00000115506	0.281919	-1.74715	3.91951	-0.445756	0.655774		ENSDART00000150394.2	si:dkey-122c11.8	si:dkey-122c11.8 [Source:ZFIN;Acc:ZDB-GENE-110913-23]	protein_coding
ENSDARG00000111831	0.272937	1.08027	4.52302	0.238838	0.811232		ENSDART00000189450.1	CR407594.1		protein_coding
ENSDARG00000087788	6.26839	0.145857	0.688972	0.211703	0.832339		ENSDART00000150641.2	si:ch211-22k7.9	si:ch211-22k7.9 [Source:ZFIN;Acc:ZDB-GENE-070424-160]	retained_intron	YES
ENSDARG00000112386	0.0562571	0	5.2679	0	1		ENSDART00000164912.2	si:ch73-236c18.2	si:ch73-236c18.2 [Source:ZFIN;Acc:ZDB-GENE-121214-2]	protein_coding
ENSDARG00000113753	0						ENSDART00000169154.2	CR352303.1		rRNA
ENSDARG00000115323	0						ENSDART00000189442.1	BX548067.3		snRNA
ENSDARG00000101301	3.56204	0.0409062	0.906051	0.0451478	0.96399		ENSDART00000160640.2	si:dkey-261o4.1	si:dkey-261o4.1 [Source:ZFIN;Acc:ZDB-GENE-141211-74]	protein_coding
ENSDARG00000102927	2.20311	-0.0850082	1.11495	-0.0762438	0.939225		ENSDART00000161855.2	si:dkey-156k2.4	si:dkey-156k2.4 [Source:ZFIN;Acc:ZDB-GENE-110913-8]	protein_coding
ENSDARG00000102358	1.53045	0.971514	1.23332	0.787725	0.430857		ENSDART00000168526.2	si:dkey-261o4.9	si:dkey-261o4.9 [Source:ZFIN;Acc:ZDB-GENE-141211-1]	protein_coding
ENSDARG00000103045	4.82607	0.825948	0.712215	1.15969	0.246175		ENSDART00000160101.2	BX548067.1	si:dkey-261o4.8 [Source:NCBI gene;Acc:100537246]	processed_transcript
ENSDARG00000110256	0						ENSDART00000158054.2	BX548067.2		processed_transcript
ENSDARG00000110611	0.056077	0	5.2679	0	1		ENSDART00000170704.2	BX950868.3		lincRNA
ENSDARG00000104423	5.44209	-0.455123	0.684494	-0.664905	0.506111		ENSDART00000161173.2	BX950868.2		lincRNA
ENSDARG00000100699	0						ENSDART00000163313.2	BX950868.1		lincRNA
ENSDARG00000108525	0						ENSDART00000176004.2	CR749167.2		protein_coding
ENSDARG00000103755	17.3316	-0.232709	0.432903	-0.537553	0.590886	0.831562	ENSDART00000161152.2	si:dkeyp-4c4.1	si:dkeyp-4c4.1 [Source:ZFIN;Acc:ZDB-GENE-081104-4]	protein_coding
ENSDARG00000100165	0						ENSDART00000164669.2	CR749167.1		lincRNA
ENSDARG00000109211	4.81786	-0.579034	0.766942	-0.75499	0.450255		ENSDART00000124410.3	znf979	zinc finger protein 979 [Source:ZFIN;Acc:ZDB-GENE-110913-140]	protein_coding
ENSDARG00000104850	18.2911	-0.485268	0.422002	-1.14992	0.250177	0.57507	ENSDART00000167236.2	si:ch211-215p11.1	si:ch211-215p11.1 [Source:ZFIN;Acc:ZDB-GENE-060531-33]	protein_coding
ENSDARG00000091062	0.933712	0.0315641	1.53885	0.0205115	0.983635		ENSDART00000110827.3	si:dkey-199k11.6	si:dkey-199k11.6 [Source:ZFIN;Acc:ZDB-GENE-060531-88]	protein_coding
ENSDARG00000101731	0.993131	1.63555	1.82991	0.893789	0.371435		ENSDART00000165127.2	BX649341.1		lincRNA
ENSDARG00000101817	14.3499	0.0229868	0.522126	0.0440253	0.964884	0.988835	ENSDART00000167808.2	si:dkey-5i16.5	si:dkey-5i16.5 [Source:ZFIN;Acc:ZDB-GENE-131120-160]	protein_coding
ENSDARG00000105161	8.16886	0.832806	0.669431	1.24405	0.213481		ENSDART00000168982.2	si:ch211-238e22.8	si:ch211-238e22.8 [Source:ZFIN;Acc:ZDB-GENE-050419-231]	protein_coding
ENSDARG00000109864	0.861937	-4.21183	1.98949	-2.11705	0.034256		ENSDART00000152091.2	znf995	zinc finger protein 995 [Source:ZFIN;Acc:ZDB-GENE-080215-13]	protein_coding
ENSDARG00000096467	0.22362	1.15043	5.2563	0.218866	0.826754		ENSDART00000151870.2	si:ch211-246n15.2	si:ch211-246n15.2 [Source:ZFIN;Acc:ZDB-GENE-120703-24]	protein_coding
ENSDARG00000110787	14.4176	-0.953753	0.43061	-2.21489	0.0267677	0.178461	ENSDART00000164219.2	znf1102	zinc finger protein 1102 [Source:ZFIN;Acc:ZDB-GENE-071004-71]	protein_coding
ENSDARG00000112725	9.73359	-0.723072	0.567868	-1.27331	0.202908	0.51912	ENSDART00000151957.2	si:dkey-22h13.2	si:dkey-22h13.2 [Source:ZFIN;Acc:ZDB-GENE-120703-42]	protein_coding
ENSDARG00000091026	7.9081	0.622524	0.623174	0.998957	0.317815		ENSDART00000131216.4	si:ch211-218h8.1	si:ch211-218h8.1 [Source:ZFIN;Acc:ZDB-GENE-081103-16]	protein_coding
ENSDARG00000096497	10.5122	-0.739432	0.562485	-1.31458	0.188651	0.500849	ENSDART00000151890.2	si:dkey-22h13.3	si:dkey-22h13.3 [Source:ZFIN;Acc:ZDB-GENE-120703-47]	protein_coding
ENSDARG00000095777	0.670328	-0.460423	2.38825	-0.192787	0.847126		ENSDART00000151927.2	si:ch211-218h8.3	si:ch211-218h8.3 [Source:ZFIN;Acc:ZDB-GENE-120703-51]	protein_coding
ENSDARG00000096434	0.561366	0.0564934	2.41311	0.0234111	0.981322		ENSDART00000151967.2	BX901907.1		lincRNA
ENSDARG00000096493	0.964231	-0.715614	1.76031	-0.406527	0.684355		ENSDART00000151887.3	BX901907.4		lincRNA
ENSDARG00000096486	0.165563	0	5.2679	0	1		ENSDART00000151867.2	BX901907.3		lincRNA
ENSDARG00000096478	1.03334	-0.28059	1.49108	-0.18818	0.850736		ENSDART00000151879.2	BX901907.2		lincRNA
ENSDARG00000093846	3.53758	-0.0177266	1.09017	-0.0162604	0.987027		ENSDART00000150835.2	si:dkey-57c22.1	si:dkey-57c22.1 [Source:ZFIN;Acc:ZDB-GENE-110914-164]	protein_coding
ENSDARG00000098236	0.980527	0.919585	1.71377	0.536586	0.591553		ENSDART00000162569.2	zgc:174698	zgc:174698 [Source:ZFIN;Acc:ZDB-GENE-080204-74]	protein_coding
ENSDARG00000089831	46.3898	0.0180865	0.299165	0.0604566	0.951792	0.985082	ENSDART00000133295.3	si:dkey-207m2.4	si:dkey-207m2.4 [Source:ZFIN;Acc:ZDB-GENE-081103-58]	protein_coding
ENSDARG00000096472	0						ENSDART00000151837.2	AL845295.2		processed_transcript
ENSDARG00000076160	1.39063	-1.91689	1.70678	-1.1231	0.261394		ENSDART00000110319.4	si:dkey-285e18.2	si:dkey-285e18.2 [Source:ZFIN;Acc:ZDB-GENE-120703-43]	processed_transcript
ENSDARG00000096435	0.110404	-1.44768	5.25294	-0.275595	0.782859		ENSDART00000151985.2	AL845295.1		processed_transcript
ENSDARG00000093665	2.20117	-1.53281	1.1336	-1.35216	0.176324		ENSDART00000151975.2	si:dkey-285e18.5	si:dkey-285e18.5 [Source:ZFIN;Acc:ZDB-GENE-120703-44]	protein_coding
ENSDARG00000098144	0.333254	-1.40913	4.17826	-0.337252	0.735927		ENSDART00000152047.2	si:dkey-285e18.6	si:dkey-285e18.6 [Source:ZFIN;Acc:ZDB-GENE-120709-86]	protein_coding
ENSDARG00000098510	0.670019	-0.524968	1.95811	-0.268099	0.788623		ENSDART00000151978.3	zgc:174650	zgc:174650 [Source:ZFIN;Acc:ZDB-GENE-080219-10]	protein_coding
ENSDARG00000113523	0						ENSDART00000191522.1	BX649394.9		snRNA
ENSDARG00000115210	0						ENSDART00000181672.1	BX649394.13		snRNA
ENSDARG00000111674	0						ENSDART00000183817.1	BX649394.2		snRNA
ENSDARG00000115261	0						ENSDART00000186535.1	BX649394.14		snRNA
ENSDARG00000112939	0						ENSDART00000191108.1	BX649394.6		snRNA
ENSDARG00000116425	0						ENSDART00000185759.1	BX649394.15		snRNA
ENSDARG00000113996	0						ENSDART00000182809.1	BX649394.11		snRNA
ENSDARG00000113283	0						ENSDART00000189560.1	BX649394.7		snRNA
ENSDARG00000112814	0						ENSDART00000192453.1	BX649394.4		snRNA
ENSDARG00000113435	0						ENSDART00000183303.1	BX649394.8		snRNA
ENSDARG00000110692	0						ENSDART00000182036.1	BX649394.1		snRNA
ENSDARG00000114896	0						ENSDART00000187098.1	BX649394.12		snRNA
ENSDARG00000113861	0						ENSDART00000189039.1	BX649394.10		snRNA
ENSDARG00000112430	0						ENSDART00000185652.1	BX649394.3		snRNA
ENSDARG00000112871	0						ENSDART00000183939.1	BX649394.5		snRNA
ENSDARG00000090116	14.5703	0.294255	0.463617	0.634695	0.525628	0.795799	ENSDART00000137775.3	znf1136	zinc finger protein 1136 [Source:ZFIN;Acc:ZDB-GENE-120709-10]	protein_coding
ENSDARG00000096462	0.159239	0	5.2679	0	1		ENSDART00000151872.2	BX571664.1		antisense
ENSDARG00000096463	2.16525	2.27211	1.36937	1.65924	0.0970674		ENSDART00000151964.2	si:dkeyp-82h4.1	si:dkeyp-82h4.1 [Source:ZFIN;Acc:ZDB-GENE-120709-49]	retained_intron
ENSDARG00000102062	22.3892	-0.324833	0.398878	-0.814366	0.415435	0.723107	ENSDART00000129627.3	si:dkeyp-82h4.3	si:dkeyp-82h4.3 [Source:ZFIN;Acc:ZDB-GENE-120709-17]	protein_coding
ENSDARG00000112103	2.11068	-1.00849	1.28153	-0.786945	0.431314		ENSDART00000151846.2	si:dkey-16p19.1	si:dkey-16p19.1 [Source:ZFIN;Acc:ZDB-GENE-120709-3]	protein_coding
ENSDARG00000095149	2.76917	1.27192	1.13558	1.12006	0.262689		ENSDART00000131561.3	znf1062	zinc finger protein 1062 [Source:ZFIN;Acc:ZDB-GENE-120709-37]	protein_coding
ENSDARG00000096491	0.383036	1.01828	3.64416	0.279429	0.779916		ENSDART00000151948.2	si:ch211-73m21.1	si:ch211-73m21.1 [Source:ZFIN;Acc:ZDB-GENE-120709-61]	protein_coding
ENSDARG00000096461	0.569438	0.0593981	2.54832	0.0233087	0.981404		ENSDART00000151944.2	CR382294.1		lincRNA
ENSDARG00000096484	0.052451	-0.905291	5.2679	-0.17185	0.863555		ENSDART00000151996.2	si:ch211-181p13.2	si:ch211-181p13.2 [Source:ZFIN;Acc:ZDB-GENE-030131-9054]	lincRNA
ENSDARG00000092583	9.5167	-0.81185	0.567475	-1.43064	0.152535	0.451889	ENSDART00000136445.3	si:dkey-16p19.5	si:dkey-16p19.5 [Source:ZFIN;Acc:ZDB-GENE-120709-69]	protein_coding
ENSDARG00000114521	0.438166	1.01829	2.68337	0.37948	0.704332		ENSDART00000186177.1	CR388165.10		protein_coding
ENSDARG00000096481	0.379002	1.7702	3.21793	0.550107	0.582246		ENSDART00000151905.2	si:dkey-16p19.8	si:dkey-16p19.8 [Source:ZFIN;Acc:ZDB-GENE-120709-67]	protein_coding
ENSDARG00000069555	5.5396	0.0988072	0.68113	0.145064	0.884661		ENSDART00000139754.3	CR388165.1		unprocessed_pseudogene
ENSDARG00000080512	0						ENSDART00000116568.2	CR388165.2		snRNA
ENSDARG00000082646	0						ENSDART00000117272.2	CR388165.4		snRNA
ENSDARG00000117166	0						ENSDART00000192853.1	CR388165.11		snRNA
ENSDARG00000109330	0						ENSDART00000181129.1	CR388165.6		snRNA
ENSDARG00000112577	0						ENSDART00000118207.2	CR388165.9		snRNA
ENSDARG00000080787	0						ENSDART00000117440.2	CR388165.3		snRNA
ENSDARG00000110271	0						ENSDART00000184357.1	CR388165.7		snRNA
ENSDARG00000111055	0						ENSDART00000118893.2	CR388165.8		snRNA
ENSDARG00000084431	0						ENSDART00000119831.2	CR388165.5		snRNA
ENSDARG00000116546	1.66785	-0.578088	1.1998	-0.481819	0.629934		ENSDART00000152038.2	znf987	zinc finger protein 987 [Source:ZFIN;Acc:ZDB-GENE-120709-57]	protein_coding
ENSDARG00000099595	1.20775	0.423462	1.68432	0.251415	0.801494		ENSDART00000164821.2	BX088603.2		processed_transcript
ENSDARG00000092596	0.409323	-0.710808	3.4385	-0.20672	0.836229		ENSDART00000140906.3	si:dkeyp-44d3.1	si:dkeyp-44d3.1 [Source:ZFIN;Acc:ZDB-GENE-120709-22]	protein_coding
ENSDARG00000101960	1.01418	-0.135132	1.62801	-0.0830046	0.933848		ENSDART00000170480.2	si:dkeyp-44d3.3	si:dkeyp-44d3.3 [Source:ZFIN;Acc:ZDB-GENE-120703-45]	protein_coding
ENSDARG00000102370	0.828152	2.20891	1.86279	1.18581	0.235697		ENSDART00000164004.2	znf1094	zinc finger protein 1094 [Source:ZFIN;Acc:ZDB-GENE-120703-39]	protein_coding
ENSDARG00000117713	0						ENSDART00000194933.1	BX088603.3		lincRNA
ENSDARG00000101916	0.860673	2.14359	2.12732	1.00765	0.313623		ENSDART00000182308.1	si:dkeyp-44d3.5	si:dkeyp-44d3.5 [Source:ZFIN;Acc:ZDB-GENE-120703-2]	protein_coding
ENSDARG00000113626	2.97137	2.58115	1.43848	1.79436	0.072755		ENSDART00000138165.3	znf976	zinc finger protein 976 [Source:ZFIN;Acc:ZDB-GENE-131119-69]	protein_coding
ENSDARG00000099561	0.270579	-1.7147	4.51104	-0.380113	0.703862		ENSDART00000166742.2	BX088603.1		processed_transcript
ENSDARG00000099475	0.261784	0.056493	4.60982	0.0122549	0.990222		ENSDART00000163799.2	CR855306.1		processed_transcript
ENSDARG00000098071	0.726322	0.0108161	2.28372	0.00473616	0.996221		ENSDART00000167263.2	znf1049	zinc finger protein 1049 [Source:ZFIN;Acc:ZDB-GENE-131118-26]	protein_coding
ENSDARG00000102316	3.12478	-1.29907	1.00357	-1.29446	0.195508		ENSDART00000126634.3	si:dkey-237m9.2	si:dkey-237m9.2 [Source:ZFIN;Acc:ZDB-GENE-131119-68]	protein_coding
ENSDARG00000098281	4.67775	1.28472	0.870271	1.47623	0.139881		ENSDART00000160196.2	si:dkey-237m9.1	si:dkey-237m9.1 [Source:ZFIN;Acc:ZDB-GENE-131118-30]	protein_coding
ENSDARG00000102542	2.49289	0.807506	1.07981	0.747824	0.454566		ENSDART00000171428.2	si:ch211-268b14.2	si:ch211-268b14.2 [Source:ZFIN;Acc:ZDB-GENE-131121-648]	protein_coding
ENSDARG00000102357	0						ENSDART00000171896.2	CR854899.1		processed_transcript
ENSDARG00000101489	0						ENSDART00000165185.2	CR954226.1		snRNA
ENSDARG00000109432	0						ENSDART00000182138.1	CR954226.3		snRNA
ENSDARG00000115510	0						ENSDART00000193552.1	CR954226.4		snRNA
ENSDARG00000102098	0.312956	0	3.80936	0	1		ENSDART00000162616.2	CR954226.2		lincRNA
ENSDARG00000102837	0						ENSDART00000163399.2	znf1145	zinc finger protein 1145 [Source:ZFIN;Acc:ZDB-GENE-141212-288]	protein_coding
ENSDARG00000104852	17.2339	-0.327429	0.462596	-0.707807	0.479065	0.766042	ENSDART00000160038.2	si:ch211-142b24.8	si:ch211-142b24.8 [Source:ZFIN;Acc:ZDB-GENE-141215-45]	protein_coding
ENSDARG00000103346	21.8417	-0.665748	0.403581	-1.6496	0.099024	0.365195	ENSDART00000110313.4	si:dkeyp-85d8.5	si:dkeyp-85d8.5 [Source:ZFIN;Acc:ZDB-GENE-110913-144]	protein_coding
ENSDARG00000110658	23.302	-0.76461	0.382434	-1.99932	0.0455733	0.240712	ENSDART00000164406.2	zgc:174696	zgc:174696 [Source:ZFIN;Acc:ZDB-GENE-030131-2836]	protein_coding
ENSDARG00000103441	6.74935	-0.305881	0.682615	-0.448102	0.65408		ENSDART00000162361.2	znf1060	zinc finger protein 1060 [Source:ZFIN;Acc:ZDB-GENE-141211-13]	protein_coding
ENSDARG00000103675	0						ENSDART00000167317.2	CR854948.1		processed_transcript
ENSDARG00000103689	6.65008	-0.36701	0.665177	-0.551748	0.581121		ENSDART00000162202.2	znf1148	zinc finger protein 1148 [Source:ZFIN;Acc:ZDB-GENE-141219-26]	processed_transcript
ENSDARG00000105173	1.81296	-2.69771	1.6666	-1.61869	0.105514		ENSDART00000162193.2	si:ch211-142b24.2	si:ch211-142b24.2 [Source:ZFIN;Acc:ZDB-GENE-131122-63]	protein_coding
ENSDARG00000098390	4.3493	0.18686	0.813985	0.229562	0.818432		ENSDART00000170540.2	si:ch211-76m11.8	si:ch211-76m11.8 [Source:ZFIN;Acc:ZDB-GENE-041210-280]	retained_intron
ENSDARG00000109251	1.928	0.102229	1.27795	0.0799945	0.936242		ENSDART00000133558.4	si:dkey-4e4.1	si:dkey-4e4.1 [Source:ZFIN;Acc:ZDB-GENE-110914-73]	protein_coding
ENSDARG00000100112	6.71252	-1.48158	0.705715	-2.0994	0.0357819		ENSDART00000162279.2	znf1118	zinc finger protein 1118 [Source:ZFIN;Acc:ZDB-GENE-131125-21]	protein_coding
ENSDARG00000101447	0.108054	0	5.2679	0	1		ENSDART00000166283.2	BX511066.2		processed_transcript
ENSDARG00000099145	0.0627069	1.01828	5.2679	0.193298	0.846725		ENSDART00000164343.2	BX511066.1		processed_transcript
ENSDARG00000113510	3.72654	-0.093752	0.977451	-0.0959148	0.923588		ENSDART00000182910.1	si:ch211-59d8.2	si:ch211-59d8.2 [Source:ZFIN;Acc:ZDB-GENE-120703-18]	protein_coding
ENSDARG00000098514	4.94647	0.187728	0.852962	0.22009	0.825801		ENSDART00000172612.2	si:ch211-59d8.3	si:ch211-59d8.3 [Source:ZFIN;Acc:ZDB-GENE-120709-11]	protein_coding
ENSDARG00000098515	12.975	0.748174	0.567143	1.3192	0.187103	0.499332	ENSDART00000163299.2	si:dkey-16p6.1	si:dkey-16p6.1 [Source:ZFIN;Acc:ZDB-GENE-081103-43]	protein_coding
ENSDARG00000115391	0.0951903	0	5.2679	0	1		ENSDART00000191358.1	BX000477.8		snRNA
ENSDARG00000111930	0.27111	-0.891479	3.99928	-0.22291	0.823606		ENSDART00000183829.1	BX000477.6		snRNA
ENSDARG00000115765	0.22349	1.79079	4.80838	0.372432	0.709571		ENSDART00000193797.1	BX000477.9		snRNA
ENSDARG00000113981	0.116939	0	5.2679	0	1		ENSDART00000192099.1	BX000477.7		snRNA
ENSDARG00000109917	0						ENSDART00000182123.1	BX000477.4		snRNA
ENSDARG00000099467	0.0950962	1.01828	5.2679	0.193298	0.846725		ENSDART00000171104.2	BX000477.1		snRNA
ENSDARG00000110188	0.0627069	1.01828	5.2679	0.193298	0.846725		ENSDART00000189069.1	BX000477.5		snRNA
ENSDARG00000108420	0						ENSDART00000175557.2	BX000477.3		snRNA
ENSDARG00000114743	0.292726	1.01828	4.43383	0.229661	0.818355		ENSDART00000168211.2	si:dkey-11d20.1	si:dkey-11d20.1 [Source:ZFIN;Acc:ZDB-GENE-070705-291]	protein_coding
ENSDARG00000102220	0						ENSDART00000164020.2	BX000477.2		snRNA
ENSDARG00000117184	0						ENSDART00000188000.1	BX000477.10		snRNA
ENSDARG00000098270	4.88165	1.08154	0.7596	1.42383	0.154496		ENSDART00000168536.2	znf1053	zinc finger protein 1053 [Source:ZFIN;Acc:ZDB-GENE-121214-1]	protein_coding
ENSDARG00000115426	0.162808	1.77078	5.24092	0.337876	0.735456		ENSDART00000184850.1	CR925768.11		protein_coding
ENSDARG00000111248	0						ENSDART00000192452.1	CR925768.5		snRNA
ENSDARG00000116816	0						ENSDART00000185936.1	CR925768.15		snRNA
ENSDARG00000117022	0						ENSDART00000189586.1	CR925768.16		snRNA
ENSDARG00000113020	0						ENSDART00000190030.1	CR925768.8		snRNA
ENSDARG00000114570	0						ENSDART00000180509.1	CR925768.10		snRNA
ENSDARG00000111695	0						ENSDART00000191601.1	CR925768.6		snRNA
ENSDARG00000111111	0						ENSDART00000187121.1	CR925768.4		snRNA
ENSDARG00000115879	0						ENSDART00000187459.1	CR925768.14		snRNA
ENSDARG00000117062	0						ENSDART00000189796.1	CR925768.17		snRNA
ENSDARG00000113335	0						ENSDART00000192542.1	CR925768.9		snRNA
ENSDARG00000115874	0						ENSDART00000185987.1	CR925768.13		snRNA
ENSDARG00000111857	0						ENSDART00000186243.1	CR925768.7		snRNA
ENSDARG00000117206	0						ENSDART00000190199.1	CR925768.18		snRNA
ENSDARG00000109323	0						ENSDART00000183999.1	CR925768.2		snRNA
ENSDARG00000109421	0						ENSDART00000183314.1	CR925768.3		snRNA
ENSDARG00000115512	0						ENSDART00000189192.1	CR925768.12		snRNA
ENSDARG00000105282	0.114236	1.01828	5.2679	0.193298	0.846725		ENSDART00000162116.2	CR925768.1		snRNA
ENSDARG00000117802	0.17064	-0.905291	5.2679	-0.17185	0.863555		ENSDART00000194651.1	CT027759.1		lincRNA
ENSDARG00000098279	6.82521	-0.101635	0.637154	-0.159513	0.873264		ENSDART00000171047.2	si:zfos-451d2.2	si:zfos-451d2.2 [Source:ZFIN;Acc:ZDB-GENE-141212-290]	protein_coding
ENSDARG00000096189	5.49198	-0.666714	0.735028	-0.90706	0.364375		ENSDART00000150269.2	si:dkey-54j5.2	si:dkey-54j5.2 [Source:ZFIN;Acc:ZDB-GENE-110913-53]	protein_coding
ENSDARG00000096226	2.43457	0.789474	1.00001	0.789468	0.429838		ENSDART00000150773.2	znf1072	zinc finger protein 1072 [Source:ZFIN;Acc:ZDB-GENE-110913-146]	protein_coding
ENSDARG00000094017	3.48932	0.24244	0.933112	0.259819	0.795003		ENSDART00000150732.2	znf1137	zinc finger protein 1137 [Source:ZFIN;Acc:ZDB-GENE-071004-87]	protein_coding
ENSDARG00000082273	0						ENSDART00000115713.2	BX927135.1		snRNA
ENSDARG00000109385	0						ENSDART00000184974.1	BX927135.3		snRNA
ENSDARG00000093165	2.01371	1.48958	1.3984	1.06521	0.286783		ENSDART00000150380.2	si:dkey-16p6.2	si:dkey-16p6.2 [Source:ZFIN;Acc:ZDB-GENE-110913-100]	protein_coding
ENSDARG00000096162	0						ENSDART00000150435.2	BX927135.2		unprocessed_pseudogene
ENSDARG00000088836	18.3713	0.558714	0.412894	1.35317	0.176003	0.485783	ENSDART00000137770.2	si:ch211-76m11.5	si:ch211-76m11.5 [Source:ZFIN;Acc:ZDB-GENE-041210-278]	protein_coding
ENSDARG00000090947	3.20129	-0.222401	0.996892	-0.223094	0.823462		ENSDART00000150310.4	si:dkey-29j8.1	si:dkey-29j8.1 [Source:ZFIN;Acc:ZDB-GENE-110913-11]	protein_coding
ENSDARG00000094558	2.67834	0.485326	1.04042	0.466473	0.640877		ENSDART00000183160.1	si:dkeyp-53e4.1	si:dkeyp-53e4.1 [Source:ZFIN;Acc:ZDB-GENE-110913-59]	protein_coding
ENSDARG00000096000	1.29062	0.459392	1.5322	0.299825	0.76431		ENSDART00000150796.2	si:dkey-29j8.2	si:dkey-29j8.2 [Source:ZFIN;Acc:ZDB-GENE-110913-58]	protein_coding
ENSDARG00000096091	43.4646	-0.6847	0.28727	-2.38347	0.0171502	0.13718	ENSDART00000150462.2	BX927253.2		sense_intronic
ENSDARG00000114317	3.75594	0.0612063	0.822294	0.0744336	0.940665		ENSDART00000191022.1	BX927253.3		protein_coding
ENSDARG00000096072	0.274503	0	4.00471	0	1		ENSDART00000150323.2	BX927253.1		sense_intronic
ENSDARG00000095993	5.30609	0.60799	0.748328	0.812465	0.416525		ENSDART00000150797.2	znf1073	zinc finger protein 1073 [Source:ZFIN;Acc:ZDB-GENE-110913-154]	protein_coding
ENSDARG00000095440	0.837554	1.1819	2.09488	0.564187	0.572627		ENSDART00000150476.2	si:dkeyp-53e4.2	si:dkeyp-53e4.2 [Source:ZFIN;Acc:ZDB-GENE-110913-125]	protein_coding
ENSDARG00000096163	0						ENSDART00000150536.2	BX664605.1		unprocessed_pseudogene
ENSDARG00000114935	0.775102	1.21968	1.9209	0.634954	0.525459		ENSDART00000182252.1	si:dkeyp-53e4.4	si:dkeyp-53e4.4 [Source:ZFIN;Acc:ZDB-GENE-110913-37]	protein_coding
ENSDARG00000112905	0						ENSDART00000180024.1	BX664605.2		snRNA
ENSDARG00000068161	0.276091	1.01828	3.97115	0.25642	0.797627		ENSDART00000150240.3	si:dkey-16p6.4	si:dkey-16p6.4 [Source:ZFIN;Acc:ZDB-GENE-110913-5]	protein_coding
ENSDARG00000113192	3.6985	-1.22717	0.881797	-1.39167	0.164024		ENSDART00000150700.2	si:dkey-29p23.2	si:dkey-29p23.2 [Source:ZFIN;Acc:ZDB-GENE-110914-51]	protein_coding
ENSDARG00000113896	90.879	-0.322364	0.220058	-1.46491	0.142947	0.437911	ENSDART00000180541.1	si:dkey-29p23.1	si:dkey-29p23.1 [Source:ZFIN;Acc:ZDB-GENE-081103-27]	protein_coding
ENSDARG00000089875	10.9264	-0.0744417	0.533881	-0.139435	0.889106	0.966475	ENSDART00000132945.3	zgc:173705	zgc:173705 [Source:ZFIN;Acc:ZDB-GENE-080212-6]	protein_coding
ENSDARG00000087714	6.89456	-0.329259	0.826262	-0.398492	0.690267		ENSDART00000163000.2	si:ch211-226o13.1	si:ch211-226o13.1 [Source:ZFIN;Acc:ZDB-GENE-081104-491]	protein_coding	YES
ENSDARG00000087518	19.4479	1.05062	0.4035	2.60377	0.00922046	0.0940974	ENSDART00000185246.1	si:dkey-261p22.1	si:dkey-261p22.1 [Source:ZFIN;Acc:ZDB-GENE-081103-60]	protein_coding
ENSDARG00000094305	0						ENSDART00000146627.3	si:ch211-226o13.3	si:ch211-226o13.3 [Source:ZFIN;Acc:ZDB-GENE-110914-139]	protein_coding
ENSDARG00000111465	14.1618	-0.161443	0.470543	-0.343099	0.731524	0.904101	ENSDART00000181638.1	znf1104	zinc finger protein 1104 [Source:ZFIN;Acc:ZDB-GENE-110913-152]	protein_coding
ENSDARG00000112719	37.9664	0.178131	0.338302	0.526544	0.59851	0.835521	ENSDART00000124397.3	si:dkey-4j21.2	si:dkey-4j21.2 [Source:ZFIN;Acc:ZDB-GENE-120703-3]	protein_coding
ENSDARG00000091235	24.7805	-0.428864	0.417902	-1.02623	0.304782	0.630618	ENSDART00000108542.4	CABZ01015525.1		protein_coding
ENSDARG00000096064	0.0517025	1.01828	5.2679	0.193298	0.846725		ENSDART00000150482.2	si:dkeyp-100h4.4	si:dkeyp-100h4.4 [Source:ZFIN;Acc:ZDB-GENE-110914-147]	protein_coding
ENSDARG00000078167	6.666	0.120626	0.648949	0.185879	0.85254		ENSDART00000181891.1	si:dkeyp-100h4.1	si:dkeyp-100h4.1 [Source:ZFIN;Acc:ZDB-GENE-081103-7]	protein_coding
ENSDARG00000096067	0						ENSDART00000150460.2	si:dkeyp-100h4.7	si:dkeyp-100h4.7 [Source:ZFIN;Acc:ZDB-GENE-110914-163]	protein_coding
ENSDARG00000112106	0.0517967	0	5.2679	0	1		ENSDART00000191231.1	BX649454.1		rRNA
ENSDARG00000096109	0						ENSDART00000150673.2	si:dkeyp-100h4.2	si:dkeyp-100h4.2 [Source:ZFIN;Acc:ZDB-GENE-110914-172]	protein_coding
ENSDARG00000092471	3.17837	-0.205618	1.01924	-0.201736	0.840123		ENSDART00000153885.2	si:dkey-7j22.1	si:dkey-7j22.1 [Source:ZFIN;Acc:ZDB-GENE-131119-62]	protein_coding
ENSDARG00000097091	3.97867	-0.317414	0.955325	-0.332258	0.739694		ENSDART00000157214.2	si:dkey-7j22.2	si:dkey-7j22.2 [Source:ZFIN;Acc:ZDB-GENE-131122-92]	protein_coding
ENSDARG00000088640	5.78266	-2.17285	0.879029	-2.47188	0.0134405		ENSDART00000156793.2	znf1115	zinc finger protein 1115 [Source:ZFIN;Acc:ZDB-GENE-131119-74]	protein_coding
ENSDARG00000117156	2.6864	0.0448918	1.07704	0.0416808	0.966753		ENSDART00000156670.2	si:dkey-7j22.4	si:dkey-7j22.4 [Source:ZFIN;Acc:ZDB-GENE-131125-95]	protein_coding
ENSDARG00000097393	0						ENSDART00000154143.2	BX897720.1		lincRNA
ENSDARG00000090192	6.60932	-0.522123	0.628585	-0.830632	0.406182		ENSDART00000145036.4	si:dkey-16p6.1	si:dkey-16p6.1 [Source:ZFIN;Acc:ZDB-GENE-081103-43]	protein_coding
ENSDARG00000109466	6.42957	-1.06769	0.651026	-1.64001	0.101004		ENSDART00000154874.2	si:dkeyp-77c4.5	si:dkeyp-77c4.5 [Source:ZFIN;Acc:ZDB-GENE-131119-35]	protein_coding
ENSDARG00000113564	10.4479	0.932092	0.602251	1.54768	0.121699	0.401952	ENSDART00000156083.2	znf1107	zinc finger protein 1107 [Source:ZFIN;Acc:ZDB-GENE-131122-103]	protein_coding
ENSDARG00000086296	6.89127	-0.972803	0.65096	-1.49441	0.135068		ENSDART00000150621.2	znf1137	zinc finger protein 1137 [Source:ZFIN;Acc:ZDB-GENE-071004-87]	protein_coding
ENSDARG00000096046	1.51336	1.13399	1.43658	0.789367	0.429898		ENSDART00000150580.2	BX649307.1		antisense
ENSDARG00000116587	2.07072	0.0639922	1.38225	0.0462955	0.963075		ENSDART00000178716.2	znf980	zinc finger protein 980 [Source:ZFIN;Acc:ZDB-GENE-110913-163]	protein_coding
ENSDARG00000096208	0.052451	-0.905291	5.2679	-0.17185	0.863555		ENSDART00000150875.2	si:dkeyp-100h4.8	si:dkeyp-100h4.8 [Source:ZFIN;Acc:ZDB-GENE-110914-140]	protein_coding
ENSDARG00000089852	2.35223	1.14353	1.1578	0.98767	0.323314		ENSDART00000143150.4	si:dkey-51d8.1	si:dkey-51d8.1 [Source:ZFIN;Acc:ZDB-GENE-081103-14]	protein_coding
ENSDARG00000095132	4.30575	-0.513198	0.764823	-0.671002	0.502219		ENSDART00000135010.3	si:ch211-227e10.6	si:ch211-227e10.6 [Source:ZFIN;Acc:ZDB-GENE-050420-355]	protein_coding
ENSDARG00000116763	0						ENSDART00000150373.2	BX649516.5		antisense
ENSDARG00000095099	1.43754	0.0590687	1.70583	0.0346276	0.972377		ENSDART00000139338.3	BX649516.1		lincRNA
ENSDARG00000096078	0.232499	1.01828	4.7815	0.212962	0.831357		ENSDART00000148253.3	BX649516.3		lincRNA
ENSDARG00000087597	20.987	0.0912134	0.399704	0.228202	0.819489	0.940647	ENSDART00000163870.2	si:dkey-51d8.3	si:dkey-51d8.3 [Source:ZFIN;Acc:ZDB-GENE-081103-8]	protein_coding
ENSDARG00000090769	5.43185	0.422569	0.867671	0.487016	0.626247		ENSDART00000150696.2	si:dkey-51d8.6	si:dkey-51d8.6 [Source:ZFIN;Acc:ZDB-GENE-110914-115]	retained_intron
ENSDARG00000116216	6.24384	-0.370292	0.705047	-0.525202	0.599443		ENSDART00000141609.3	znf1046	zinc finger protein 1046 [Source:ZFIN;Acc:ZDB-GENE-030131-2092]	protein_coding
ENSDARG00000096074	0.168713	1.01828	5.2679	0.193298	0.846725		ENSDART00000150663.2	BX649516.2		lincRNA
ENSDARG00000096217	8.82913	0.0711328	0.580638	0.122508	0.902497		ENSDART00000150798.2	si:dkey-51d8.9	si:dkey-51d8.9 [Source:ZFIN;Acc:ZDB-GENE-110914-66]	protein_coding
ENSDARG00000096107	4.81858	-0.285088	0.801465	-0.355708	0.722059		ENSDART00000150632.2	BX649516.4		protein_coding
ENSDARG00000088861	6.41193	-0.22397	0.676698	-0.330975	0.740663		ENSDART00000150838.2	znf1021	zinc finger protein 1021 [Source:ZFIN;Acc:ZDB-GENE-110913-143]	protein_coding
ENSDARG00000096012	11.6333	0.0664539	0.546109	0.121686	0.903148	0.970931	ENSDART00000150544.2	znf1115	zinc finger protein 1115 [Source:ZFIN;Acc:ZDB-GENE-131119-74]	protein_coding
ENSDARG00000111835	0						ENSDART00000187677.1	BX649479.1		rRNA
ENSDARG00000117096	0.286606	1.01525	3.92581	0.258609	0.795937		ENSDART00000150295.2	znf1138	zinc finger protein 1138 [Source:ZFIN;Acc:ZDB-GENE-110914-11]	protein_coding
ENSDARG00000096041	1.68734	-0.0517695	1.39017	-0.0372396	0.970294		ENSDART00000150282.2	si:ch211-162i8.2	si:ch211-162i8.2 [Source:ZFIN;Acc:ZDB-GENE-110913-56]	protein_coding
ENSDARG00000100214	2.87704	-2.11537	1.13333	-1.86651	0.0619703		ENSDART00000159767.2	si:dkey-247i3.6	si:dkey-247i3.6 [Source:ZFIN;Acc:ZDB-GENE-110913-83]	protein_coding
ENSDARG00000111716	3.33123	0.241124	0.901456	0.267483	0.789097		ENSDART00000150769.2	si:ch211-162i8.5	si:ch211-162i8.5 [Source:ZFIN;Acc:ZDB-GENE-110914-30]	protein_coding
ENSDARG00000090033	18.0738	0.115134	0.409474	0.281174	0.778577	0.924768	ENSDART00000150802.4	si:dkey-16p6.1	si:dkey-16p6.1 [Source:ZFIN;Acc:ZDB-GENE-081103-43]	protein_coding
ENSDARG00000087168	1.19203	-1.00784	1.66627	-0.604847	0.545281		ENSDART00000150524.2	si:ch211-162i8.4	si:ch211-162i8.4 [Source:ZFIN;Acc:ZDB-GENE-110914-48]	protein_coding
ENSDARG00000096194	0.052451	-0.905291	5.2679	-0.17185	0.863555		ENSDART00000150367.2	BX649518.1		lincRNA
ENSDARG00000109749	8.96094	1.92076	0.710895	2.70189	0.00689474		ENSDART00000150745.2	si:ch211-162i8.7	si:ch211-162i8.7 [Source:ZFIN;Acc:ZDB-GENE-110914-84]	protein_coding
ENSDARG00000087699	0.505325	2.17339	2.48182	0.875724	0.38118		ENSDART00000124892.3	si:dkey-256i11.3	si:dkey-256i11.3 [Source:ZFIN;Acc:ZDB-GENE-110914-135]	protein_coding
ENSDARG00000096084	0.0517025	1.01828	5.2679	0.193298	0.846725		ENSDART00000150573.2	si:dkey-256i11.6	si:dkey-256i11.6 [Source:ZFIN;Acc:ZDB-GENE-110914-215]	protein_coding
ENSDARG00000093713	4.5284	-0.329559	0.986483	-0.334075	0.738323		ENSDART00000150399.2	si:dkey-256i11.2	si:dkey-256i11.2 [Source:ZFIN;Acc:ZDB-GENE-110913-47]	protein_coding
ENSDARG00000117248	1.06907	-1.66871	1.9867	-0.839938	0.400943		ENSDART00000194589.1	BX649399.21		lincRNA
ENSDARG00000096098	0.056077	0	5.2679	0	1		ENSDART00000150465.2	BX649399.1		lincRNA
ENSDARG00000111191	0						ENSDART00000190024.1	BX649399.5		snRNA
ENSDARG00000116359	0						ENSDART00000181817.1	BX649399.18		snRNA
ENSDARG00000111421	0						ENSDART00000188842.1	BX649399.6		snRNA
ENSDARG00000117036	0						ENSDART00000192233.1	BX649399.20		snRNA
ENSDARG00000114584	0						ENSDART00000192830.1	BX649399.12		snRNA
ENSDARG00000115258	0						ENSDART00000189299.1	BX649399.14		snRNA
ENSDARG00000110446	0						ENSDART00000186278.1	BX649399.3		snRNA
ENSDARG00000111663	0						ENSDART00000189385.1	BX649399.7		snRNA
ENSDARG00000116029	0						ENSDART00000191407.1	BX649399.16		snRNA
ENSDARG00000115223	0						ENSDART00000190829.1	BX649399.13		snRNA
ENSDARG00000116559	0						ENSDART00000182683.1	BX649399.19		snRNA
ENSDARG00000115734	0						ENSDART00000183729.1	BX649399.15		snRNA
ENSDARG00000116063	0						ENSDART00000193595.1	BX649399.17		snRNA
ENSDARG00000113958	0						ENSDART00000193116.1	BX649399.8		snRNA
ENSDARG00000114421	0						ENSDART00000182785.1	BX649399.10		snRNA
ENSDARG00000114375	0						ENSDART00000190689.1	BX649399.9		snRNA
ENSDARG00000114545	0						ENSDART00000180825.1	BX649399.11		snRNA
ENSDARG00000109457	0						ENSDART00000192322.1	BX649399.2		snRNA
ENSDARG00000111036	0						ENSDART00000185577.1	BX649399.4		snRNA
ENSDARG00000114893	4.23274	1.20119	0.834222	1.43989	0.149898		ENSDART00000150866.2	znf1038	zinc finger protein 1038 [Source:ZFIN;Acc:ZDB-GENE-110914-24]	protein_coding
ENSDARG00000112860	0						ENSDART00000179657.1	BX927193.6		snRNA
ENSDARG00000114915	0						ENSDART00000191748.1	BX927193.10		snRNA
ENSDARG00000115366	0						ENSDART00000126104.2	BX927193.12		snRNA
ENSDARG00000117148	0						ENSDART00000181852.1	BX927193.13		snRNA
ENSDARG00000114058	0						ENSDART00000189327.1	BX927193.8		snRNA
ENSDARG00000111679	0						ENSDART00000189581.1	BX927193.3		snRNA
ENSDARG00000114904	0						ENSDART00000181568.1	BX927193.9		snRNA
ENSDARG00000114998	0						ENSDART00000192063.1	BX927193.11		snRNA
ENSDARG00000112696	0						ENSDART00000190772.1	BX927193.5		snRNA
ENSDARG00000112901	0						ENSDART00000189003.1	BX927193.7		snRNA
ENSDARG00000112695	0.0517025	1.01828	5.2679	0.193298	0.846725		ENSDART00000189534.1	BX927193.4		snRNA
ENSDARG00000111026	4.5666	-0.206443	0.83892	-0.246082	0.805619		ENSDART00000162101.2	BX927193.2		protein_coding
ENSDARG00000102644	0.232871	0.0564929	4.7879	0.0117991	0.990586		ENSDART00000161901.2	BX927193.1		processed_transcript
ENSDARG00000110229	0.381958	1.01829	2.98246	0.341425	0.732784		ENSDART00000172383.2	zgc:173702	zgc:173702 [Source:ZFIN;Acc:ZDB-GENE-080208-3]	protein_coding
ENSDARG00000098878	0						ENSDART00000160418.2	BX927164.1		lincRNA
ENSDARG00000116657	0						ENSDART00000188444.1	BX927164.2		rRNA
ENSDARG00000101689	6.62542	0.894434	0.743931	1.20231	0.229244		ENSDART00000168835.2	si:dkey-16p6.1	si:dkey-16p6.1 [Source:ZFIN;Acc:ZDB-GENE-081103-43]	protein_coding
ENSDARG00000102848	7.42703	-1.16371	0.669397	-1.73844	0.0821329		ENSDART00000158744.2	BX927336.3		processed_transcript
ENSDARG00000098569	0.978325	1.00951	1.97926	0.510047	0.610019		ENSDART00000162902.2	BX927336.1		processed_transcript
ENSDARG00000101450	10.8568	0.550728	0.532992	1.03327	0.301475	0.627113	ENSDART00000162329.2	si:ch211-215p11.3	si:ch211-215p11.3 [Source:ZFIN;Acc:ZDB-GENE-060531-35]	protein_coding
ENSDARG00000101695	29.0425	0.635233	0.345933	1.83629	0.0663149	0.295065	ENSDART00000161079.2	si:dkey-26m3.3	si:dkey-26m3.3 [Source:ZFIN;Acc:ZDB-GENE-070705-445]	protein_coding
ENSDARG00000099829	2.96232	0.553417	0.979739	0.564862	0.572167		ENSDART00000162207.2	BX927336.2		unprocessed_pseudogene
ENSDARG00000101598	29.4621	0.82418	0.380435	2.16641	0.0302797	0.191998	ENSDART00000169555.2	si:ch211-215p11.1	si:ch211-215p11.1 [Source:ZFIN;Acc:ZDB-GENE-060531-33]	protein_coding
ENSDARG00000101312	7.69793	-0.870865	0.703142	-1.23853	0.215518		ENSDART00000169104.2	si:dkey-31n13.4	si:dkey-31n13.4 [Source:ZFIN;Acc:ZDB-GENE-071008-3]	protein_coding
ENSDARG00000099198	3.33476	0.596128	1.11702	0.533678	0.593564		ENSDART00000160117.2	BX927287.1		pseudogene
ENSDARG00000114645	0.586209	0.047311	2.60424	0.0181669	0.985506		ENSDART00000141108.3	BX942815.11		protein_coding
ENSDARG00000099926	0						ENSDART00000170732.2	si:dkey-26m3.1	si:dkey-26m3.1 [Source:ZFIN;Acc:ZDB-GENE-060526-281]	protein_coding
ENSDARG00000104925	0						ENSDART00000170816.2	si:dkey-26m3.2	si:dkey-26m3.2 [Source:ZFIN;Acc:ZDB-GENE-061009-42]	protein_coding
ENSDARG00000111577	0						ENSDART00000180397.1	BX942815.6		snRNA
ENSDARG00000114223	0						ENSDART00000181346.1	BX942815.10		snRNA
ENSDARG00000115833	0						ENSDART00000191324.1	BX942815.12		snRNA
ENSDARG00000110195	0						ENSDART00000187793.1	BX942815.4		snRNA
ENSDARG00000109515	0						ENSDART00000187224.1	BX942815.2		snRNA
ENSDARG00000116333	0						ENSDART00000179666.1	BX942815.13		snRNA
ENSDARG00000113929	0						ENSDART00000189340.1	BX942815.9		snRNA
ENSDARG00000112740	0						ENSDART00000184629.1	BX942815.7		snRNA
ENSDARG00000112949	0						ENSDART00000182772.1	BX942815.8		snRNA
ENSDARG00000110133	0						ENSDART00000181210.1	BX942815.3		snRNA
ENSDARG00000110956	0						ENSDART00000185366.1	BX942815.5		snRNA
ENSDARG00000098427	0						ENSDART00000160052.2	BX942815.1		snRNA
ENSDARG00000105570	1.39386	-0.00081808	1.80219	-0.000453937	0.999638		ENSDART00000173868.2	crestin	crestin [Source:ZFIN;Acc:ZDB-GENE-000208-13]	protein_coding
ENSDARG00000117402	0						ENSDART00000194968.1	CR450840.1		lincRNA
ENSDARG00000104932	0.209937	-0.905292	4.95696	-0.18263	0.855088		ENSDART00000169561.2	si:ch211-261d9.1	si:ch211-261d9.1 [Source:ZFIN;Acc:ZDB-GENE-141211-41]	protein_coding
ENSDARG00000099444	5.46006	-0.499382	0.670748	-0.744515	0.456565		ENSDART00000163413.2	znf1122	zinc finger protein 1122 [Source:ZFIN;Acc:ZDB-GENE-141211-60]	protein_coding
ENSDARG00000103946	15.0807	-0.112401	0.418666	-0.268474	0.788335	0.928306	ENSDART00000157555.2	si:dkey-124l13.1	si:dkey-124l13.1 [Source:ZFIN;Acc:ZDB-GENE-141215-10]	protein_coding
ENSDARG00000114711	5.81353	-0.551163	0.780907	-0.705799	0.480313		ENSDART00000167272.2	BX324142.1	proline-rich receptor-like protein kinase PERK8 [Source:NCBI gene;Acc:101884110]	protein_coding
ENSDARG00000098986	8.676	-0.520535	0.612379	-0.850021	0.395313		ENSDART00000161148.2	znf1040	zinc finger protein 1040 [Source:ZFIN;Acc:ZDB-GENE-141210-11]	protein_coding
ENSDARG00000113660	13.1609	0.739672	0.550008	1.34484	0.178677	0.488062	ENSDART00000160043.2	si:ch211-196f19.1	si:ch211-196f19.1 [Source:ZFIN;Acc:ZDB-GENE-081103-47]	protein_coding
ENSDARG00000117006	0						ENSDART00000192738.1	BX324142.2		protein_coding
ENSDARG00000100341	7.02781	1.22058	0.658445	1.85372	0.0637788		ENSDART00000161728.2	si:ch211-196h24.2	si:ch211-196h24.2 [Source:ZFIN;Acc:ZDB-GENE-081103-20]	protein_coding
ENSDARG00000098928	6.89269	0.332936	0.64794	0.513837	0.607366		ENSDART00000165356.2	si:ch211-196h24.1	si:ch211-196h24.1 [Source:ZFIN;Acc:ZDB-GENE-081103-12]	protein_coding
ENSDARG00000110640	0						ENSDART00000191978.1	BX321887.3		snRNA
ENSDARG00000115028	0						ENSDART00000181197.1	BX321887.12		snRNA
ENSDARG00000111578	0						ENSDART00000187992.1	BX321887.8		snRNA
ENSDARG00000110822	0						ENSDART00000171964.2	BX321887.5		snRNA
ENSDARG00000101971	0						ENSDART00000165439.2	BX321887.1		snRNA
ENSDARG00000110813	0						ENSDART00000181320.1	BX321887.4		snRNA
ENSDARG00000114576	0						ENSDART00000188873.1	BX321887.11		snRNA
ENSDARG00000112457	0						ENSDART00000187085.1	BX321887.9		snRNA
ENSDARG00000111220	0						ENSDART00000190563.1	BX321887.6		snRNA
ENSDARG00000111520	0						ENSDART00000187318.1	BX321887.7		snRNA
ENSDARG00000114265	0						ENSDART00000190483.1	BX321887.10		snRNA
ENSDARG00000115134	0						ENSDART00000191226.1	BX321887.13		snRNA
ENSDARG00000116579	0						ENSDART00000191810.1	BX321887.14		snRNA
ENSDARG00000116910	0						ENSDART00000189698.1	BX321887.15		snRNA
ENSDARG00000102390	0						ENSDART00000170379.2	BX321887.2		snRNA
ENSDARG00000111887	0						ENSDART00000182749.1	CR356223.3		snRNA
ENSDARG00000112987	0						ENSDART00000181863.1	CR356223.4		snRNA
ENSDARG00000113385	0						ENSDART00000189838.1	CR356223.5		snRNA
ENSDARG00000095106	6.5984	-0.0975931	0.681446	-0.143215	0.886121		ENSDART00000136778.3	si:dkey-28k24.2	si:dkey-28k24.2 [Source:ZFIN;Acc:ZDB-GENE-121213-4]	protein_coding
ENSDARG00000093865	0.22744	0.934412	5.25841	0.177699	0.85896		ENSDART00000141847.3	CR356223.1		protein_coding
ENSDARG00000114289	0.214595	1.03454	5.26628	0.196445	0.844262		ENSDART00000122707.3	znf980	zinc finger protein 980 [Source:ZFIN;Acc:ZDB-GENE-110913-163]	protein_coding
ENSDARG00000101245	2.47737	0.767077	1.05739	0.725447	0.468178		ENSDART00000158073.2	znf1063	zinc finger protein 1063 [Source:ZFIN;Acc:ZDB-GENE-110914-144]	retained_intron
ENSDARG00000100655	0.944465	-0.188792	1.82759	-0.103301	0.917724		ENSDART00000168353.2	CR356223.2		unprocessed_pseudogene
ENSDARG00000086720	2.73523	0.0682975	1.10721	0.0616845	0.950814		ENSDART00000121499.3	znf1023	zinc finger protein 1023 [Source:ZFIN;Acc:ZDB-GENE-080218-24]	protein_coding
ENSDARG00000092000	7.2918	-0.542259	0.68734	-0.788923	0.430157		ENSDART00000150725.2	znf1020	zinc finger protein 1020 [Source:ZFIN;Acc:ZDB-GENE-110913-31]	protein_coding
ENSDARG00000096172	13.8484	-0.529226	0.460252	-1.14986	0.250201	0.57507	ENSDART00000150313.2	znf1113	zinc finger protein 1113 [Source:ZFIN;Acc:ZDB-GENE-110913-161]	protein_coding
ENSDARG00000087645	7.24287	-0.220651	0.66888	-0.329882	0.741489		ENSDART00000121915.3	znf1064	zinc finger protein 1064 [Source:ZFIN;Acc:ZDB-GENE-110913-175]	protein_coding
ENSDARG00000093041	1.96322	1.07846	1.30445	0.826754	0.408377		ENSDART00000150289.2	si:ch211-234c11.2	si:ch211-234c11.2 [Source:ZFIN;Acc:ZDB-GENE-110914-70]	protein_coding
ENSDARG00000093615	1.48688	-0.509116	1.45957	-0.348811	0.727231		ENSDART00000150622.2	si:ch211-234c11.3	si:ch211-234c11.3 [Source:ZFIN;Acc:ZDB-GENE-110914-93]	protein_coding
ENSDARG00000114437	4.32961	-0.15382	0.818628	-0.187899	0.850956		ENSDART00000170022.2	zgc:173705	zgc:173705 [Source:ZFIN;Acc:ZDB-GENE-080212-6]	protein_coding
ENSDARG00000094443	0.367038	1.06803	3.27497	0.326118	0.744335		ENSDART00000150263.2	znf1036	zinc finger protein 1036 [Source:ZFIN;Acc:ZDB-GENE-110913-155]	protein_coding
ENSDARG00000096014	0.306507	-0.11637	3.84755	-0.0302451	0.975872		ENSDART00000150806.2	znf1146	zinc finger protein 1146 [Source:ZFIN;Acc:ZDB-GENE-110914-152]	protein_coding
ENSDARG00000115628	0						ENSDART00000150751.2	CR293532.1		lincRNA
ENSDARG00000116117	0.624005	-2.12907	2.85767	-0.745039	0.456248		ENSDART00000150678.2	si:dkey-40n15.1	si:dkey-40n15.1 [Source:ZFIN;Acc:ZDB-GENE-110914-64]	protein_coding
ENSDARG00000096215	0						ENSDART00000139978.3	CR293502.1		antisense
ENSDARG00000086130	4.9239	1.36846	0.891606	1.53483	0.124826		ENSDART00000131243.5	si:ch211-42i6.2	si:ch211-42i6.2 [Source:ZFIN;Acc:ZDB-GENE-110913-9]	protein_coding
ENSDARG00000096105	2.55657	3.22556	1.45741	2.21322	0.0268824		ENSDART00000150502.2	BX942819.3		antisense
ENSDARG00000087265	0						ENSDART00000181057.1	BX942819.2	serine/threonine-protein kinase pim-3-like [Source:NCBI gene;Acc:103910699]	protein_coding
ENSDARG00000070299	0.493393	-1.00531	3.08139	-0.326254	0.744232		ENSDART00000184154.1	BX942819.1		protein_coding
ENSDARG00000097990	0						ENSDART00000155001.2	CR293498.1		lincRNA
ENSDARG00000116211	8.29171	-0.290357	0.538184	-0.539512	0.589533		ENSDART00000156367.3	si:dkey-5i16.5	si:dkey-5i16.5 [Source:ZFIN;Acc:ZDB-GENE-131120-160]	protein_coding
ENSDARG00000114577	503.768	0.195595	0.167182	1.16996	0.242018	0.566075	ENSDART00000154999.2	si:dkey-159n16.2	si:dkey-159n16.2 [Source:ZFIN;Acc:ZDB-GENE-131121-650]	protein_coding
ENSDARG00000093478	0.910476	-2.43588	1.85953	-1.30995	0.190214		ENSDART00000128257.3	si:ch211-197e7.3	si:ch211-197e7.3 [Source:ZFIN;Acc:ZDB-GENE-131122-50]	protein_coding
ENSDARG00000097713	0						ENSDART00000156889.2	BX927318.1		lincRNA
ENSDARG00000097059	0						ENSDART00000154381.2	si:dkey-159n16.4	si:dkey-159n16.4 [Source:ZFIN;Acc:ZDB-GENE-131120-58]	protein_coding
ENSDARG00000088000	9.37108	0.426648	0.553529	0.770777	0.440839		ENSDART00000154146.2	znf1057	zinc finger protein 1057 [Source:ZFIN;Acc:ZDB-GENE-131120-158]	protein_coding
ENSDARG00000114236	3.12972	-0.350555	1.01571	-0.345132	0.729995		ENSDART00000155251.2	znf974	zinc finger protein 974 [Source:ZFIN;Acc:ZDB-GENE-131119-54]	protein_coding
ENSDARG00000097604	0.113164	0	5.2679	0	1		ENSDART00000157011.2	BX465205.2		lincRNA
ENSDARG00000097775	0.0433936	0	5.2679	0	1		ENSDART00000153572.2	BX465205.3		lincRNA
ENSDARG00000097139	0						ENSDART00000156748.2	BX465205.1		lincRNA
ENSDARG00000095200	70.1894	0.719001	0.275613	2.60873	0.00908784	0.0933654	ENSDART00000190636.1	si:ch211-197e7.1	si:ch211-197e7.1 [Source:ZFIN;Acc:ZDB-GENE-081103-26]	protein_coding
ENSDARG00000097811	1.08382	-1.40831	1.72984	-0.81413	0.415571		ENSDART00000155980.2	BX324126.1		lincRNA
ENSDARG00000090160	29.4442	0.228045	0.348719	0.65395	0.513144	0.788714	ENSDART00000190248.1	zgc:173709	zgc:173709 [Source:ZFIN;Acc:ZDB-GENE-080208-5]	protein_coding
ENSDARG00000097971	0						ENSDART00000154060.2	BX957251.1		lincRNA
ENSDARG00000091561	7.78095	-0.164731	0.61408	-0.268257	0.788501		ENSDART00000186050.1	si:dkey-156k2.4	si:dkey-156k2.4 [Source:ZFIN;Acc:ZDB-GENE-110913-8]	protein_coding
ENSDARG00000113432	0						ENSDART00000185136.1	CR356227.7		snRNA
ENSDARG00000113683	0						ENSDART00000182183.1	CR356227.8		snRNA
ENSDARG00000109221	0						ENSDART00000188168.1	CR356227.2		snRNA
ENSDARG00000112639	0						ENSDART00000182988.1	CR356227.6		snRNA
ENSDARG00000110080	0						ENSDART00000184220.1	CR356227.3		snRNA
ENSDARG00000116360	0						ENSDART00000188646.1	CR356227.12		snRNA
ENSDARG00000111187	0						ENSDART00000181907.1	CR356227.5		snRNA
ENSDARG00000115434	0						ENSDART00000190094.1	CR356227.11		snRNA
ENSDARG00000110916	0						ENSDART00000181726.1	CR356227.4		snRNA
ENSDARG00000113973	0						ENSDART00000186948.1	CR356227.9		snRNA
ENSDARG00000114264	0						ENSDART00000187952.1	CR356227.10		snRNA
ENSDARG00000088961	2.0499	-0.669696	1.22219	-0.547949	0.583727		ENSDART00000121664.3	si:dkey-16p19.5	si:dkey-16p19.5 [Source:ZFIN;Acc:ZDB-GENE-120709-69]	protein_coding
ENSDARG00000107506	0.0433936	0	5.2679	0	1		ENSDART00000179835.1	CR356227.1	uncharacterized LOC103910708 [Source:NCBI gene;Acc:103910708]	protein_coding
ENSDARG00000088616	5.22194	-0.16657	0.905577	-0.183938	0.854062		ENSDART00000162310.2	si:ch211-152l15.2	si:ch211-152l15.2 [Source:ZFIN;Acc:ZDB-GENE-110913-91]	protein_coding
ENSDARG00000089179	56.162	0.0664398	0.259922	0.255614	0.798249	0.93229	ENSDART00000166894.2	si:dkey-16p6.1	si:dkey-16p6.1 [Source:ZFIN;Acc:ZDB-GENE-081103-43]	protein_coding
ENSDARG00000093424	5.96703	-0.74836	0.766961	-0.975748	0.329189		ENSDART00000150854.2	znf1135	zinc finger protein 1135 [Source:ZFIN;Acc:ZDB-GENE-110913-151]	protein_coding
ENSDARG00000091477	3.09532	1.15319	1.03857	1.11037	0.266839		ENSDART00000150403.3	znf1066	zinc finger protein 1066 [Source:ZFIN;Acc:ZDB-GENE-110913-60]	protein_coding
ENSDARG00000096065	0.414113	2.16993	3.9168	0.554005	0.579575		ENSDART00000150644.2	si:dkey-156k2.7	si:dkey-156k2.7 [Source:ZFIN;Acc:ZDB-GENE-110914-110]	protein_coding
ENSDARG00000087743	0						ENSDART00000146006.3	si:dkey-156k2.8	si:dkey-156k2.8 [Source:ZFIN;Acc:ZDB-GENE-110914-111]	protein_coding
ENSDARG00000094888	0						ENSDART00000167053.2	znf1061	zinc finger protein 1061 [Source:ZFIN;Acc:ZDB-GENE-110913-78]	protein_coding
ENSDARG00000117132	5.59122	1.12226	0.801539	1.40013	0.161473		ENSDART00000150365.2	BX663613.1		protein_coding
ENSDARG00000117521	0						ENSDART00000194944.1	BX663613.2		lincRNA
ENSDARG00000102791	6.16793	-1.3281	0.761686	-1.74364	0.0812227		ENSDART00000155155.3	zgc:174704	zgc:174704 [Source:ZFIN;Acc:ZDB-GENE-080218-5]	protein_coding
ENSDARG00000106667	0.222051	1.01828	4.8773	0.208779	0.834621		ENSDART00000150766.2	znf977	zinc finger protein 977 [Source:ZFIN;Acc:ZDB-GENE-110913-138]	protein_coding
ENSDARG00000117424	3.14693	-2.23222	1.03063	-2.16588	0.03032		ENSDART00000194155.1	BX855590.1		lincRNA
ENSDARG00000110946	1.991	-2.31239	1.39821	-1.65383	0.0981628		ENSDART00000150480.2	znf1110	zinc finger protein 1110 [Source:ZFIN;Acc:ZDB-GENE-110914-29]	protein_coding
ENSDARG00000093994	0.112703	0	5.2679	0	1		ENSDART00000150469.2	znf1058	zinc finger protein 1058 [Source:ZFIN;Acc:ZDB-GENE-110913-168]	protein_coding
ENSDARG00000096222	14.8	0.56645	0.451168	1.25552	0.209291	0.528016	ENSDART00000150246.2	si:ch211-245n8.4	si:ch211-245n8.4 [Source:ZFIN;Acc:ZDB-GENE-110914-56]	protein_coding
ENSDARG00000094034	0.0535537	1.01828	5.2679	0.193298	0.846725		ENSDART00000150302.2	znf1045	zinc finger protein 1045 [Source:ZFIN;Acc:ZDB-GENE-110914-118]	protein_coding
ENSDARG00000094177	1.53512	0.373879	1.33258	0.280569	0.779041		ENSDART00000150271.2	si:ch211-208f21.2	si:ch211-208f21.2 [Source:ZFIN;Acc:ZDB-GENE-110914-134]	protein_coding
ENSDARG00000077220	1.98072	0.635827	1.31013	0.485317	0.627451		ENSDART00000186117.1	si:ch211-208f21.3	si:ch211-208f21.3 [Source:ZFIN;Acc:ZDB-GENE-110913-7]	protein_coding
ENSDARG00000109821	1.1283	-1.58391	1.60897	-0.984425	0.324906		ENSDART00000150374.2	si:dkey-156j15.1	si:dkey-156j15.1 [Source:ZFIN;Acc:ZDB-GENE-110914-81]	protein_coding
ENSDARG00000115802	0						ENSDART00000185593.1	BX855613.2		snRNA
ENSDARG00000112048	0						ENSDART00000119597.2	BX855613.1		snRNA
ENSDARG00000114894	6.63744	-0.448675	0.646626	-0.693871	0.487763		ENSDART00000185716.1	znf1026	zinc finger protein 1026 [Source:ZFIN;Acc:ZDB-GENE-110913-157]	protein_coding
ENSDARG00000110454	3.24412	-0.671692	1.05498	-0.636689	0.524327		ENSDART00000193565.1	BX005380.2		protein_coding
ENSDARG00000116625	11.6507	0.70359	0.517141	1.36054	0.17366	0.482151	ENSDART00000189984.1	znf1141	zinc finger protein 1141 [Source:ZFIN;Acc:ZDB-GENE-110913-35]	protein_coding
ENSDARG00000110290	3.48273	-0.801284	1.03211	-0.776357	0.437538		ENSDART00000189875.1	BX005380.1		protein_coding
ENSDARG00000111966	0						ENSDART00000190564.1	CABZ01036080.1		snRNA
ENSDARG00000115441	0						ENSDART00000183037.1	CABZ01036081.1		snRNA
ENSDARG00000115588	5.142	0.0923902	0.805815	0.114654	0.908719		ENSDART00000170092.2	si:dkeyp-82b4.3	si:dkeyp-82b4.3 [Source:ZFIN;Acc:ZDB-GENE-110913-166]	protein_coding
ENSDARG00000112989	0						ENSDART00000190936.1	CR388390.8		snRNA
ENSDARG00000109894	0						ENSDART00000187158.1	CR388390.2		snRNA
ENSDARG00000115686	0						ENSDART00000182659.1	CR388390.18		snRNA
ENSDARG00000098429	0						ENSDART00000158482.2	CR388390.1		snRNA
ENSDARG00000113665	0						ENSDART00000180927.1	CR388390.13		snRNA
ENSDARG00000111703	0						ENSDART00000180776.1	CR388390.7		snRNA
ENSDARG00000116282	0						ENSDART00000180166.1	CR388390.20		snRNA
ENSDARG00000110472	0						ENSDART00000182386.1	CR388390.4		snRNA
ENSDARG00000113709	0						ENSDART00000186220.1	CR388390.14		snRNA
ENSDARG00000114821	0						ENSDART00000186807.1	CR388390.16		snRNA
ENSDARG00000114028	0						ENSDART00000183843.1	CR388390.15		snRNA
ENSDARG00000111177	0						ENSDART00000190679.1	CR388390.6		snRNA
ENSDARG00000113337	0						ENSDART00000191365.1	CR388390.10		snRNA
ENSDARG00000115011	0						ENSDART00000187207.1	CR388390.17		snRNA
ENSDARG00000110215	0						ENSDART00000193933.1	CR388390.3		snRNA
ENSDARG00000117007	0						ENSDART00000191404.1	CR388390.21		snRNA
ENSDARG00000115828	0						ENSDART00000180960.1	CR388390.19		snRNA
ENSDARG00000113608	0						ENSDART00000193148.1	CR388390.12		snRNA
ENSDARG00000113085	0						ENSDART00000187034.1	CR388390.9		snRNA
ENSDARG00000111145	0						ENSDART00000184327.1	CR388390.5		snRNA
ENSDARG00000113475	0						ENSDART00000185467.1	CR388390.11		snRNA
ENSDARG00000116298	0.116025	0	5.2679	0	1		ENSDART00000193382.1	CR628395.1		protein_coding
ENSDARG00000100311	49.742	0.301836	0.314063	0.96107	0.336517	0.658738	ENSDART00000186119.1	si:dkey-165e24.1	si:dkey-165e24.1 [Source:ZFIN;Acc:ZDB-GENE-081103-19]	protein_coding
ENSDARG00000100578	6.24009	1.88309	0.704184	2.67415	0.00749191		ENSDART00000189025.1	si:dkeyp-90h9.1	si:dkeyp-90h9.1 [Source:ZFIN;Acc:ZDB-GENE-131122-5]	protein_coding
ENSDARG00000100640	4.98527	1.05525	0.915925	1.15211	0.249274		ENSDART00000162676.2	BX321870.2		processed_pseudogene
ENSDARG00000114042	0.104965	0	5.2679	0	1		ENSDART00000181008.1	BX321870.3		rRNA
ENSDARG00000098519	0.672665	-0.966807	2.42797	-0.398195	0.690486		ENSDART00000168360.2	BX321870.1		lincRNA
ENSDARG00000110338	0						ENSDART00000190103.1	BX908721.2		rRNA
ENSDARG00000099626	0.620524	0.0564934	2.38958	0.0236416	0.981139		ENSDART00000165818.2	BX908721.1		unprocessed_pseudogene
ENSDARG00000098406	4.34909	1.30997	0.843852	1.55236	0.120575		ENSDART00000180146.1	si:dkey-22a18.2	si:dkey-22a18.2 [Source:ZFIN;Acc:ZDB-GENE-120703-7]	protein_coding
ENSDARG00000098522	11.22	0.556719	0.554546	1.00392	0.315418	0.640856	ENSDART00000158235.2	BX649431.1		unprocessed_pseudogene
ENSDARG00000105244	0.171284	0	5.2679	0	1		ENSDART00000167561.2	BX649431.3		lincRNA
ENSDARG00000098985	0						ENSDART00000166134.2	BX649431.2		processed_transcript
ENSDARG00000109740	0						ENSDART00000171130.2	si:dkeyp-44b5.4	si:dkeyp-44b5.4 [Source:ZFIN;Acc:ZDB-GENE-120709-63]	protein_coding
ENSDARG00000101046	0.247512	1.01925	4.67737	0.21791	0.827499		ENSDART00000167023.2	si:dkeyp-107f9.1	si:dkeyp-107f9.1 [Source:ZFIN;Acc:ZDB-GENE-120709-34]	protein_coding
ENSDARG00000100995	2.69297	-1.56536	1.00718	-1.55419	0.120139		ENSDART00000166189.2	si:dkey-16b10.1	si:dkey-16b10.1 [Source:ZFIN;Acc:ZDB-GENE-120703-53]	protein_coding
ENSDARG00000117168	1.0487	0.300402	1.53757	0.195374	0.8451		ENSDART00000192426.1	BX649431.4		protein_coding
ENSDARG00000102994	2.24881	-0.963549	1.13826	-0.846512	0.397267		ENSDART00000165627.2	znf1034	zinc finger protein 1034 [Source:ZFIN;Acc:ZDB-GENE-120703-37]	protein_coding
ENSDARG00000101829	5.76615	1.4798	0.792707	1.86676	0.0619348		ENSDART00000191413.1	si:dkey-16b10.2	si:dkey-16b10.2 [Source:ZFIN;Acc:ZDB-GENE-120703-32]	protein_coding
ENSDARG00000104351	0.907649	0.933773	1.92427	0.485262	0.627491		ENSDART00000170981.2	CR318589.1		lincRNA
ENSDARG00000102659	0						ENSDART00000171626.2	si:dkeyp-107f9.2	si:dkeyp-107f9.2 [Source:ZFIN;Acc:ZDB-GENE-120709-39]	protein_coding
ENSDARG00000105137	0.688705	-0.810024	2.45719	-0.329655	0.741661		ENSDART00000170639.2	zgc:173705	zgc:173705 [Source:ZFIN;Acc:ZDB-GENE-080212-6]	protein_coding
ENSDARG00000116023	0.83584	-0.133327	2.19649	-0.0606999	0.951598		ENSDART00000139248.3	CR318589.2		protein_coding
ENSDARG00000104468	0.939682	-1.55397	2.02674	-0.766735	0.443239		ENSDART00000168272.2	si:dkeyp-107f9.4	si:dkeyp-107f9.4 [Source:ZFIN;Acc:ZDB-GENE-120709-91]	protein_coding
ENSDARG00000117334	0.172047	-0.905291	5.2679	-0.17185	0.863555		ENSDART00000194677.1	BX640584.18		lincRNA
ENSDARG00000100387	1.03966	0.0789299	1.67063	0.0472455	0.962318		ENSDART00000163123.2	si:dkey-78o7.3	si:dkey-78o7.3 [Source:ZFIN;Acc:ZDB-GENE-120709-79]	protein_coding
ENSDARG00000100855	0						ENSDART00000166767.2	BX640584.1		antisense
ENSDARG00000113194	0						ENSDART00000190259.1	BX640584.10		snRNA
ENSDARG00000110196	0						ENSDART00000185834.1	BX640584.5		snRNA
ENSDARG00000103753	0						ENSDART00000168374.2	BX640584.3		snRNA
ENSDARG00000101006	0						ENSDART00000165344.2	BX640584.2		snRNA
ENSDARG00000112468	0						ENSDART00000191665.1	BX640584.7		snRNA
ENSDARG00000113340	0						ENSDART00000192643.1	BX640584.11		snRNA
ENSDARG00000112757	0						ENSDART00000184696.1	BX640584.9		snRNA
ENSDARG00000112514	0						ENSDART00000191988.1	BX640584.8		snRNA
ENSDARG00000115393	0						ENSDART00000185975.1	BX640584.14		snRNA
ENSDARG00000111032	0						ENSDART00000180625.1	BX640584.6		snRNA
ENSDARG00000110162	0						ENSDART00000190097.1	BX640584.4		snRNA
ENSDARG00000115551	0						ENSDART00000187586.1	BX640584.15		snRNA
ENSDARG00000114371	0						ENSDART00000186357.1	BX640584.12		snRNA
ENSDARG00000116031	0						ENSDART00000180757.1	BX640584.17		snRNA
ENSDARG00000116010	0						ENSDART00000181903.1	BX640584.16		snRNA
ENSDARG00000114772	0						ENSDART00000193029.1	BX640584.13		snRNA
ENSDARG00000105306	2.53507	1.65824	1.13724	1.45813	0.144805		ENSDART00000124451.3	si:dkeyp-44b5.5	si:dkeyp-44b5.5 [Source:ZFIN;Acc:ZDB-GENE-120703-49]	protein_coding
ENSDARG00000102130	0.0565402	0	5.2679	0	1		ENSDART00000164399.2	BX666065.2		processed_pseudogene
ENSDARG00000099174	0						ENSDART00000167364.2	BX666065.1		processed_pseudogene
ENSDARG00000101647	0						ENSDART00000165665.2	BX640547.5		snRNA
ENSDARG00000101401	0						ENSDART00000170519.2	BX640547.4		snRNA
ENSDARG00000113119	0.0433936	0	5.2679	0	1		ENSDART00000179682.1	BX640547.6		snRNA
ENSDARG00000092775	2.8939	-0.536303	1.20016	-0.44686	0.654976		ENSDART00000160684.2	BX640547.1		lincRNA
ENSDARG00000100931	0						ENSDART00000168697.2	BX640547.3		snRNA
ENSDARG00000098879	2.69185	-0.620524	1.06782	-0.581113	0.561164		ENSDART00000167458.2	si:dkey-4j21.2	si:dkey-4j21.2 [Source:ZFIN;Acc:ZDB-GENE-120703-3]	processed_transcript
ENSDARG00000098776	1.76763	0.0340775	1.28687	0.0264809	0.978874		ENSDART00000168068.2	BX640547.2		unprocessed_pseudogene
ENSDARG00000100049	0						ENSDART00000160842.2	BX571954.1		processed_transcript
ENSDARG00000109558	0						ENSDART00000162487.2	BX571954.3		processed_transcript
ENSDARG00000101292	7.79243	-0.298553	0.574787	-0.519416	0.603471		ENSDART00000158240.2	si:dkey-201g16.1	si:dkey-201g16.1 [Source:ZFIN;Acc:ZDB-GENE-120703-40]	protein_coding
ENSDARG00000103538	1.22525	-0.244842	1.56681	-0.156268	0.875822		ENSDART00000165589.2	BX571954.2		lincRNA
ENSDARG00000100412	0.778578	0.840714	1.89894	0.442728	0.657962		ENSDART00000190363.1	si:ch211-171l17.14	si:ch211-171l17.14 [Source:ZFIN;Acc:ZDB-GENE-070912-153]	protein_coding
ENSDARG00000100590	1.43195	1.88802	1.34927	1.39929	0.161726		ENSDART00000172202.2	BX649421.1		unprocessed_pseudogene
ENSDARG00000098610	2.69819	-0.606005	1.14365	-0.529887	0.59619		ENSDART00000166960.2	si:ch211-207e19.2	si:ch211-207e19.2 [Source:ZFIN;Acc:ZDB-GENE-041210-227]	protein_coding
ENSDARG00000110123	0						ENSDART00000177530.2	BX649421.2		rRNA
ENSDARG00000103310	1.06969	0.730375	1.71032	0.42704	0.669351		ENSDART00000168891.2	znf1053	zinc finger protein 1053 [Source:ZFIN;Acc:ZDB-GENE-121214-1]	protein_coding
ENSDARG00000102635	1.48388	0.0602901	1.1513	0.0523669	0.958236		ENSDART00000176617.2	znf1037	zinc finger protein 1037 [Source:ZFIN;Acc:ZDB-GENE-120709-1]	protein_coding
ENSDARG00000102595	150.837	0.0588387	0.215496	0.273039	0.784823	0.927015	ENSDART00000184708.1	si:dkey-250k10.1	si:dkey-250k10.1 [Source:ZFIN;Acc:ZDB-GENE-081103-24]	protein_coding
ENSDARG00000100283	0.106101	1.01828	5.2679	0.193298	0.846725		ENSDART00000164620.2	BX571843.1		lincRNA
ENSDARG00000099751	4.96306	1.22063	0.730189	1.67166	0.0945921		ENSDART00000169031.2	si:dkey-250k10.4	si:dkey-250k10.4 [Source:ZFIN;Acc:ZDB-GENE-120703-22]	protein_coding
ENSDARG00000113052	0						ENSDART00000168956.2	BX897739.2		rRNA
ENSDARG00000109735	0						ENSDART00000165475.2	BX897739.1		snRNA
ENSDARG00000117791	0.0542094	0	5.2679	0	1		ENSDART00000194915.1	BX511078.2		lincRNA
ENSDARG00000117505	0.0517967	0	5.2679	0	1		ENSDART00000194884.1	BX511078.1		lincRNA
ENSDARG00000106267	13.4292	-0.223375	0.507769	-0.439915	0.659999	0.867952	ENSDART00000174598.2	CR388042.1		pseudogene
ENSDARG00000109339	0.275047	0.0564931	3.98898	0.0141623	0.9887		ENSDART00000183439.1	CR388042.2		protein_coding
ENSDARG00000115278	0						ENSDART00000180975.1	CABZ01031674.1		snRNA
ENSDARG00000103431	0						ENSDART00000166240.2	CABZ01031673.1		snRNA
ENSDARG00000102941	0.215755	-0.633991	5.25069	-0.120744	0.903894		ENSDART00000165813.2	si:ch211-249c2.1	si:ch211-249c2.1 [Source:ZFIN;Acc:ZDB-GENE-060503-317]	protein_coding
ENSDARG00000111824	2.27391	0.0637975	1.19713	0.053292	0.957499		ENSDART00000129685.3	si:dkey-199m13.7	si:dkey-199m13.7 [Source:ZFIN;Acc:ZDB-GENE-110914-26]	protein_coding
ENSDARG00000117658	0.602337	0.384246	2.57473	0.149237	0.881366		ENSDART00000194747.1	BX936303.2		lincRNA
ENSDARG00000112126	0.439799	1.84678	3.06078	0.60337	0.546263		ENSDART00000166637.2	znf995	zinc finger protein 995 [Source:ZFIN;Acc:ZDB-GENE-080215-13]	protein_coding
ENSDARG00000103105	0.157505	0.0564928	5.2679	0.010724	0.991444		ENSDART00000168407.2	BX936303.1		processed_transcript
ENSDARG00000113690	12.6527	0.245116	0.443311	0.552921	0.580317	0.824461	ENSDART00000160463.2	si:ch211-223g7.6	si:ch211-223g7.6 [Source:ZFIN;Acc:ZDB-GENE-050420-222]	protein_coding
ENSDARG00000099825	9.50578	0.455851	0.542705	0.839961	0.40093	0.71248	ENSDART00000157990.2	zgc:174944	zgc:174944 [Source:ZFIN;Acc:ZDB-GENE-080207-2]	protein_coding
ENSDARG00000103265	13.3259	-0.207862	0.460683	-0.451203	0.651843	0.865268	ENSDART00000180884.1	si:ch211-223g7.2	si:ch211-223g7.2 [Source:ZFIN;Acc:ZDB-GENE-050420-153]	protein_coding
ENSDARG00000098145	6.6587	0.210225	0.676248	0.31087	0.755899		ENSDART00000168328.2	BX572628.1	uncharacterized LOC108183449 [Source:NCBI gene;Acc:108183449]	unprocessed_pseudogene
ENSDARG00000111198	3.95874	0.708127	1.05013	0.674323	0.500106		ENSDART00000191572.1	BX640461.1		protein_coding
ENSDARG00000102215	98.9361	0.712528	0.226242	3.1494	0.00163605	0.0322049	ENSDART00000158834.2	si:ch211-227e10.6	si:ch211-227e10.6 [Source:ZFIN;Acc:ZDB-GENE-050420-355]	protein_coding
ENSDARG00000100673	3.38739	0.417245	0.894755	0.466323	0.640984		ENSDART00000161653.2	znf974	zinc finger protein 974 [Source:ZFIN;Acc:ZDB-GENE-131119-54]	protein_coding
ENSDARG00000115299	17.5241	0.0973179	0.463703	0.209871	0.833768	0.946811	ENSDART00000160825.2	si:ch211-227e10.3	si:ch211-227e10.3 [Source:ZFIN;Acc:ZDB-GENE-050420-291]	protein_coding
ENSDARG00000104968	19.47	-0.217167	0.448711	-0.483979	0.628401	0.853721	ENSDART00000190527.1	si:ch211-227e10.1	si:ch211-227e10.1 [Source:ZFIN;Acc:ZDB-GENE-050420-221]	protein_coding
ENSDARG00000100414	0.0606821	0	5.2679	0	1		ENSDART00000171824.2	si:ch211-227e10.2	si:ch211-227e10.2 [Source:ZFIN;Acc:ZDB-GENE-050419-8]	protein_coding
ENSDARG00000105245	0						ENSDART00000168392.2	CR388413.5		processed_transcript
ENSDARG00000100537	0						ENSDART00000167669.2	CR388413.1		processed_transcript
ENSDARG00000104052	0.276272	0.816174	3.93454	0.207438	0.835667		ENSDART00000162963.2	CR388413.4		processed_transcript
ENSDARG00000102278	0						ENSDART00000168204.2	CR388413.3		processed_transcript
ENSDARG00000100987	0.0535537	1.01828	5.2679	0.193298	0.846725		ENSDART00000167410.2	CR388413.2		processed_transcript
ENSDARG00000113808	0.642638	-0.722672	2.18787	-0.330308	0.741167		ENSDART00000109624.4	si:dkeyp-82b4.6	si:dkeyp-82b4.6 [Source:ZFIN;Acc:ZDB-GENE-110914-71]	protein_coding
ENSDARG00000103281	0.498073	-0.870998	2.4233	-0.359427	0.719276		ENSDART00000166721.2	si:dkey-56m15.9	si:dkey-56m15.9 [Source:ZFIN;Acc:ZDB-GENE-110913-4]	protein_coding
ENSDARG00000101469	8.8052	0.880054	0.559121	1.574	0.115488		ENSDART00000128531.3	si:dkey-56m15.2	si:dkey-56m15.2 [Source:ZFIN;Acc:ZDB-GENE-110913-122]	protein_coding
ENSDARG00000098426	2.53739	-0.652406	1.07118	-0.609052	0.54249		ENSDART00000162786.2	si:dkey-56m15.8	si:dkey-56m15.8 [Source:ZFIN;Acc:ZDB-GENE-110914-109]	protein_coding
ENSDARG00000104270	0						ENSDART00000166873.2	si:dkey-56m15.7	si:dkey-56m15.7 [Source:ZFIN;Acc:ZDB-GENE-110914-162]	protein_coding
ENSDARG00000093461	3.2905	-0.953463	0.902684	-1.05625	0.290853		ENSDART00000133535.3	si:dkey-56m15.6	si:dkey-56m15.6 [Source:ZFIN;Acc:ZDB-GENE-110914-102]	protein_coding
ENSDARG00000103420	8.58921	0.16498	0.610868	0.270076	0.787102		ENSDART00000162800.2	si:dkey-56m15.5	si:dkey-56m15.5 [Source:ZFIN;Acc:ZDB-GENE-110913-134]	protein_coding
ENSDARG00000099932	0.469357	-2.01246	3.01657	-0.667137	0.504685		ENSDART00000167681.2	BX005245.1	uncharacterized LOC103911727 [Source:NCBI gene;Acc:103911727]	processed_transcript
ENSDARG00000114391	0						ENSDART00000191593.1	BX005245.2		rRNA
ENSDARG00000104262	0.364149	1.76663	4.08404	0.432568	0.665328		ENSDART00000170096.3	si:dkey-56m15.3	si:dkey-56m15.3 [Source:ZFIN;Acc:ZDB-GENE-110913-96]	protein_coding
ENSDARG00000099255	0.223498	-1.67071	4.80637	-0.347603	0.728138		ENSDART00000168622.2	BX465836.2		processed_transcript
ENSDARG00000098213	1.18328	-0.380277	1.91999	-0.198062	0.842997		ENSDART00000170377.2	BX465836.1	uncharacterized LOC101886469 [Source:NCBI gene;Acc:101886469]	processed_transcript
ENSDARG00000099277	3.66419	-0.284943	0.789014	-0.361138	0.717996		ENSDART00000165288.2	znf1039	zinc finger protein 1039 [Source:ZFIN;Acc:ZDB-GENE-110913-141]	protein_coding
ENSDARG00000101997	10.3375	1.59354	0.57266	2.78269	0.00539103	0.0675181	ENSDART00000163802.2	si:dkey-191j3.2	si:dkey-191j3.2 [Source:ZFIN;Acc:ZDB-GENE-081103-55]	protein_coding
ENSDARG00000100386	3.33552	-1.27092	1.03511	-1.22781	0.219519		ENSDART00000184323.1	si:dkey-61p9.9	si:dkey-61p9.9 [Source:ZFIN;Acc:ZDB-GENE-041210-240]	protein_coding
ENSDARG00000103536	0.988773	-1.94137	1.87832	-1.03357	0.301338		ENSDART00000169259.2	BX546503.1		lincRNA
ENSDARG00000101165	0.052451	-0.905291	5.2679	-0.17185	0.863555		ENSDART00000163388.2	si:dkey-157e10.8	si:dkey-157e10.8 [Source:ZFIN;Acc:ZDB-GENE-110914-202]	protein_coding
ENSDARG00000102256	1.64638	0.619967	1.22272	0.507041	0.612126		ENSDART00000160012.2	si:dkey-157e10.6	si:dkey-157e10.6 [Source:ZFIN;Acc:ZDB-GENE-110913-118]	protein_coding
ENSDARG00000098193	1.39124	1.05101	1.96062	0.53606	0.591917		ENSDART00000143067.3	znf998	zinc finger protein 998 [Source:ZFIN;Acc:ZDB-GENE-110913-164]	protein_coding
ENSDARG00000101483	0.543961	-1.1025	2.60549	-0.423146	0.672189		ENSDART00000160705.2	CT027586.1		lincRNA
ENSDARG00000093254	10.1386	-0.0826178	0.548912	-0.150512	0.880361	0.964549	ENSDART00000172184.2	znf569l	zinc finger protein 569, like [Source:ZFIN;Acc:ZDB-GENE-110914-7]	protein_coding
ENSDARG00000098243	0.329363	-0.89899	4.30951	-0.208606	0.834756		ENSDART00000172605.2	CR762475.1		protein_coding
ENSDARG00000105057	0						ENSDART00000161998.2	CR762475.3		processed_transcript
ENSDARG00000103031	10.0813	-1.03898	0.547854	-1.89645	0.0579007	0.274374	ENSDART00000164747.2	znf1029	zinc finger protein 1029 [Source:ZFIN;Acc:ZDB-GENE-110914-6]	protein_coding
ENSDARG00000102543	0.0535537	1.01828	5.2679	0.193298	0.846725		ENSDART00000168109.2	CR762475.2		sense_overlapping
ENSDARG00000098430	5.63414	0.0263045	0.686809	0.0382996	0.969449		ENSDART00000159365.2	znf1078	zinc finger protein 1078 [Source:ZFIN;Acc:ZDB-GENE-080218-3]	protein_coding
ENSDARG00000105304	15.0827	0.170903	0.445376	0.383727	0.70118	0.88989	ENSDART00000159665.2	CR762475.4		lincRNA
ENSDARG00000099670	0.836928	1.13624	1.90277	0.597147	0.550409		ENSDART00000165178.2	znf1074	zinc finger protein 1074 [Source:ZFIN;Acc:ZDB-GENE-110913-85]	protein_coding
ENSDARG00000101213	3.41498	1.02159	0.979803	1.04265	0.29711		ENSDART00000171515.2	CU278559.1		unprocessed_pseudogene
ENSDARG00000098155	0.0606821	0	5.2679	0	1		ENSDART00000167545.2	CT583728.1		rRNA
ENSDARG00000112406	0						ENSDART00000190131.1	CT583728.16		miRNA
ENSDARG00000116226	0						ENSDART00000181297.1	CT583728.26		rRNA
ENSDARG00000112295	0						ENSDART00000186201.1	CT583728.15		protein_coding
ENSDARG00000111237	0						ENSDART00000180346.1	CT583728.13		rRNA
ENSDARG00000115819	0						ENSDART00000185964.1	CT583728.24		protein_coding
ENSDARG00000110315	0						ENSDART00000179659.1	CT583728.11		rRNA
ENSDARG00000114779	0						ENSDART00000183009.1	CT583728.20		protein_coding
ENSDARG00000099372	0						ENSDART00000161347.2	CT583728.3		rRNA
ENSDARG00000110135	0						ENSDART00000186299.1	CT583728.10		rRNA
ENSDARG00000116179	0						ENSDART00000181348.1	CT583728.25		protein_coding
ENSDARG00000111012	0						ENSDART00000159089.2	CT583728.12		miRNA
ENSDARG00000103411	0						ENSDART00000171474.2	CT583728.6		rRNA
ENSDARG00000115716	0						ENSDART00000193724.1	CT583728.23		rRNA
ENSDARG00000114100	0						ENSDART00000189043.1	CT583728.18		protein_coding
ENSDARG00000115021	0						ENSDART00000186640.1	CT583728.22		rRNA
ENSDARG00000112047	0						ENSDART00000186943.1	CT583728.14		protein_coding
ENSDARG00000109304	0						ENSDART00000185289.1	CT583728.9		miRNA
ENSDARG00000103201	0						ENSDART00000157433.2	CT583728.5		rRNA
ENSDARG00000109296	0						ENSDART00000158631.2	CT583728.8		rRNA
ENSDARG00000112791	0						ENSDART00000182875.1	CT583728.17		protein_coding
ENSDARG00000114429	0						ENSDART00000191623.1	CT583728.19		rRNA
ENSDARG00000117174	0						ENSDART00000185611.1	CT583728.27		protein_coding
ENSDARG00000114924	0						ENSDART00000179700.1	CT583728.21		miRNA
ENSDARG00000103635	0						ENSDART00000158458.2	CT583728.7		rRNA
ENSDARG00000098506	0.423745	1.88586	3.48725	0.540787	0.588655		ENSDART00000159081.2	CT583728.2		processed_transcript
ENSDARG00000101517	2.67303	0.0911477	1.00109	0.0910481	0.927454		ENSDART00000163320.2	CT583728.4		unprocessed_pseudogene
ENSDARG00000103719	0						ENSDART00000158304.2	AL772298.2		processed_transcript
ENSDARG00000089005	0						ENSDART00000150340.3	AL772298.1		processed_pseudogene
ENSDARG00000117343	0.425453	-0.905299	3.13742	-0.288549	0.772927		ENSDART00000194309.1	AL772298.3		lincRNA
ENSDARG00000102455	0.932196	-0.832934	2.05381	-0.405555	0.68507		ENSDART00000168345.2	znf1133	zinc finger protein 1133 [Source:ZFIN;Acc:ZDB-GENE-110913-178]	protein_coding
ENSDARG00000110323	18.763	-0.673443	0.384382	-1.75202	0.0797711	0.325877	ENSDART00000157710.2	znf986	zinc finger protein 986 [Source:ZFIN;Acc:ZDB-GENE-110913-135]	protein_coding
ENSDARG00000101351	10.7412	0.365071	0.497143	0.734338	0.462743	0.755159	ENSDART00000165784.2	si:dkey-16p6.1	si:dkey-16p6.1 [Source:ZFIN;Acc:ZDB-GENE-081103-43]	protein_coding
ENSDARG00000104893	2.57347	0.337256	1.10775	0.304452	0.760784		ENSDART00000160253.2	si:ch211-207e19.2	si:ch211-207e19.2 [Source:ZFIN;Acc:ZDB-GENE-041210-227]	protein_coding
ENSDARG00000113022	2.85541	-0.763394	1.04605	-0.72979	0.465519		ENSDART00000169806.2	si:ch211-207e19.15	si:ch211-207e19.15 [Source:ZFIN;Acc:ZDB-GENE-110914-27]	protein_coding
ENSDARG00000111731	0.611342	-0.797909	2.53891	-0.314272	0.753314		ENSDART00000163191.2	znf972	zinc finger protein 972 [Source:ZFIN;Acc:ZDB-GENE-110914-39]	protein_coding
ENSDARG00000102342	0						ENSDART00000165837.2	CR925800.1		processed_transcript
ENSDARG00000100492	0.549253	0.935242	2.28982	0.408435	0.682954		ENSDART00000166460.2	CT025669.1		processed_transcript
ENSDARG00000099845	21.0011	0.251723	0.386979	0.650482	0.515381	0.78966	ENSDART00000169288.2	zgc:174275	zgc:174275 [Source:ZFIN;Acc:ZDB-GENE-080305-5]	protein_coding
ENSDARG00000113974	0						ENSDART00000188812.1	CT025669.2		rRNA
ENSDARG00000098585	2.85102	0.538006	1.18855	0.452659	0.650794		ENSDART00000165359.2	si:ch211-237a4.2	si:ch211-237a4.2 [Source:ZFIN;Acc:ZDB-GENE-060503-504]	protein_coding
ENSDARG00000104476	31.9885	0.124569	0.354637	0.351257	0.725395	0.901052	ENSDART00000169142.2	si:dkey-41c6.3	si:dkey-41c6.3 [Source:ZFIN;Acc:ZDB-GENE-070705-469]	protein_coding
ENSDARG00000101912	0						ENSDART00000159185.2	si:dkey-65l23.2	si:dkey-65l23.2 [Source:ZFIN;Acc:ZDB-GENE-091112-12]	protein_coding
ENSDARG00000101065	0						ENSDART00000166662.2	CR812471.1		processed_transcript
ENSDARG00000117387	0						ENSDART00000194755.1	BX649417.1		lincRNA
ENSDARG00000101968	0						ENSDART00000165511.2	si:ch211-227p7.1	si:ch211-227p7.1 [Source:ZFIN;Acc:ZDB-GENE-041210-224]	protein_coding
ENSDARG00000115524	8.83414	0.0091464	0.702327	0.013023	0.989609		ENSDART00000160063.2	znf1118	zinc finger protein 1118 [Source:ZFIN;Acc:ZDB-GENE-131125-21]	protein_coding
ENSDARG00000099046	3.57815	0.616408	0.875354	0.704182	0.48132		ENSDART00000161464.2	si:ch211-227p7.5	si:ch211-227p7.5 [Source:ZFIN;Acc:ZDB-GENE-120703-10]	protein_coding
ENSDARG00000092938	2.77182	0.954225	1.24858	0.764251	0.444718		ENSDART00000143244.3	znf1047	zinc finger protein 1047 [Source:ZFIN;Acc:ZDB-GENE-110914-204]	protein_coding
ENSDARG00000098884	26.3574	0.51793	0.395178	1.31062	0.189985	0.503096	ENSDART00000169989.2	BX649355.1		processed_transcript
ENSDARG00000103119	3.0075	-0.758016	1.03771	-0.730471	0.465102		ENSDART00000157504.2	si:dkeyp-33c10.7	si:dkeyp-33c10.7 [Source:ZFIN;Acc:ZDB-GENE-070705-538]	protein_coding
ENSDARG00000103417	8.02658	-0.685564	0.635546	-1.0787	0.280721		ENSDART00000169189.2	si:dkey-269o24.6	si:dkey-269o24.6 [Source:ZFIN;Acc:ZDB-GENE-110914-22]	protein_coding
ENSDARG00000103103	4.42501	-0.789258	0.828257	-0.952915	0.340633		ENSDART00000168302.2	BX957361.2		processed_transcript
ENSDARG00000100865	41.8251	0.696751	0.260431	2.67537	0.00746458	0.0831125	ENSDART00000160934.2	si:dkey-269o24.1	si:dkey-269o24.1 [Source:ZFIN;Acc:ZDB-GENE-041210-347]	protein_coding
ENSDARG00000101664	0						ENSDART00000158368.2	BX957361.1		processed_transcript
ENSDARG00000101137	4.83335	0.0619588	0.835811	0.0741302	0.940907		ENSDART00000161888.2	znf999	zinc finger protein 999 [Source:ZFIN;Acc:ZDB-GENE-110913-39]	protein_coding
ENSDARG00000103400	2.76413	-0.786504	1.18226	-0.665255	0.505887		ENSDART00000158660.2	si:ch211-161m3.1	si:ch211-161m3.1 [Source:ZFIN;Acc:ZDB-GENE-110914-33]	protein_coding
ENSDARG00000100777	0.702853	-0.794152	2.14681	-0.369922	0.711441		ENSDART00000171796.2	si:ch211-238e22.7	si:ch211-238e22.7 [Source:ZFIN;Acc:ZDB-GENE-041210-372]	protein_coding
ENSDARG00000100229	3.45716	0.185341	0.801474	0.231251	0.81712		ENSDART00000170198.2	si:ch211-238e22.5	si:ch211-238e22.5 [Source:ZFIN;Acc:ZDB-GENE-041210-374]	protein_coding
ENSDARG00000112450	4.25407	0.295738	0.862402	0.342923	0.731656		ENSDART00000131654.3	si:ch211-238e22.2	si:ch211-238e22.2 [Source:ZFIN;Acc:ZDB-GENE-041210-346]	protein_coding
ENSDARG00000094500	1.08461	-1.00702	1.71458	-0.587324	0.556986		ENSDART00000135121.3	si:ch211-238e22.4	si:ch211-238e22.4 [Source:ZFIN;Acc:ZDB-GENE-030131-3632]	protein_coding
ENSDARG00000099355	141.796	0.398095	0.170795	2.33083	0.0197622	0.148943	ENSDART00000147029.3	BX890548.1		processed_transcript
ENSDARG00000104804	4.33718	0.25186	0.888141	0.283581	0.776732		ENSDART00000160720.2	si:ch211-238e22.8	si:ch211-238e22.8 [Source:ZFIN;Acc:ZDB-GENE-050419-231]	protein_coding
ENSDARG00000101274	0.538103	0	3.03665	0	1		ENSDART00000190438.1	si:dkey-16p6.4	si:dkey-16p6.4 [Source:ZFIN;Acc:ZDB-GENE-110913-5]	protein_coding
ENSDARG00000110144	0						ENSDART00000179927.1	LO018289.2		snRNA
ENSDARG00000115894	4.20502	-0.397279	1.03706	-0.383081	0.70166		ENSDART00000193689.1	zgc:194906	zgc:194906 [Source:ZFIN;Acc:ZDB-GENE-080722-43]	protein_coding
ENSDARG00000092197	0						ENSDART00000191125.1	LO018289.1		protein_coding
ENSDARG00000100221	0						ENSDART00000172695.2	BX511018.2		antisense
ENSDARG00000098727	0						ENSDART00000165984.2	BX511018.1		processed_transcript
ENSDARG00000104124	8.09144	0.150151	0.571099	0.262916	0.792615		ENSDART00000164760.2	znf1069	zinc finger protein 1069 [Source:ZFIN;Acc:ZDB-GENE-071004-89]	protein_coding
ENSDARG00000103721	0						ENSDART00000169434.2	si:dkey-122c11.7	si:dkey-122c11.7 [Source:ZFIN;Acc:ZDB-GENE-110913-120]	protein_coding
ENSDARG00000103597	3.40746	-1.81734	1.03723	-1.75211	0.0797553		ENSDART00000169391.2	si:dkey-40j3.3	si:dkey-40j3.3 [Source:ZFIN;Acc:ZDB-GENE-110913-109]	protein_coding
ENSDARG00000117381	0						ENSDART00000194305.1	BX510934.3		lincRNA
ENSDARG00000087544	0.735703	1.20839	2.17154	0.556467	0.577892		ENSDART00000127643.3	BX510934.1		protein_coding
ENSDARG00000104884	0						ENSDART00000158265.2	BX510934.2		lincRNA
ENSDARG00000103636	6.06786	-0.27252	0.767872	-0.354903	0.722663		ENSDART00000158435.2	zgc:174703	zgc:174703 [Source:ZFIN;Acc:ZDB-GENE-080208-4]	protein_coding
ENSDARG00000101392	0						ENSDART00000160770.2	pimr168	Pim proto-oncogene, serine/threonine kinase, related 168 [Source:ZFIN;Acc:ZDB-GENE-041210-63]	protein_coding
ENSDARG00000103208	0.818728	0.692884	1.6902	0.409941	0.681849		ENSDART00000158802.2	il17ra1b	interleukin 17 receptor A1b [Source:ZFIN;Acc:ZDB-GENE-110914-185]	protein_coding
ENSDARG00000100137	0						ENSDART00000103025.5	il17ra2	interleukin 17 receptor A2 [Source:ZFIN;Acc:ZDB-GENE-060503-869]	protein_coding
ENSDARG00000117223	0.0524824	0	5.2679	0	1		ENSDART00000194475.1	BX324181.2		lincRNA
ENSDARG00000104053	0						ENSDART00000168552.2	BX324181.1		antisense
ENSDARG00000104362	0.057552	0	5.2679	0	1		ENSDART00000159293.2	FP236354.1		lincRNA
ENSDARG00000116887	0						ENSDART00000192508.1	CR388206.17		snRNA
ENSDARG00000114009	0						ENSDART00000188527.1	CR388206.12		snRNA
ENSDARG00000098775	0						ENSDART00000165274.2	CR388206.2		snRNA
ENSDARG00000113984	0						ENSDART00000190964.1	CR388206.11		snRNA
ENSDARG00000113412	0						ENSDART00000191265.1	CR388206.10		snRNA
ENSDARG00000111764	0						ENSDART00000185787.1	CR388206.9		snRNA
ENSDARG00000116034	0						ENSDART00000188991.1	CR388206.15		snRNA
ENSDARG00000115113	0						ENSDART00000190434.1	CR388206.14		snRNA
ENSDARG00000103968	0						ENSDART00000159923.2	CR388206.3		snRNA
ENSDARG00000111137	0						ENSDART00000189570.1	CR388206.6		snRNA
ENSDARG00000116979	0						ENSDART00000190665.1	CR388206.18		snRNA
ENSDARG00000100257	47.1385	-0.00694967	0.269123	-0.0258234	0.979398	0.993462	ENSDART00000170067.2	zgc:174314	zgc:174314 [Source:ZFIN;Acc:ZDB-GENE-080213-5]	protein_coding
ENSDARG00000103091	6.92329	0.730813	0.699867	1.04422	0.296386		ENSDART00000159667.2	si:dkey-19h16.8	si:dkey-19h16.8 [Source:ZFIN;Acc:ZDB-GENE-110914-233]	protein_coding
ENSDARG00000111959	0						ENSDART00000162234.2	si:dkeyp-44b5.4	si:dkeyp-44b5.4 [Source:ZFIN;Acc:ZDB-GENE-120709-63]	protein_coding
ENSDARG00000098244	0.606938	3.44147	2.30703	1.49174	0.135768		ENSDART00000160351.2	CR388206.1		antisense
ENSDARG00000111278	0						ENSDART00000188925.1	CR388206.7		snRNA
ENSDARG00000116653	0						ENSDART00000185216.1	CR388206.16		snRNA
ENSDARG00000111330	0						ENSDART00000183215.1	CR388206.8		snRNA
ENSDARG00000109254	0						ENSDART00000183089.1	CR388206.4		snRNA
ENSDARG00000117056	0.056077	0	5.2679	0	1		ENSDART00000191831.1	CR388206.19		snRNA
ENSDARG00000114101	0.0561628	0	5.2679	0	1		ENSDART00000187339.1	CR388206.13		snRNA
ENSDARG00000109985	0						ENSDART00000186447.1	CR388206.5		snRNA
ENSDARG00000100723	3.70816	0.582002	0.835028	0.696985	0.485812		ENSDART00000168657.2	znf1097	zinc finger protein 1097 [Source:ZFIN;Acc:ZDB-GENE-110914-20]	protein_coding
ENSDARG00000105058	0.389424	-1.34838	4.03668	-0.334032	0.738355		ENSDART00000165777.2	CT027609.1	gastrula zinc finger protein XlCGF8.2DB-like [Source:NCBI gene;Acc:108183899]	protein_coding
ENSDARG00000104697	8.64558	0.498856	0.675835	0.738133	0.460434		ENSDART00000161097.2	si:dkey-57k17.1	si:dkey-57k17.1 [Source:ZFIN;Acc:ZDB-GENE-110913-105]	protein_coding
ENSDARG00000117604	0.113088	-0.905291	5.2679	-0.17185	0.863555		ENSDART00000194376.1	CR388095.2		lincRNA
ENSDARG00000105266	5.08975	0.659616	0.905229	0.728672	0.466202		ENSDART00000164424.2	si:dkey-16p6.1	si:dkey-16p6.1 [Source:ZFIN;Acc:ZDB-GENE-081103-43]	protein_coding
ENSDARG00000103381	11.8211	0.122458	0.469439	0.260861	0.7942	0.930923	ENSDART00000168971.2	si:ch211-196f19.1	si:ch211-196f19.1 [Source:ZFIN;Acc:ZDB-GENE-081103-47]	protein_coding
ENSDARG00000102917	10.7254	0.509771	0.514817	0.990199	0.322077	0.646266	ENSDART00000157543.2	CR388095.1		lincRNA
ENSDARG00000110637	41.5335	0.188316	0.291054	0.647014	0.517623	0.791304	ENSDART00000157856.2	si:ch211-212k5.1	si:ch211-212k5.1 [Source:ZFIN;Acc:ZDB-GENE-110914-19]	protein_coding
ENSDARG00000098095	0.707016	3.18568	2.19802	1.44934	0.147244		ENSDART00000158078.2	CT027696.1		lincRNA
ENSDARG00000102931	0.0597196	0	5.2679	0	1		ENSDART00000172359.2	si:ch211-212k5.3	si:ch211-212k5.3 [Source:ZFIN;Acc:ZDB-GENE-110914-156]	protein_coding
ENSDARG00000104335	0.557176	-2.25595	2.41906	-0.932572	0.351041		ENSDART00000164911.2	si:ch211-212k5.4	si:ch211-212k5.4 [Source:ZFIN;Acc:ZDB-GENE-110914-68]	protein_coding
ENSDARG00000116479	0						ENSDART00000182216.1	BX927290.1		snRNA
ENSDARG00000113324	7.27544	1.05344	0.615965	1.71022	0.0872248		ENSDART00000188763.1	CR388148.2		protein_coding
ENSDARG00000104888	0.683735	0.63026	2.03475	0.309748	0.756753		ENSDART00000170777.2	si:dkey-28i19.1	si:dkey-28i19.1 [Source:ZFIN;Acc:ZDB-GENE-110914-21]	protein_coding
ENSDARG00000098536	0.432733	1.5824	2.54816	0.620997	0.534601		ENSDART00000169840.2	si:dkey-25i10.1	si:dkey-25i10.1 [Source:ZFIN;Acc:ZDB-GENE-110913-114]	protein_coding
ENSDARG00000101382	0						ENSDART00000158088.2	CR388148.1		unprocessed_pseudogene
ENSDARG00000109987	0						ENSDART00000190983.1	CR388172.3		snRNA
ENSDARG00000109781	0						ENSDART00000185079.1	CR388172.2		snRNA
ENSDARG00000116121	0						ENSDART00000192512.1	CR388172.11		snRNA
ENSDARG00000116549	0						ENSDART00000185889.1	CR388172.14		snRNA
ENSDARG00000113358	0						ENSDART00000192302.1	CR388172.9		snRNA
ENSDARG00000111752	0						ENSDART00000180730.1	CR388172.7		snRNA
ENSDARG00000113921	0						ENSDART00000185272.1	CR388172.10		snRNA
ENSDARG00000116964	0						ENSDART00000188097.1	CR388172.15		snRNA
ENSDARG00000110389	0						ENSDART00000180210.1	CR388172.6		snRNA
ENSDARG00000110249	0						ENSDART00000191293.1	CR388172.5		snRNA
ENSDARG00000110122	0						ENSDART00000191484.1	CR388172.4		snRNA
ENSDARG00000113051	0						ENSDART00000181479.1	CR388172.8		snRNA
ENSDARG00000116247	0						ENSDART00000185006.1	CR388172.12		snRNA
ENSDARG00000116336	0						ENSDART00000183200.1	CR388172.13		snRNA
ENSDARG00000101304	0.0542094	0	5.2679	0	1		ENSDART00000167460.2	CR388172.1		processed_transcript
ENSDARG00000103955	0.833053	0.382171	1.72249	0.221871	0.824414		ENSDART00000164546.2	si:dkey-29j8.1	si:dkey-29j8.1 [Source:ZFIN;Acc:ZDB-GENE-110913-11]	protein_coding
ENSDARG00000095992	0						ENSDART00000150338.2	BX469910.1		processed_transcript
ENSDARG00000114969	0						ENSDART00000185513.1	BX469910.3		rRNA
ENSDARG00000089934	2.33136	0.415621	1.27187	0.32678	0.743834		ENSDART00000150259.2	si:ch211-64i20.3	si:ch211-64i20.3 [Source:ZFIN;Acc:ZDB-GENE-110913-55]	protein_coding
ENSDARG00000096127	1.03585	-0.507318	1.62844	-0.311535	0.755394		ENSDART00000150834.2	BX469910.2		antisense
ENSDARG00000095990	0						ENSDART00000150408.2	si:ch211-64i20.5_2	si:ch211-64i20.5_2 [Source:ZFIN;Acc:ZDB-GENE-110914-141]	protein_coding
ENSDARG00000095198	0.222969	-0.905292	4.85427	-0.186494	0.852057		ENSDART00000150249.2	znf1132	zinc finger protein 1132 [Source:ZFIN;Acc:ZDB-GENE-110914-67]	protein_coding
ENSDARG00000093220	0.20197	0.848558	4.97869	0.170438	0.864666		ENSDART00000150447.2	znf1127	zinc finger protein 1127 [Source:ZFIN;Acc:ZDB-GENE-110914-37]	protein_coding
ENSDARG00000113582	4.95607	0.0593613	0.73897	0.0803298	0.935975		ENSDART00000164706.2	znf993	zinc finger protein 993 [Source:ZFIN;Acc:ZDB-GENE-110914-103]	protein_coding
ENSDARG00000105111	0						ENSDART00000160451.2	BX927122.2		sense_overlapping
ENSDARG00000101842	3.02808	-0.635005	0.933252	-0.680422	0.496237		ENSDART00000170724.2	znf1085	zinc finger protein 1085 [Source:ZFIN;Acc:ZDB-GENE-080218-7]	protein_coding
ENSDARG00000100571	0.340958	-0.77298	3.70097	-0.208859	0.834559		ENSDART00000167160.2	BX927122.1		lincRNA
ENSDARG00000077697	69.9605	0.149236	0.258374	0.577599	0.563535	0.815971	ENSDART00000160587.2	si:dkey-105i14.1	si:dkey-105i14.1 [Source:ZFIN;Acc:ZDB-GENE-081103-64]	protein_coding
ENSDARG00000076255	1.48649	-1.09014	1.48438	-0.734408	0.4627		ENSDART00000150611.2	znf1084	zinc finger protein 1084 [Source:ZFIN;Acc:ZDB-GENE-110913-77]	protein_coding
ENSDARG00000109366	1.53319	0.271521	1.31791	0.206025	0.836772		ENSDART00000163357.2	zgc:173720	zgc:173720 [Source:ZFIN;Acc:ZDB-GENE-080218-21]	protein_coding
ENSDARG00000096210	0.323112	0.0564932	3.41795	0.0165284	0.986813		ENSDART00000150655.2	znf1050	zinc finger protein 1050 [Source:ZFIN;Acc:ZDB-GENE-110913-27]	protein_coding
ENSDARG00000088915	4.1829	1.44606	0.952462	1.51823	0.128957		ENSDART00000127914.3	si:ch211-241n15.3	si:ch211-241n15.3 [Source:ZFIN;Acc:ZDB-GENE-110913-169]	protein_coding
ENSDARG00000109840	0.0562571	0	5.2679	0	1		ENSDART00000143464.3	znf993	zinc finger protein 993 [Source:ZFIN;Acc:ZDB-GENE-110914-103]	protein_coding
ENSDARG00000096026	2.40248	0.252725	1.00684	0.251008	0.801808		ENSDART00000150576.2	si:dkey-4e4.1	si:dkey-4e4.1 [Source:ZFIN;Acc:ZDB-GENE-110914-73]	protein_coding
ENSDARG00000094195	0.0517967	0	5.2679	0	1		ENSDART00000141640.3	CR936371.1		lincRNA
ENSDARG00000094653	2.41476	-0.959747	1.26071	-0.761276	0.446492		ENSDART00000136825.3	si:dkey-149m13.5	si:dkey-149m13.5 [Source:ZFIN;Acc:ZDB-GENE-110913-74]	protein_coding
ENSDARG00000114536	1.84033	-1.9883	1.46671	-1.35562	0.17522		ENSDART00000150849.2	si:dkey-149m13.4	si:dkey-149m13.4 [Source:ZFIN;Acc:ZDB-GENE-110914-34]	protein_coding
ENSDARG00000117302	0.565517	2.50218	2.36801	1.05666	0.290668		ENSDART00000194096.1	CR936371.2		lincRNA
ENSDARG00000078728	7.43813	-0.563502	0.679395	-0.829418	0.406868		ENSDART00000108499.3	znf1068	zinc finger protein 1068 [Source:ZFIN;Acc:ZDB-GENE-080215-12]	protein_coding
ENSDARG00000086615	3.24764	-0.132556	1.02648	-0.129136	0.89725		ENSDART00000140733.3	CR846087.1		unprocessed_pseudogene
ENSDARG00000095605	0.122427	1.00638	5.26668	0.191084	0.848459		ENSDART00000142868.2	CR846087.3	gastrula zinc finger protein XlCGF8.2DB-like [Source:NCBI gene;Acc:100535113]	protein_coding
ENSDARG00000090734	6.48577	-0.480494	0.675102	-0.711735	0.476629		ENSDART00000144806.4	si:dkey-16p6.1	si:dkey-16p6.1 [Source:ZFIN;Acc:ZDB-GENE-081103-43]	protein_coding
ENSDARG00000094119	0.591254	0.879211	2.31979	0.379004	0.704685		ENSDART00000146219.4	CR846087.2		unprocessed_pseudogene
ENSDARG00000092784	2.29636	-1.93598	1.39764	-1.38518	0.165997		ENSDART00000150615.2	znf1109	zinc finger protein 1109 [Source:ZFIN;Acc:ZDB-GENE-110914-77]	protein_coding
ENSDARG00000115017	6.97268	0.431799	0.637324	0.677519	0.498076		ENSDART00000150758.2	znf1033	zinc finger protein 1033 [Source:ZFIN;Acc:ZDB-GENE-110914-25]	protein_coding
ENSDARG00000095998	5.51084	0.875171	0.73638	1.18848	0.234645		ENSDART00000150699.2	CR388052.1		lincRNA
ENSDARG00000096144	0						ENSDART00000150754.2	CR388052.2		antisense
ENSDARG00000117801	0						ENSDART00000194721.1	CR388052.3		lincRNA
ENSDARG00000096024	0						ENSDART00000150348.2	si:ch211-178j18.4	si:ch211-178j18.4 [Source:ZFIN;Acc:ZDB-GENE-110914-148]	protein_coding
ENSDARG00000114860	0						ENSDART00000184038.1	CABZ01002524.1		snRNA
ENSDARG00000115069	0						ENSDART00000170363.2	CABZ01002524.2		snRNA
ENSDARG00000114557	0						ENSDART00000190223.1	CABZ01002523.3		snRNA
ENSDARG00000112012	0						ENSDART00000180053.1	CABZ01002523.1		snRNA
ENSDARG00000113844	0						ENSDART00000179655.1	CABZ01002523.2		snRNA
ENSDARG00000116616	0						ENSDART00000190855.1	CABZ01002523.4		snRNA
ENSDARG00000115827	0						ENSDART00000185553.1	CABZ01002522.2		snRNA
ENSDARG00000114972	0						ENSDART00000191507.1	CABZ01002522.1		snRNA
ENSDARG00000116911	0						ENSDART00000189579.1	CABZ01002521.2		snRNA
ENSDARG00000113612	0						ENSDART00000185247.1	CABZ01002521.1		snRNA
ENSDARG00000111575	0						ENSDART00000128202.2	CABZ01002520.1		snRNA
ENSDARG00000101524	0.599801	-0.741099	2.55696	-0.289836	0.771942		ENSDART00000169157.2	znf1080	zinc finger protein 1080 [Source:ZFIN;Acc:ZDB-GENE-131125-96]	protein_coding
ENSDARG00000099036	0.056077	0	5.2679	0	1		ENSDART00000165378.2	CU138542.1		lincRNA
ENSDARG00000103439	0.980883	-1.35944	1.71971	-0.790508	0.429231		ENSDART00000172479.2	si:dkey-248e17.5	si:dkey-248e17.5 [Source:ZFIN;Acc:ZDB-GENE-131120-19]	protein_coding
ENSDARG00000103343	0.0561628	0	5.2679	0	1		ENSDART00000164606.2	si:dkey-51d8.1	si:dkey-51d8.1 [Source:ZFIN;Acc:ZDB-GENE-081103-14]	protein_coding
ENSDARG00000112070	0.65217	0.842	2.23112	0.377389	0.705885		ENSDART00000125171.4	znf1121	zinc finger protein 1121 [Source:ZFIN;Acc:ZDB-GENE-110914-9]	protein_coding
ENSDARG00000104523	0.416158	0.0427246	3.17018	0.013477	0.989247		ENSDART00000157996.2	CU138542.2		lincRNA
ENSDARG00000105144	1.33894	-0.898535	1.6164	-0.555887	0.578288		ENSDART00000167351.2	znf1130	zinc finger protein 1130 [Source:ZFIN;Acc:ZDB-GENE-131122-51]	protein_coding
ENSDARG00000104416	0.804386	0.496952	2.17165	0.228836	0.818996		ENSDART00000162049.2	si:dkey-16p6.1	si:dkey-16p6.1 [Source:ZFIN;Acc:ZDB-GENE-081103-43]	protein_coding
ENSDARG00000103003	1.59567	0.824451	1.45597	0.566254	0.571221		ENSDART00000157679.2	si:dkey-211i20.2	si:dkey-211i20.2 [Source:ZFIN;Acc:ZDB-GENE-081027-6]	protein_coding
ENSDARG00000100647	0						ENSDART00000157489.2	si:dkey-211i20.4	si:dkey-211i20.4 [Source:ZFIN;Acc:ZDB-GENE-120709-19]	protein_coding
ENSDARG00000099597	0.224174	1.01828	4.84324	0.210248	0.833474		ENSDART00000158732.2	si:dkey-211i20.5	si:dkey-211i20.5 [Source:ZFIN;Acc:ZDB-GENE-120709-55]	protein_coding
ENSDARG00000116007	1.28029	-0.422609	2.04798	-0.206354	0.836515		ENSDART00000186182.1	CABZ01016118.1		protein_coding
ENSDARG00000088301	2.27865	0.47503	1.28324	0.37018	0.711248		ENSDART00000137702.4	si:dkey-254e13.6	si:dkey-254e13.6 [Source:ZFIN;Acc:ZDB-GENE-070705-420]	protein_coding
ENSDARG00000110403	0						ENSDART00000135377.2	CR388363.3		processed_transcript
ENSDARG00000095418	0.0533196	-0.905291	5.2679	-0.17185	0.863555		ENSDART00000145847.2	CR388363.2		processed_transcript
ENSDARG00000095155	0.0517025	1.01828	5.2679	0.193298	0.846725		ENSDART00000133969.2	CR388363.1		processed_transcript
ENSDARG00000092080	0.0627069	1.01828	5.2679	0.193298	0.846725		ENSDART00000150691.2	znf1044	zinc finger protein 1044 [Source:ZFIN;Acc:ZDB-GENE-110914-55]	protein_coding
ENSDARG00000093803	3.19516	1.08621	1.03509	1.04938	0.294002		ENSDART00000142335.3	si:dkey-196n19.2	si:dkey-196n19.2 [Source:ZFIN;Acc:ZDB-GENE-081104-8]	protein_coding
ENSDARG00000094223	0						ENSDART00000140656.2	CR854965.1		processed_transcript
ENSDARG00000095126	4.30098	-0.232114	0.788911	-0.29422	0.76859		ENSDART00000150675.2	si:dkey-82i20.2	si:dkey-82i20.2 [Source:ZFIN;Acc:ZDB-GENE-110914-74]	protein_coding
ENSDARG00000097347	0						ENSDART00000155753.2	CR854965.2		lincRNA
ENSDARG00000094304	0.274959	-0.905294	4.50374	-0.201009	0.840691		ENSDART00000145119.2	BX000981.4		retained_intron
ENSDARG00000096100	0						ENSDART00000150531.2	BX000981.5		processed_transcript
ENSDARG00000111024	0						ENSDART00000188871.1	BX000981.6		processed_transcript
ENSDARG00000115032	0						ENSDART00000190630.1	BX000981.14		processed_transcript
ENSDARG00000113038	0						ENSDART00000185885.1	BX000981.10		processed_transcript
ENSDARG00000111688	0						ENSDART00000184689.1	BX000981.7		processed_transcript
ENSDARG00000112896	0						ENSDART00000182720.1	BX000981.9		processed_transcript
ENSDARG00000112599	0						ENSDART00000143507.2	BX000981.8		processed_transcript
ENSDARG00000093633	0						ENSDART00000145284.2	BX000981.3		processed_transcript
ENSDARG00000117620	0.052451	-0.905291	5.2679	-0.17185	0.863555		ENSDART00000194850.1	BX000981.15		lincRNA
ENSDARG00000092940	0.165296	0.0564928	5.2679	0.010724	0.991444		ENSDART00000135329.2	BX000981.1		processed_transcript
ENSDARG00000114228	0						ENSDART00000186034.1	BX000981.13		snRNA
ENSDARG00000093576	0.163942	1.01828	5.2679	0.193298	0.846725		ENSDART00000132396.2	BX000981.2		processed_transcript
ENSDARG00000094615	0						ENSDART00000141738.2	si:dkey-9p20.18	si:dkey-9p20.18 [Source:ZFIN;Acc:ZDB-GENE-070705-515]	protein_coding
ENSDARG00000113652	0						ENSDART00000191350.1	BX000981.11		snRNA
ENSDARG00000114186	0						ENSDART00000184767.1	BX000981.12		snRNA
ENSDARG00000109896	0						ENSDART00000184887.1	CABZ01004903.1		snRNA
ENSDARG00000112345	0						ENSDART00000188426.1	CABZ01004903.2		snRNA
ENSDARG00000117081	0						ENSDART00000130113.2	CABZ01004903.3		snRNA
ENSDARG00000112603	0						ENSDART00000188351.1	BX255935.2		snRNA
ENSDARG00000111851	0						ENSDART00000183140.1	BX255935.1		snRNA
ENSDARG00000114646	2.57643	0.514944	1.19686	0.430245	0.667018		ENSDART00000162726.2	znf1021	zinc finger protein 1021 [Source:ZFIN;Acc:ZDB-GENE-110913-143]	protein_coding
ENSDARG00000100934	0						ENSDART00000170300.2	AL929029.1		snRNA
ENSDARG00000109244	0						ENSDART00000183402.1	AL929029.2		snRNA
ENSDARG00000110684	0						ENSDART00000182653.1	AL929029.8		snRNA
ENSDARG00000109860	0						ENSDART00000191220.1	AL929029.5		snRNA
ENSDARG00000116746	0						ENSDART00000191704.1	AL929029.19		snRNA
ENSDARG00000111592	0						ENSDART00000189463.1	AL929029.10		snRNA
ENSDARG00000113647	0						ENSDART00000186957.1	AL929029.13		snRNA
ENSDARG00000116492	0.057552	0	5.2679	0	1		ENSDART00000181912.1	AL929029.18		snRNA
ENSDARG00000113873	0						ENSDART00000180019.1	AL929029.15		snRNA
ENSDARG00000110538	0						ENSDART00000189246.1	AL929029.7		snRNA
ENSDARG00000116144	0						ENSDART00000193301.1	AL929029.17		snRNA
ENSDARG00000113682	0						ENSDART00000181943.1	AL929029.14		snRNA
ENSDARG00000110974	0						ENSDART00000191389.1	AL929029.9		snRNA
ENSDARG00000113979	0						ENSDART00000181829.1	AL929029.16		snRNA
ENSDARG00000112166	0						ENSDART00000189707.1	AL929029.11		snRNA
ENSDARG00000109822	0						ENSDART00000188603.1	AL929029.4		snRNA
ENSDARG00000110052	0						ENSDART00000185706.1	AL929029.6		snRNA
ENSDARG00000109322	0						ENSDART00000179891.1	AL929029.3		snRNA
ENSDARG00000112182	0						ENSDART00000186675.1	AL929029.12		snRNA
ENSDARG00000102673	1.7513	3.18247	1.53951	2.0672	0.0387157		ENSDART00000172688.2	si:dkey-26i24.1	si:dkey-26i24.1 [Source:ZFIN;Acc:ZDB-GENE-110913-88]	protein_coding
ENSDARG00000100421	4.16984	0.444879	0.809266	0.549732	0.582503		ENSDART00000159114.2	znf1129	zinc finger protein 1129 [Source:ZFIN;Acc:ZDB-GENE-110914-95]	protein_coding
ENSDARG00000100335	0.395765	0.0564933	3.23154	0.0174818	0.986052		ENSDART00000162832.2	znf1104	zinc finger protein 1104 [Source:ZFIN;Acc:ZDB-GENE-110913-152]	protein_coding
ENSDARG00000104006	0.615349	-0.0315295	2.33724	-0.0134901	0.989237		ENSDART00000170474.2	znf1082	zinc finger protein 1082 [Source:ZFIN;Acc:ZDB-GENE-110913-158]	protein_coding
ENSDARG00000111178	0						ENSDART00000183792.1	CU457794.1		snRNA
ENSDARG00000116114	0						ENSDART00000187434.1	CU457794.2		snRNA
ENSDARG00000098196	1.9683	-0.765588	1.33001	-0.575627	0.564867		ENSDART00000170406.2	znf1077	zinc finger protein 1077 [Source:ZFIN;Acc:ZDB-GENE-080218-11]	protein_coding
ENSDARG00000105038	0.538956	1.01607	2.57716	0.394258	0.693391		ENSDART00000158840.2	CABZ01038376.1		protein_coding
ENSDARG00000102212	8.43957	-0.25662	0.622003	-0.41257	0.679922		ENSDART00000169427.2	si:dkey-16p6.1	si:dkey-16p6.1 [Source:ZFIN;Acc:ZDB-GENE-081103-43]	protein_coding
ENSDARG00000098094	0.296481	1.01828	5.03727	0.202149	0.8398		ENSDART00000166793.2	si:dkey-146c18.5	si:dkey-146c18.5 [Source:ZFIN;Acc:ZDB-GENE-131119-41]	protein_coding
ENSDARG00000100329	0.541779	-1.08857	2.49962	-0.435493	0.663204		ENSDART00000164832.2	znf1056	zinc finger protein 1056 [Source:ZFIN;Acc:ZDB-GENE-131122-90]	protein_coding
ENSDARG00000114441	0						ENSDART00000191388.1	CT990567.4		rRNA
ENSDARG00000103809	0						ENSDART00000160277.2	CT990567.3		unprocessed_pseudogene
ENSDARG00000104004	1.23328	1.29831	1.90183	0.682665	0.494819		ENSDART00000163069.2	si:dkey-146c18.2	si:dkey-146c18.2 [Source:ZFIN;Acc:ZDB-GENE-131118-16]	nonsense_mediated_decay
ENSDARG00000100384	0						ENSDART00000171539.2	CT990567.1		protein_coding
ENSDARG00000101682	0.488859	-1.06934	2.61272	-0.409283	0.682332		ENSDART00000161515.2	CT990567.2		lincRNA
ENSDARG00000099963	1.13673	0.0549205	1.95377	0.0281101	0.977574		ENSDART00000165220.2	si:dkey-27n6.1	si:dkey-27n6.1 [Source:ZFIN;Acc:ZDB-GENE-041014-40]	protein_coding
ENSDARG00000103527	0.452257	-0.733495	3.0138	-0.243379	0.807712		ENSDART00000168844.2	si:dkeyp-35e5.9	si:dkeyp-35e5.9 [Source:ZFIN;Acc:ZDB-GENE-110913-107]	protein_coding
ENSDARG00000104026	11.5829	0.983094	0.614557	1.59968	0.10967	0.38427	ENSDART00000171745.2	si:dkeyp-35e5.5	si:dkeyp-35e5.5 [Source:ZFIN;Acc:ZDB-GENE-050420-335]	protein_coding
ENSDARG00000107425	0.483127	-1.69478	3.08015	-0.550226	0.582165		ENSDART00000166022.2	si:dkeyp-35e5.10	si:dkeyp-35e5.10 [Source:ZFIN;Acc:ZDB-GENE-110913-63]	protein_coding
ENSDARG00000117773	0						ENSDART00000194003.1	BX294383.2		lincRNA
ENSDARG00000099346	1.65713	-1.95927	1.45926	-1.34265	0.179385		ENSDART00000160601.2	znf1079	zinc finger protein 1079 [Source:ZFIN;Acc:ZDB-GENE-110913-68]	protein_coding
ENSDARG00000100911	0						ENSDART00000168401.2	BX294383.1		processed_transcript
ENSDARG00000116149	0.0524824	0	5.2679	0	1		ENSDART00000180806.1	CR388416.1		sRNA
ENSDARG00000116692	1.98126	0.566911	1.32058	0.42929	0.667713		ENSDART00000160226.2	si:ch211-79g12.1	si:ch211-79g12.1 [Source:ZFIN;Acc:ZDB-GENE-110914-69]	protein_coding
ENSDARG00000099544	0.0606821	0	5.2679	0	1		ENSDART00000171569.2	si:dkey-165b20.3	si:dkey-165b20.3 [Source:ZFIN;Acc:ZDB-GENE-110913-172]	protein_coding
ENSDARG00000116367	4.03398	1.24602	0.949914	1.31172	0.189615		ENSDART00000162499.2	si:dkey-51d8.1	si:dkey-51d8.1 [Source:ZFIN;Acc:ZDB-GENE-081103-14]	protein_coding
ENSDARG00000110878	2.69905	0.0723251	1.03436	0.0699225	0.944255		ENSDART00000155084.3	si:dkey-28k24.2	si:dkey-28k24.2 [Source:ZFIN;Acc:ZDB-GENE-121213-4]	protein_coding
ENSDARG00000100110	1.03014	1.54018	1.61383	0.954364	0.3399		ENSDART00000163548.2	si:ch211-237a4.2	si:ch211-237a4.2 [Source:ZFIN;Acc:ZDB-GENE-060503-504]	protein_coding
ENSDARG00000104822	0.0958446	-0.905291	5.2679	-0.17185	0.863555		ENSDART00000145324.3	znf1131	zinc finger protein 1131 [Source:ZFIN;Acc:ZDB-GENE-110914-31]	protein_coding
ENSDARG00000098077	2.18878	1.22205	1.15058	1.06212	0.288181		ENSDART00000159357.2	si:dkey-238o14.3	si:dkey-238o14.3 [Source:ZFIN;Acc:ZDB-GENE-110913-25]	protein_coding
ENSDARG00000100509	0						ENSDART00000168037.2	si:dkey-82i20.2	si:dkey-82i20.2 [Source:ZFIN;Acc:ZDB-GENE-110914-74]	protein_coding
ENSDARG00000100460	2.87871	2.10227	1.15574	1.81897	0.0689152		ENSDART00000164615.2	si:dkey-217g21.3	si:dkey-217g21.3 [Source:ZFIN;Acc:ZDB-GENE-110913-15]	protein_coding
ENSDARG00000099180	0						ENSDART00000169082.2	CR927050.1		lincRNA
ENSDARG00000099669	0						ENSDART00000164527.2	CR927050.2		lincRNA
ENSDARG00000112928	1.08739	0.540035	1.70864	0.316061	0.751957		ENSDART00000167958.2	CR450780.2		protein_coding
ENSDARG00000103495	0.275707	-0.857824	3.91605	-0.219054	0.826608		ENSDART00000168872.2	zgc:173714	zgc:173714 [Source:ZFIN;Acc:ZDB-GENE-071004-90]	protein_coding
ENSDARG00000112487	3.18227	0.278229	0.924501	0.300951	0.763452		ENSDART00000192765.1	CR450780.1		protein_coding
ENSDARG00000117644	0.589069	-0.981121	2.34226	-0.418877	0.675306		ENSDART00000194464.1	CR450780.3		lincRNA
ENSDARG00000105119	18.5991	-0.262353	0.442352	-0.593086	0.553124	0.809387	ENSDART00000170121.2	si:ch211-258f1.3	si:ch211-258f1.3 [Source:ZFIN;Acc:ZDB-GENE-070912-252]	protein_coding
ENSDARG00000110769	4.59893	-0.62785	0.812425	-0.77281	0.439635		ENSDART00000158757.2	znf1098	zinc finger protein 1098 [Source:ZFIN;Acc:ZDB-GENE-110914-13]	protein_coding
ENSDARG00000100090	0						ENSDART00000169518.2	si:dkey-11d20.1	si:dkey-11d20.1 [Source:ZFIN;Acc:ZDB-GENE-070705-291]	protein_coding
ENSDARG00000111518	5.06647	1.0198	0.761661	1.33892	0.180597		ENSDART00000164415.2	si:dkey-16p6.1	si:dkey-16p6.1 [Source:ZFIN;Acc:ZDB-GENE-081103-43]	protein_coding
ENSDARG00000091994	14.8598	0.365496	0.467865	0.7812	0.434685	0.736103	ENSDART00000168878.2	znf1048	zinc finger protein 1048 [Source:ZFIN;Acc:ZDB-GENE-110913-13]	protein_coding
ENSDARG00000101946	4.82353	-0.880164	0.707109	-1.24474	0.213229		ENSDART00000160964.2	si:dkey-92j16.2	si:dkey-92j16.2 [Source:ZFIN;Acc:ZDB-GENE-110914-8]	protein_coding
ENSDARG00000098087	1.55646	0.883174	1.57753	0.559845	0.575585		ENSDART00000164929.2	si:dkey-30f3.2	si:dkey-30f3.2 [Source:ZFIN;Acc:ZDB-GENE-110913-70]	protein_coding
ENSDARG00000117495	0.0562571	0	5.2679	0	1		ENSDART00000194749.1	BX901974.3		lincRNA
ENSDARG00000067592	0.313616	0.942961	3.81655	0.247072	0.804853		ENSDART00000097308.4	BX901974.1		protein_coding
ENSDARG00000117806	0.241296	1.53417	5.25191	0.292117	0.770197		ENSDART00000194322.1	BX901974.4		lincRNA
ENSDARG00000101424	0						ENSDART00000162906.2	BX901974.2		processed_pseudogene
ENSDARG00000094212	0.225559	0	5.2679	0	1		ENSDART00000144330.4	si:dkey-179k24.1	si:dkey-179k24.1 [Source:ZFIN;Acc:ZDB-GENE-110914-97]	protein_coding
ENSDARG00000112369	2.28623	-1.54377	1.13055	-1.3655	0.172096		ENSDART00000161958.2	si:dkey-179k24.2	si:dkey-179k24.2 [Source:ZFIN;Acc:ZDB-GENE-110914-40]	protein_coding
ENSDARG00000099055	0.564351	0.0564934	2.6608	0.0212318	0.983061		ENSDART00000167335.2	CR790365.1		sense_intronic
ENSDARG00000100434	3.98528	-0.143749	0.896471	-0.16035	0.872605		ENSDART00000160818.2	znf1091	zinc finger protein 1091 [Source:ZFIN;Acc:ZDB-GENE-110913-111]	protein_coding
ENSDARG00000117113	0.373852	-0.924864	4.14831	-0.22295	0.823575		ENSDART00000158645.2	zgc:173607	zgc:173607 [Source:ZFIN;Acc:ZDB-GENE-080219-15]	protein_coding
ENSDARG00000102262	4.65281	1.46822	0.741244	1.98075	0.0476197		ENSDART00000160654.2	si:dkey-179k24.5	si:dkey-179k24.5 [Source:ZFIN;Acc:ZDB-GENE-110913-28]	protein_coding
ENSDARG00000101843	14.89	0.370694	0.445648	0.83181	0.405516	0.716121	ENSDART00000162823.2	znf1106	zinc finger protein 1106 [Source:ZFIN;Acc:ZDB-GENE-110913-156]	protein_coding
ENSDARG00000113713	0.416776	1.77387	3.44691	0.514626	0.606814		ENSDART00000157859.2	znf1103	zinc finger protein 1103 [Source:ZFIN;Acc:ZDB-GENE-110914-45]	protein_coding
ENSDARG00000099590	0.231718	0.0564929	4.78691	0.0118015	0.990584		ENSDART00000170040.2	BX914205.2		protein_coding
ENSDARG00000103172	5.33388	0.543275	0.65918	0.824168	0.409844		ENSDART00000172126.2	BX914205.3		protein_coding
ENSDARG00000088847	7.40937	0.172251	0.639409	0.26939	0.787629		ENSDART00000163509.2	znf1089	zinc finger protein 1089 [Source:ZFIN;Acc:ZDB-GENE-110913-116]	protein_coding
ENSDARG00000099414	0.056077	0	5.2679	0	1		ENSDART00000164398.2	BX914205.1		unprocessed_pseudogene
ENSDARG00000103079	0.166449	0	5.2679	0	1		ENSDART00000159953.2	si:dkey-220o21.3	si:dkey-220o21.3 [Source:ZFIN;Acc:ZDB-GENE-110914-75]	protein_coding
ENSDARG00000102873	3.35263	-2.07485	0.989683	-2.09648	0.0360399		ENSDART00000166733.2	CT956002.2		protein_coding
ENSDARG00000099347	0						ENSDART00000159143.2	si:dkey-220o21.4	si:dkey-220o21.4 [Source:ZFIN;Acc:ZDB-GENE-110914-128]	protein_coding
ENSDARG00000105262	0.0565402	0	5.2679	0	1		ENSDART00000160611.2	CT956002.3		snRNA
ENSDARG00000101772	3.36318	0.946866	1.11026	0.852832	0.393753		ENSDART00000160838.2	CT956002.1		lincRNA
ENSDARG00000100652	6.943	0.141818	0.658848	0.215251	0.829572		ENSDART00000157986.2	znf1147	zinc finger protein 1147 [Source:ZFIN;Acc:ZDB-GENE-080218-13]	protein_coding
ENSDARG00000098892	12.8291	0.185586	0.612546	0.302974	0.761909	0.918297	ENSDART00000165964.2	si:ch211-223a21.1	si:ch211-223a21.1 [Source:ZFIN;Acc:ZDB-GENE-110913-137]	protein_coding
ENSDARG00000100671	0.268364	1.01828	4.01261	0.253771	0.799673		ENSDART00000168988.2	CR790382.1		lincRNA
ENSDARG00000101230	0						ENSDART00000172723.2	CR790382.2		lincRNA
ENSDARG00000104819	0						ENSDART00000163641.2	CR790382.4		lincRNA
ENSDARG00000104616	0.216824	1.78467	5.2429	0.340398	0.733557		ENSDART00000167493.2	CR790382.3		snRNA
ENSDARG00000104887	21.5687	-0.580363	0.405963	-1.4296	0.152833	0.452349	ENSDART00000159000.2	znf1105	zinc finger protein 1105 [Source:ZFIN;Acc:ZDB-GENE-110913-136]	protein_coding
ENSDARG00000100262	5.37258	-0.191616	0.83421	-0.229697	0.818327		ENSDART00000143176.3	BX936382.1		protein_coding
ENSDARG00000104737	5.18802	0.244825	0.743251	0.329398	0.741855		ENSDART00000167846.2	si:ch211-223a21.3	si:ch211-223a21.3 [Source:ZFIN;Acc:ZDB-GENE-110913-50]	protein_coding
ENSDARG00000100842	7.40559	-0.778654	0.602246	-1.29292	0.19604		ENSDART00000159754.2	si:ch211-223a21.4	si:ch211-223a21.4 [Source:ZFIN;Acc:ZDB-GENE-110913-57]	protein_coding
ENSDARG00000111998	2.8635	-0.709165	1.12457	-0.63061	0.528295		ENSDART00000170391.2	znf1099	zinc finger protein 1099 [Source:ZFIN;Acc:ZDB-GENE-060503-829]	protein_coding
ENSDARG00000110917	3.4485	-1.40584	1.1175	-1.25802	0.208384		ENSDART00000143989.3	si:ch211-223a21.6	si:ch211-223a21.6 [Source:ZFIN;Acc:ZDB-GENE-110913-177]	protein_coding
ENSDARG00000098628	2.97942	1.33929	1.09805	1.2197	0.222578		ENSDART00000159659.2	BX914214.1		lincRNA
ENSDARG00000100079	0.111279	-0.870895	5.26429	-0.165435	0.868602		ENSDART00000164523.2	BX914214.3		snRNA
ENSDARG00000113622	0.0535537	1.01828	5.2679	0.193298	0.846725		ENSDART00000190957.1	BX914214.10		snRNA
ENSDARG00000116572	0.272433	-0.460559	4.48846	-0.102609	0.918273		ENSDART00000181325.1	BX914214.17		snRNA
ENSDARG00000110800	0.225422	-0.905293	4.83336	-0.187301	0.851425		ENSDART00000184171.1	BX914214.7		snRNA
ENSDARG00000111777	0						ENSDART00000181608.1	BX914214.8		snRNA
ENSDARG00000115010	0.157897	1.01828	5.2679	0.193298	0.846725		ENSDART00000190200.1	BX914214.13		snRNA
ENSDARG00000117139	0						ENSDART00000190485.1	BX914214.18		snRNA
ENSDARG00000114506	0						ENSDART00000181879.1	BX914214.11		snRNA
ENSDARG00000110860	1.84552	-0.575184	1.18218	-0.486547	0.62658		ENSDART00000161032.2	si:dkey-9i5.2	si:dkey-9i5.2 [Source:ZFIN;Acc:ZDB-GENE-110914-61]	protein_coding
ENSDARG00000099293	3.63989	-0.793236	0.877586	-0.903884	0.366057		ENSDART00000170254.2	BX914214.2		lincRNA
ENSDARG00000113010	0						ENSDART00000189065.1	BX914214.9		snRNA
ENSDARG00000110107	0						ENSDART00000180663.1	BX914214.6		snRNA
ENSDARG00000115725	0						ENSDART00000181316.1	BX914214.15		snRNA
ENSDARG00000115917	0						ENSDART00000191939.1	BX914214.16		snRNA
ENSDARG00000109367	0						ENSDART00000182564.1	BX914214.5		snRNA
ENSDARG00000114596	0						ENSDART00000183259.1	BX914214.12		snRNA
ENSDARG00000115107	0						ENSDART00000187068.1	BX914214.14		snRNA
ENSDARG00000109213	0						ENSDART00000185522.1	BX914214.4		snRNA
ENSDARG00000113141	2.88391	2.21423	1.09034	2.03078	0.0422775		ENSDART00000129549.3	znf1018	zinc finger protein 1018 [Source:ZFIN;Acc:ZDB-GENE-110913-173]	protein_coding
ENSDARG00000115443	0						ENSDART00000181261.1	BX928743.7		snRNA
ENSDARG00000111255	0						ENSDART00000192437.1	BX928743.2		snRNA
ENSDARG00000112813	0						ENSDART00000188455.1	BX928743.5		snRNA
ENSDARG00000112158	0						ENSDART00000185129.1	BX928743.3		snRNA
ENSDARG00000112350	0						ENSDART00000188701.1	BX928743.4		snRNA
ENSDARG00000113908	0						ENSDART00000189783.1	BX928743.6		snRNA
ENSDARG00000105219	3.85028	-2.29353	1.13619	-2.01862	0.0435263		ENSDART00000124817.3	znf988	zinc finger protein 988 [Source:ZFIN;Acc:ZDB-GENE-110914-28]	protein_coding
ENSDARG00000109255	2.4904	-0.153215	1.02921	-0.148867	0.881659		ENSDART00000132409.3	si:ch211-234c11.2	si:ch211-234c11.2 [Source:ZFIN;Acc:ZDB-GENE-110914-70]	protein_coding
ENSDARG00000098199	0.0597196	0	5.2679	0	1		ENSDART00000157654.2	BX928743.1		protein_coding
ENSDARG00000100370	15.363	1.40871	0.473622	2.97433	0.00293633	0.0465801	ENSDART00000157798.2	CT955963.1		protein_coding
ENSDARG00000112586	1.11176	-0.491544	1.84665	-0.266182	0.790099		ENSDART00000170059.2	si:ch211-283l16.1	si:ch211-283l16.1 [Source:ZFIN;Acc:ZDB-GENE-110913-44]	protein_coding
ENSDARG00000100463	1.15405	1.19158	1.5728	0.75762	0.448679		ENSDART00000163453.2	BX908799.1		lincRNA
ENSDARG00000104088	2.68483	-0.831118	0.966609	-0.859829	0.389883		ENSDART00000162985.2	si:dkey-14o6.2	si:dkey-14o6.2 [Source:ZFIN;Acc:ZDB-GENE-110913-26]	protein_coding
ENSDARG00000101528	5.12357	-0.477699	0.685749	-0.696609	0.486048		ENSDART00000167888.2	si:ch211-194h1.2	si:ch211-194h1.2 [Source:ZFIN;Acc:ZDB-GENE-110913-110]	protein_coding
ENSDARG00000103458	0.104185	1.01828	5.2679	0.193298	0.846725		ENSDART00000166475.2	znf1126	zinc finger protein 1126 [Source:ZFIN;Acc:ZDB-GENE-110913-149]	protein_coding
ENSDARG00000098604	2.1464	-2.25316	1.43088	-1.57467	0.115334		ENSDART00000161450.2	si:dkey-14o6.4	si:dkey-14o6.4 [Source:ZFIN;Acc:ZDB-GENE-110913-123]	protein_coding
ENSDARG00000107283	3.47619	0.897217	1.01913	0.880372	0.378658		ENSDART00000175271.2	BX571813.2		protein_coding
ENSDARG00000098383	7.69341	0.942229	0.601485	1.56651	0.11723		ENSDART00000168129.2	si:dkey-14o6.1	si:dkey-14o6.1 [Source:ZFIN;Acc:ZDB-GENE-081103-51]	protein_coding	YES
ENSDARG00000116620	0						ENSDART00000181049.1	BX571813.7		snRNA
ENSDARG00000115312	0						ENSDART00000183904.1	BX571813.6		snRNA
ENSDARG00000114875	0						ENSDART00000188699.1	BX571813.5		snRNA
ENSDARG00000114713	0						ENSDART00000183299.1	BX571813.4		snRNA
ENSDARG00000110861	0						ENSDART00000181150.1	BX571813.3		snRNA
ENSDARG00000104226	0						ENSDART00000164971.2	BX571813.1		snRNA
ENSDARG00000094175	2.12668	0.047723	1.08849	0.0438434	0.965029		ENSDART00000134257.3	znf1027	zinc finger protein 1027 [Source:ZFIN;Acc:ZDB-GENE-110913-160]	protein_coding
ENSDARG00000098991	1.82625	1.8181	1.25537	1.44826	0.147543		ENSDART00000158033.2	znf1095	zinc finger protein 1095 [Source:ZFIN;Acc:ZDB-GENE-110913-124]	protein_coding
ENSDARG00000103239	3.57972	0.167937	0.897746	0.187065	0.85161		ENSDART00000167558.2	si:dkey-14o6.8	si:dkey-14o6.8 [Source:ZFIN;Acc:ZDB-GENE-110913-90]	protein_coding
ENSDARG00000104892	1.10993	0.0898788	1.60649	0.0559472	0.955384		ENSDART00000170824.2	znf1108	zinc finger protein 1108 [Source:ZFIN;Acc:ZDB-GENE-110914-14]	protein_coding
ENSDARG00000100556	4.84134	1.33977	0.87467	1.53174	0.125586		ENSDART00000162017.2	si:dkeyp-5g9.1	si:dkeyp-5g9.1 [Source:ZFIN;Acc:ZDB-GENE-081104-513]	protein_coding
ENSDARG00000100761	0.151267	0	5.2679	0	1		ENSDART00000159401.2	BX293993.1		protein_coding
ENSDARG00000113804	10.611	0.527363	0.525336	1.00386	0.315447	0.640856	ENSDART00000160659.2	si:dkey-205i10.1	si:dkey-205i10.1 [Source:ZFIN;Acc:ZDB-GENE-081104-499]	protein_coding
ENSDARG00000100160	0.0999338	0	5.2679	0	1		ENSDART00000171196.2	si:dkey-205i10.2	si:dkey-205i10.2 [Source:ZFIN;Acc:ZDB-GENE-081104-518]	protein_coding
ENSDARG00000116574	9.41536	-0.174758	0.552723	-0.316176	0.751869		ENSDART00000142421.3	si:dkey-28k24.2	si:dkey-28k24.2 [Source:ZFIN;Acc:ZDB-GENE-121213-4]	protein_coding
ENSDARG00000104446	0.318253	0.989942	3.84201	0.257663	0.796667		ENSDART00000158254.2	si:ch211-203c5.3	si:ch211-203c5.3 [Source:ZFIN;Acc:ZDB-GENE-131118-8]	protein_coding
ENSDARG00000098183	3.20749	1.29651	1.13101	1.14633	0.25166		ENSDART00000168154.2	si:dkey-27n6.1	si:dkey-27n6.1 [Source:ZFIN;Acc:ZDB-GENE-041014-40]	protein_coding
ENSDARG00000100864	3.34055	-1.13199	0.925793	-1.22273	0.221433		ENSDART00000166660.2	BX004873.1		processed_transcript
ENSDARG00000103227	0						ENSDART00000169500.2	si:ch211-149o24.4	si:ch211-149o24.4 [Source:ZFIN;Acc:ZDB-GENE-070912-87]	protein_coding
ENSDARG00000109951	0						ENSDART00000192149.1	CABZ01045760.1		snRNA
ENSDARG00000101174	2.41464	0.492536	1.18841	0.41445	0.678544		ENSDART00000165264.2	BX649556.1		processed_transcript
ENSDARG00000115416	0.161513	1.77078	5.24091	0.337876	0.735457		ENSDART00000181654.1	BX649556.2	uncharacterized LOC101883274 [Source:NCBI gene;Acc:101883274]	protein_coding
ENSDARG00000104266	2.8016	-0.0464485	1.19102	-0.0389988	0.968891		ENSDART00000170223.2	si:dkey-29m1.2	si:dkey-29m1.2 [Source:ZFIN;Acc:ZDB-GENE-141215-2]	protein_coding
ENSDARG00000117453	0						ENSDART00000194617.1	BX649331.2		lincRNA
ENSDARG00000098721	0.487598	3.01629	2.6286	1.14749	0.25118		ENSDART00000168363.2	BX649331.1		unprocessed_pseudogene
ENSDARG00000099048	4.13677	-0.636165	0.995346	-0.63914	0.522732		ENSDART00000170257.2	znf1070	zinc finger protein 1070 [Source:ZFIN;Acc:ZDB-GENE-080212-4]	protein_coding
ENSDARG00000112940	1.48724	-0.66659	1.42813	-0.466758	0.640673		ENSDART00000162586.2	CT573263.1	gastrula zinc finger protein XlCGF8.2DB-like [Source:NCBI gene;Acc:108184006]	protein_coding
ENSDARG00000112473	3.78306	-0.0939038	0.886207	-0.105961	0.915613		ENSDART00000192414.1	BX572103.1		protein_coding
ENSDARG00000116873	0						ENSDART00000184106.1	BX088712.13		snRNA
ENSDARG00000115589	0						ENSDART00000186857.1	BX088712.8		snRNA
ENSDARG00000103749	0						ENSDART00000158129.2	BX088712.1		snRNA
ENSDARG00000113887	0						ENSDART00000186913.1	BX088712.7		snRNA
ENSDARG00000116061	0						ENSDART00000189366.1	BX088712.10		snRNA
ENSDARG00000116189	0						ENSDART00000188816.1	BX088712.11		snRNA
ENSDARG00000116342	0						ENSDART00000183373.1	BX088712.12		snRNA
ENSDARG00000111532	0						ENSDART00000182654.1	BX088712.3		snRNA
ENSDARG00000117047	0						ENSDART00000192326.1	BX088712.14		snRNA
ENSDARG00000115808	0						ENSDART00000184494.1	BX088712.9		snRNA
ENSDARG00000103784	0						ENSDART00000158176.2	BX088712.2		snRNA
ENSDARG00000111972	0						ENSDART00000181061.1	BX088712.4		snRNA
ENSDARG00000113519	0.275582	0.00634149	4.50421	0.0014079	0.998877		ENSDART00000184361.1	BX088712.6	uncharacterized LOC100332323 [Source:NCBI gene;Acc:100332323]	protein_coding
ENSDARG00000112493	3.26081	1.36313	1.11353	1.22415	0.220897		ENSDART00000180548.1	BX088712.5		protein_coding
ENSDARG00000112043	3.22709	0.518553	0.993575	0.521906	0.601736		ENSDART00000162955.2	znf1091	zinc finger protein 1091 [Source:ZFIN;Acc:ZDB-GENE-110913-111]	protein_coding
ENSDARG00000113826	11.5195	-0.230121	0.497521	-0.462535	0.643698	0.861812	ENSDART00000160623.2	si:ch211-223k15.1	si:ch211-223k15.1 [Source:ZFIN;Acc:ZDB-GENE-141215-3]	protein_coding
[truncated: 30,521 more rows]

## Sheet: padj 0.05
ensembl_gene_id	baseMean	log2FoldChange	lfcSE	stat	pvalue	padj	ensembl_transcript_id_version	external_gene_name	description	transcript_biotype	inGeneList
ENSDARG00000058332	17.032	-2.82655	0.679006	-4.16277	3.14407e-05	0.00176191	ENSDART00000081193.6	krt18a.2	keratin 18a, tandem duplicate 2 [Source:ZFIN;Acc:ZDB-GENE-090312-205]	protein_coding
ENSDARG00000057504	15.351	-2.57231	0.836998	-3.07326	0.00211737	0.0381024	ENSDART00000154463.3	si:dkey-202g17.3	si:dkey-202g17.3 [Source:ZFIN;Acc:ZDB-GENE-131127-371]	protein_coding
ENSDARG00000069293	108.218	-2.41259	0.545265	-4.42463	9.66087e-06	0.000690734	ENSDART00000100725.5	ahsg2	alpha-2-HS-glycoprotein 2 [Source:ZFIN;Acc:ZDB-GENE-030131-1133]	protein_coding
ENSDARG00000117555	36.4667	-2.07113	0.489261	-4.23319	2.30404e-05	0.00140509	ENSDART00000194029.1	FP236157.6		lincRNA
ENSDARG00000094518	10.5148	-2.04873	0.60674	-3.37661	0.000733848	0.0184311	ENSDART00000138052.2	si:ch211-125e6.8	si:ch211-125e6.8 [Source:ZFIN;Acc:ZDB-GENE-070912-42]	protein_coding
ENSDARG00000117450	16.7561	-1.99299	0.560104	-3.55825	0.000373337	0.0114586	ENSDART00000194215.1	FO834828.2		lincRNA
ENSDARG00000104765	26.2957	-1.8478	0.437167	-4.22675	2.37091e-05	0.00142721	ENSDART00000167599.2	chek1	checkpoint kinase 1 [Source:ZFIN;Acc:ZDB-GENE-040426-896]	protein_coding	YES
ENSDARG00000099111	151.131	-1.81573	0.514043	-3.53225	0.000412045	0.0123082	ENSDART00000158611.2	zgc:175280	zgc:175280 [Source:ZFIN;Acc:ZDB-GENE-080219-39]	protein_coding
ENSDARG00000013382	40.6993	-1.75317	0.457628	-3.831	0.000127625	0.00512174	ENSDART00000027217.9	cwc15	CWC15 spliceosome associated protein homolog [Source:NCBI gene;Acc:415140]	protein_coding
ENSDARG00000077316	16.0318	-1.74187	0.517229	-3.3677	0.000757989	0.018885	ENSDART00000113494.4	MB21D2	protein MB21D2 [Source:NCBI gene;Acc:556707]	protein_coding
ENSDARG00000101816	741.59	-1.72423	0.40155	-4.29394	1.7553e-05	0.00111794	ENSDART00000170580.2	col5a3b	collagen, type V, alpha 3b [Source:ZFIN;Acc:ZDB-GENE-110728-4]	protein_coding
ENSDARG00000062187	16.5401	-1.72198	0.530183	-3.24789	0.00116264	0.0257672	ENSDART00000089622.6	kif14	kinesin family member 14 [Source:ZFIN;Acc:ZDB-GENE-030131-5759]	protein_coding	YES
ENSDARG00000117637	21.4203	-1.69193	0.491282	-3.44392	0.000573349	0.0153725	ENSDART00000194350.1	CABZ01005379.1		lincRNA
ENSDARG00000042000	16.1753	-1.67431	0.451536	-3.70803	0.000208875	0.00749579	ENSDART00000153270.2	si:ch211-63o20.7	si:ch211-63o20.7 [Source:ZFIN;Acc:ZDB-GENE-041001-194]	processed_transcript
ENSDARG00000087554	95.7792	-1.66221	0.225771	-7.36236	1.80685e-13	9.63363e-11	ENSDART00000122407.3	cdk1	cyclin-dependent kinase 1 [Source:ZFIN;Acc:ZDB-GENE-010320-1]	protein_coding	YES
ENSDARG00000117231	34.4384	-1.65087	0.36437	-4.53076	5.87726e-06	0.00047274	ENSDART00000194555.1	FO834828.1	mucin-5AC-like [Source:NCBI gene;Acc:101885779]	lincRNA
ENSDARG00000099408	14.0646	-1.62764	0.464219	-3.5062	0.000454557	0.0131613	ENSDART00000162504.2	BX640537.1		processed_transcript
ENSDARG00000100781	44.4838	-1.60093	0.341479	-4.68823	2.75575e-06	0.000241432	ENSDART00000172078.2	col28a2b	collagen, type XXVIII, alpha 2b [Source:ZFIN;Acc:ZDB-GENE-130530-762]	protein_coding
ENSDARG00000083738	12.7631	-1.58553	0.521921	-3.03787	0.00238254	0.0408646	ENSDART00000119138.2	AL845550.1		scaRNA
ENSDARG00000005485	25.6918	-1.54391	0.478712	-3.22513	0.00125915	0.0269461	ENSDART00000003665.8	ucmab	upper zone of growth plate and cartilage matrix associated b [Source:NCBI gene;Acc:405870]	nonsense_mediated_decay
ENSDARG00000033999	111.379	-1.53581	0.209252	-7.33952	2.14366e-13	1.11119e-10	ENSDART00000141212.2	cyp26a1	cytochrome P450, family 26, subfamily A, polypeptide 1 [Source:NCBI gene;Acc:30381]	protein_coding
ENSDARG00000053358	736.828	-1.53376	0.382336	-4.01155	6.03214e-05	0.00285292	ENSDART00000075392.5	basp1	brain abundant, membrane attached signal protein 1 [Source:NCBI gene;Acc:569631]	protein_coding
ENSDARG00000088130	17.1527	-1.52436	0.473633	-3.21844	0.0012889	0.027363	ENSDART00000052803.8	si:dkey-30c15.10	si:dkey-30c15.10 [Source:ZFIN;Acc:ZDB-GENE-060503-826]	protein_coding
ENSDARG00000067966	46.5459	-1.52177	0.401261	-3.79246	0.000149162	0.00575104	ENSDART00000097991.4	fem1a	fem-1 homolog a [Source:NCBI gene;Acc:327613]	pseudogene
ENSDARG00000099194	160.166	-1.50634	0.22202	-6.7847	1.16325e-11	4.0199e-09	ENSDART00000160017.2	CABZ01058261.1	inner centromere protein [Source:NCBI gene;Acc:572121]	protein_coding
ENSDARG00000098949	24.3878	-1.49676	0.419405	-3.56878	0.000358649	0.0111919	ENSDART00000170553.2	mslna	mesothelin a [Source:ZFIN;Acc:ZDB-GENE-120727-9]	protein_coding
ENSDARG00000117485	81.2582	-1.46898	0.349836	-4.19905	2.68041e-05	0.00154858	ENSDART00000194832.1	FO681323.1		lincRNA
ENSDARG00000076533	13.8215	-1.46652	0.490206	-2.99164	0.00277484	0.0448841	ENSDART00000152969.2	nfe2l1b	nuclear factor, erythroid 2-like 1b [Source:ZFIN;Acc:ZDB-GENE-120319-2]	protein_coding	YES
ENSDARG00000075621	45.9589	-1.43103	0.319615	-4.47736	7.55703e-06	0.00057183	ENSDART00000115088.4	birc5a	baculoviral IAP repeat containing 5a [Source:ZFIN;Acc:ZDB-GENE-030826-1]	protein_coding	YES
ENSDARG00000103907	35.7635	-1.4175	0.337402	-4.2012	2.65501e-05	0.00153966	ENSDART00000167353.2	sgo1	shugoshin 1 [Source:ZFIN;Acc:ZDB-GENE-070112-422]	protein_coding
ENSDARG00000102594	27.6501	-1.41594	0.381599	-3.71054	0.000206818	0.00743628	ENSDART00000161421.2	zgc:194627	zgc:194627 [Source:ZFIN;Acc:ZDB-GENE-081022-132]	protein_coding
ENSDARG00000054030	21.1131	-1.41497	0.407676	-3.47081	0.000518886	0.0143239	ENSDART00000076161.5	hoxb5b	homeobox B5b [Source:NCBI gene;Acc:58052]	protein_coding
ENSDARG00000091271	35.8004	-1.37921	0.331622	-4.15897	3.19688e-05	0.00177551	ENSDART00000138600.3	cenpt	centromere protein T [Source:ZFIN;Acc:ZDB-GENE-030131-3256]	protein_coding
ENSDARG00000021916	26.0175	-1.36046	0.410902	-3.3109	0.000929955	0.0219669	ENSDART00000031490.8	vax1	ventral anterior homeobox 1 [Source:NCBI gene;Acc:373870]	protein_coding
ENSDARG00000115956	2023.43	-1.35469	0.186363	-7.26913	3.61822e-13	1.77683e-10	ENSDART00000181968.1	CABZ01044281.1		protein_coding
ENSDARG00000015076	57.2661	-1.34081	0.322814	-4.15351	3.27418e-05	0.00180768	ENSDART00000126904.2	gja8b	gap junction protein alpha 8 paralog b [Source:ZFIN;Acc:ZDB-GENE-010607-3]	protein_coding
ENSDARG00000007941	26.0458	-1.34014	0.45097	-2.97169	0.00296168	0.046758	ENSDART00000027463.7	hmx4	H6 family homeobox 4 [Source:ZFIN;Acc:ZDB-GENE-060825-142]	protein_coding
ENSDARG00000061468	78.5966	-1.32288	0.233099	-5.6752	1.38528e-08	2.66503e-06	ENSDART00000087684.6	ncaph	non-SMC condensin I complex, subunit H [Source:ZFIN;Acc:ZDB-GENE-070112-652]	protein_coding	YES
ENSDARG00000103754	83.3339	-1.31447	0.227728	-5.77213	7.82742e-09	1.57062e-06	ENSDART00000157940.2	aspm	abnormal spindle microtubule assembly [Source:ZFIN;Acc:ZDB-GENE-050208-620]	protein_coding	YES
ENSDARG00000005098	46.2148	-1.3058	0.28219	-4.62737	3.7034e-06	0.000315567	ENSDART00000135472.2	zgc:86764	zgc:86764 [Source:ZFIN;Acc:ZDB-GENE-040718-435]	protein_coding
ENSDARG00000070239	49.3497	-1.30454	0.272885	-4.78055	1.74817e-06	0.000168158	ENSDART00000147648.3	knl1	kinetochore scaffold 1 [Source:ZFIN;Acc:ZDB-GENE-030131-5437]	protein_coding	YES
ENSDARG00000105178	53.1969	-1.29432	0.418061	-3.09601	0.00196147	0.0363485	ENSDART00000166468.2	erc2	ELKS/RAB6-interacting/CAST family member 2 [Source:ZFIN;Acc:ZDB-GENE-130530-700]	protein_coding
ENSDARG00000070109	70.6763	-1.28532	0.26736	-4.80744	1.52879e-06	0.000155047	ENSDART00000133659.3	ncapg	non-SMC condensin I complex, subunit G [Source:ZFIN;Acc:ZDB-GENE-041111-282]	protein_coding	YES
ENSDARG00000045167	38.7346	-1.27638	0.334018	-3.82128	0.00013276	0.005305	ENSDART00000066411.7	dlgap5	discs, large (Drosophila) homolog-associated protein 5 [Source:ZFIN;Acc:ZDB-GENE-040912-160]	protein_coding	YES
ENSDARG00000070228	71.9974	-1.27592	0.322683	-3.9541	7.68225e-05	0.00342144	ENSDART00000146893.3	cdk6	cyclin-dependent kinase 6 [Source:ZFIN;Acc:ZDB-GENE-060503-786]	protein_coding	YES
ENSDARG00000099927	31.3022	-1.26962	0.332366	-3.81995	0.000133478	0.0053223	ENSDART00000164028.2	dpf1	D4, zinc and double PHD fingers family 1 [Source:ZFIN;Acc:ZDB-GENE-050913-31]	protein_coding
ENSDARG00000026165	581.323	-1.26105	0.254662	-4.95187	7.3504e-07	8.31308e-05	ENSDART00000003503.11	col11a1a	collagen, type XI, alpha 1a [Source:ZFIN;Acc:ZDB-GENE-070209-167]	protein_coding	YES
ENSDARG00000005619	30.9014	-1.25706	0.329755	-3.81211	0.000137787	0.00547075	ENSDART00000003248.8	nek2	NIMA-related kinase 2 [Source:ZFIN;Acc:ZDB-GENE-040426-752]	protein_coding	YES
ENSDARG00000041595	91.6035	-1.24918	0.420865	-2.96814	0.00299612	0.0470795	ENSDART00000140191.2	ces3	carboxylesterase 3 [Source:ZFIN;Acc:ZDB-GENE-030131-9563]	protein_coding
ENSDARG00000053973	7733.34	-1.24712	0.344479	-3.62032	0.000294241	0.00961616	ENSDART00000076082.6	fetub	fetuin B [Source:ZFIN;Acc:ZDB-GENE-050208-4]	protein_coding
ENSDARG00000071694	106.719	-1.23457	0.236035	-5.23044	1.69103e-07	2.44139e-05	ENSDART00000007335.8	ndc80	NDC80 kinetochore complex component [Source:NCBI gene;Acc:445386]	protein_coding	YES
ENSDARG00000020702	19.6985	-1.23213	0.41388	-2.97702	0.00291064	0.0462653	ENSDART00000145851.2	odf2b	outer dense fiber of sperm tails 2b [Source:ZFIN;Acc:ZDB-GENE-041008-119]	retained_intron
ENSDARG00000057323	71.3564	-1.23141	0.254314	-4.84209	1.2848e-06	0.000133198	ENSDART00000144118.3	e2f8	E2F transcription factor 8 [Source:NCBI gene;Acc:565952]	protein_coding	YES
ENSDARG00000078654	227.625	-1.22378	0.179366	-6.82279	8.92895e-12	3.33246e-09	ENSDART00000185217.1	tpx2	TPX2 microtubule nucleation factor [Source:ZFIN;Acc:ZDB-GENE-030131-9652]	protein_coding	YES
ENSDARG00000026882	89.8191	-1.22199	0.240272	-5.08587	3.65948e-07	4.84323e-05	ENSDART00000146768.2	palm1a	paralemmin 1a [Source:ZFIN;Acc:ZDB-GENE-050417-409]	processed_transcript
ENSDARG00000026759	43.7432	-1.21171	0.344303	-3.51932	0.000432654	0.0126946	ENSDART00000172678.2	ldlrb	low density lipoprotein receptor b [Source:ZFIN;Acc:ZDB-GENE-040426-1254]	protein_coding
ENSDARG00000057738	108.827	-1.21072	0.253486	-4.77629	1.78556e-06	0.000170802	ENSDART00000080465.3	hells	helicase, lymphoid specific [Source:ZFIN;Acc:ZDB-GENE-030131-9923]	protein_coding	YES
ENSDARG00000028098	280.084	-1.2099	0.237274	-5.09916	3.41159e-07	4.64698e-05	ENSDART00000034740.7	fut9d	fucosyltransferase 9d [Source:ZFIN;Acc:ZDB-GENE-050309-15]	protein_coding
ENSDARG00000037640	53.2217	-1.19616	0.259801	-4.60412	4.14204e-06	0.000345065	ENSDART00000054823.7	aurkb	aurora kinase B [Source:NCBI gene;Acc:791894]	protein_coding	YES
ENSDARG00000095743	444.158	-1.19138	0.252311	-4.72188	2.33672e-06	0.000210417	ENSDART00000141068.2	sox11b	SRY-box transcription factor 11b [Source:ZFIN;Acc:ZDB-GENE-980526-466]	protein_coding
ENSDARG00000037652	59.4948	-1.18078	0.297447	-3.96971	7.19599e-05	0.00325933	ENSDART00000054843.7	C1H7orf26	zgc:56409 [Source:NCBI gene;Acc:393295]	protein_coding
ENSDARG00000020079	26.3304	-1.17399	0.379071	-3.09703	0.00195472	0.0362956	ENSDART00000015761.10	neil3	nei-like DNA glycosylase 3 [Source:ZFIN;Acc:ZDB-GENE-041114-18]	protein_coding	YES
ENSDARG00000115501	63.5227	-1.16791	0.37487	-3.11552	0.00183622	0.0349951	ENSDART00000186179.1	shisa6	shisa family member 6 [Source:NCBI gene;Acc:796884]	protein_coding
ENSDARG00000043137	47.0098	-1.16275	0.376546	-3.08793	0.00201554	0.0369823	ENSDART00000177126.2	cdca8	cell division cycle associated 8 [Source:NCBI gene;Acc:492815]	protein_coding	YES
ENSDARG00000055133	208.221	-1.16188	0.177976	-6.52828	6.65299e-11	2.10426e-08	ENSDART00000176858.2	cenpf	centromere protein F [Source:ZFIN;Acc:ZDB-GENE-041111-205]	protein_coding	YES
ENSDARG00000019156	33.7806	-1.15254	0.317259	-3.6328	0.00028036	0.00931374	ENSDART00000025356.7	haus5	HAUS augmin-like complex, subunit 5 [Source:ZFIN;Acc:ZDB-GENE-041114-150]	protein_coding
ENSDARG00000011672	60.9391	-1.14902	0.318287	-3.61002	0.000306176	0.00988504	ENSDART00000027301.8	sema3b	sema domain, immunoglobulin domain (Ig), short basic domain, secreted, (semaphorin) 3B [Source:ZFIN;Acc:ZDB-GENE-081105-78]	protein_coding
ENSDARG00000005462	103.876	-1.14825	0.225858	-5.08396	3.69651e-07	4.85778e-05	ENSDART00000188534.1	kif4	kinesin family member 4 [Source:ZFIN;Acc:ZDB-GENE-040426-1545]	protein_coding	YES
ENSDARG00000039687	38.0334	-1.13579	0.312346	-3.63631	0.000276566	0.00924423	ENSDART00000082245.6	zgc:194221	zgc:194221 [Source:ZFIN;Acc:ZDB-GENE-081022-77]	protein_coding
ENSDARG00000053990	2102.41	-1.13041	0.226139	-4.99873	5.77088e-07	6.85926e-05	ENSDART00000188105.1	hmgb2b	high mobility group box 2b [Source:ZFIN;Acc:ZDB-GENE-040912-122]	protein_coding
ENSDARG00000069045	24.9078	-1.12996	0.366681	-3.08159	0.00205902	0.0374066	ENSDART00000100160.4	chtf8	CTF8, chromosome transmission fidelity factor 8 homolog (S. cerevisiae) [Source:ZFIN;Acc:ZDB-GENE-050419-148]	protein_coding
ENSDARG00000079233	26.4642	-1.11954	0.367834	-3.04361	0.00233761	0.0404658	ENSDART00000110903.4	si:ch211-160f23.5	si:ch211-160f23.5 [Source:ZFIN;Acc:ZDB-GENE-030131-704]	protein_coding	YES
ENSDARG00000008551	89.9168	-1.11474	0.265336	-4.20123	2.65471e-05	0.00153966	ENSDART00000007512.7	pole3	polymerase (DNA directed), epsilon 3 (p17 subunit) [Source:ZFIN;Acc:ZDB-GENE-040426-1773]	protein_coding	YES
ENSDARG00000100741	77.0677	-1.10969	0.249895	-4.44063	8.9696e-06	0.000661588	ENSDART00000160060.2	cdc20	cell division cycle 20 homolog [Source:ZFIN;Acc:ZDB-GENE-040426-2044]	protein_coding	YES
ENSDARG00000074927	42.1911	-1.10429	0.321962	-3.42987	0.000603862	0.0159839	ENSDART00000193675.1	bub1bb	BUB1 mitotic checkpoint serine/threonine kinase Bb [Source:ZFIN;Acc:ZDB-GENE-030829-51]	protein_coding	YES
ENSDARG00000024488	361.06	-1.09961	0.1557	-7.06236	1.63694e-12	7.10394e-10	ENSDART00000158227.2	top2a	DNA topoisomerase II alpha [Source:ZFIN;Acc:ZDB-GENE-030131-2453]	protein_coding	YES
ENSDARG00000044491	45.9231	-1.09462	0.280685	-3.89983	9.62594e-05	0.00409179	ENSDART00000065337.5	kif20a	kinesin family member 20A [Source:ZFIN;Acc:ZDB-GENE-050522-252]	protein_coding	YES
ENSDARG00000056248	12029.8	-1.09274	0.202734	-5.39001	7.04551e-08	1.13745e-05	ENSDART00000167528.2	si:dkey-183i3.5	si:dkey-183i3.5 [Source:ZFIN;Acc:ZDB-GENE-030131-8568]	protein_coding
ENSDARG00000079220	49.0057	-1.09059	0.351776	-3.10024	0.00193362	0.0361556	ENSDART00000112803.4	wdr20a	WD repeat domain 20a [Source:ZFIN;Acc:ZDB-GENE-120406-3]	protein_coding
ENSDARG00000100573	69.5731	-1.08837	0.273811	-3.97491	7.04067e-05	0.00322024	ENSDART00000171270.2	ckap2l	cytoskeleton associated protein 2-like [Source:ZFIN;Acc:ZDB-GENE-030131-6690]	protein_coding
ENSDARG00000021794	54.2112	-1.08727	0.263277	-4.12976	3.63138e-05	0.00194728	ENSDART00000125362.5	hmmr	hyaluronan-mediated motility receptor (RHAMM) [Source:ZFIN;Acc:ZDB-GENE-030131-731]	protein_coding	YES
ENSDARG00000045146	152.365	-1.08385	0.256941	-4.21826	2.46193e-05	0.00145386	ENSDART00000066388.4	tomm22	translocase of outer mitochondrial membrane 22 homolog (yeast) [Source:ZFIN;Acc:ZDB-GENE-030131-9810]	protein_coding
ENSDARG00000040224	116.788	-1.08374	0.179333	-6.04319	1.51093e-09	3.61481e-07	ENSDART00000058843.7	krcp	kelch repeat-containing protein [Source:ZFIN;Acc:ZDB-GENE-030131-2126]	protein_coding
ENSDARG00000044781	35.3645	-1.08239	0.354196	-3.0559	0.00224388	0.0393174	ENSDART00000065824.6	bace2	beta-secretase 2 [Source:ZFIN;Acc:ZDB-GENE-041010-68]	protein_coding	YES
ENSDARG00000001558	153.702	-1.08064	0.176623	-6.11832	9.45677e-10	2.35297e-07	ENSDART00000160482.2	kifc1	kinesin family member C1 [Source:ZFIN;Acc:ZDB-GENE-000208-21]	protein_coding	YES
ENSDARG00000101670	83.9626	-1.07769	0.211423	-5.09733	3.44474e-07	4.65814e-05	ENSDART00000170757.2	kntc1	kinetochore associated 1 [Source:ZFIN;Acc:ZDB-GENE-050208-92]	protein_coding
ENSDARG00000043663	69.6573	-1.07306	0.273399	-3.92489	8.67692e-05	0.00379563	ENSDART00000064111.6	faub	FAU ubiquitin like and ribosomal protein S30 fusion b [Source:ZFIN;Acc:ZDB-GENE-050417-416]	protein_coding
ENSDARG00000074379	36.8118	-1.07292	0.343293	-3.12538	0.00177577	0.034101	ENSDART00000109858.3	knstrn	kinetochore localized astrin (SPAG5) binding protein [Source:ZFIN;Acc:ZDB-GENE-081022-187]	protein_coding	YES
ENSDARG00000098912	25.325	-1.06325	0.35095	-3.02964	0.00244846	0.0414616	ENSDART00000162166.2	CU633999.2		antisense
ENSDARG00000008022	38.0911	-1.06231	0.296761	-3.57967	0.000344031	0.010808	ENSDART00000134521.2	kif18a	kinesin family member 18A [Source:ZFIN;Acc:ZDB-GENE-040426-862]	protein_coding	YES
ENSDARG00000102141	134.435	-1.05251	0.278248	-3.78265	0.000155169	0.00595372	ENSDART00000171737.2	ptpn12	protein tyrosine phosphatase non-receptor type 12 [Source:ZFIN;Acc:ZDB-GENE-040426-1441]	protein_coding	YES
ENSDARG00000010948	164.414	-1.04782	0.1792	-5.84723	4.99831e-09	1.07211e-06	ENSDART00000024194.9	kif11	kinesin family member 11 [Source:ZFIN;Acc:ZDB-GENE-020426-1]	protein_coding	YES
ENSDARG00000091150	664.114	-1.04506	0.130149	-8.02972	9.76974e-16	7.01204e-13	ENSDART00000152788.2	mki67	marker of proliferation Ki-67 [Source:ZFIN;Acc:ZDB-GENE-030131-9771]	protein_coding	YES
ENSDARG00000056473	83.9923	-1.04251	0.220616	-4.72543	2.29634e-06	0.000208019	ENSDART00000079222.5	chaf1b	chromatin assembly factor 1, subunit B [Source:ZFIN;Acc:ZDB-GENE-040426-1947]	protein_coding
ENSDARG00000071009	33.5733	-1.04208	0.353329	-2.94931	0.00318482	0.0490556	ENSDART00000155150.2	kif20ba	kinesin family member 20Ba [Source:ZFIN;Acc:ZDB-GENE-041111-213]	protein_coding
ENSDARG00000093584	89.5159	-1.04191	0.314939	-3.30829	0.000938662	0.0221166	ENSDART00000145538.2	zgc:193505	zgc:193505 [Source:ZFIN;Acc:ZDB-GENE-030131-7103]	protein_coding
ENSDARG00000076623	356.162	-1.04176	0.264797	-3.93417	8.34849e-05	0.00366567	ENSDART00000162379.2	col14a1b	collagen, type XIV, alpha 1b [Source:ZFIN;Acc:ZDB-GENE-030131-1985]	protein_coding
ENSDARG00000036700	707.388	-1.03321	0.151907	-6.80159	1.03469e-11	3.64307e-09	ENSDART00000053304.6	si:ch211-114n24.6	si:ch211-114n24.6 [Source:ZFIN;Acc:ZDB-GENE-120214-26]	protein_coding
ENSDARG00000037172	56.551	-1.02952	0.331619	-3.10452	0.00190585	0.0356722	ENSDART00000054057.6	ddrgk1	DDRGK domain containing 1 [Source:NCBI gene;Acc:393263]	protein_coding
ENSDARG00000042894	96.9658	-1.02855	0.21483	-4.78773	1.68678e-06	0.000167431	ENSDART00000047069.7	tyms	thymidylate synthetase [Source:ZFIN;Acc:ZDB-GENE-040426-59]	protein_coding	YES
ENSDARG00000019601	166.055	-1.02118	0.253187	-4.03329	5.50018e-05	0.00265217	ENSDART00000151248.4	col12a1b	collagen, type XII, alpha 1b [Source:ZFIN;Acc:ZDB-GENE-120215-116]	protein_coding
ENSDARG00000038066	140.043	-1.02022	0.195243	-5.22539	1.73793e-07	2.47568e-05	ENSDART00000055490.7	kpna2	karyopherin alpha 2 (RAG cohort 1, importin alpha 1) [Source:ZFIN;Acc:ZDB-GENE-040718-22]	protein_coding
ENSDARG00000077029	53.4207	-1.01269	0.263111	-3.84889	0.000118654	0.00484185	ENSDART00000133121.3	bub1	BUB1 mitotic checkpoint serine/threonine kinase [Source:ZFIN;Acc:ZDB-GENE-081104-75]	protein_coding	YES
ENSDARG00000095615	126.853	-1.01224	0.278975	-3.62841	0.000285168	0.00940199	ENSDART00000134980.3	si:dkeyp-86h10.3	si:dkeyp-86h10.3 [Source:ZFIN;Acc:ZDB-GENE-100922-65]	protein_coding
ENSDARG00000062152	110.363	-0.995334	0.248734	-4.0016	6.29148e-05	0.00294249	ENSDART00000142027.3	chaf1a	chromatin assembly factor 1, subunit A (p150) [Source:NCBI gene;Acc:563212]	protein_coding
ENSDARG00000039951	43.5646	-0.9928	0.33552	-2.95899	0.0030865	0.0478382	ENSDART00000097651.5	si:ch211-87j1.4	si:ch211-87j1.4 [Source:ZFIN;Acc:ZDB-GENE-131127-49]	protein_coding
ENSDARG00000058471	61.5958	-0.988577	0.273957	-3.60851	0.000307958	0.0099254	ENSDART00000139877.2	plk1	polo-like kinase 1 (Drosophila) [Source:ZFIN;Acc:ZDB-GENE-021115-7]	processed_transcript	YES
ENSDARG00000100797	215.503	-0.988026	0.243302	-4.0609	4.88846e-05	0.00243913	ENSDART00000170729.2	CABZ01076996.1	nephronectin-like [Source:NCBI gene;Acc:101884488]	protein_coding
ENSDARG00000076659	133.944	-0.979898	0.181821	-5.38937	7.0706e-08	1.13745e-05	ENSDART00000163739.2	cdca7b	cell division cycle associated 7b [Source:ZFIN;Acc:ZDB-GENE-030131-607]	retained_intron
ENSDARG00000011094	120.038	-0.979444	0.192734	-5.08183	3.73809e-07	4.87807e-05	ENSDART00000185803.1	ccna2	cyclin A2 [Source:ZFIN;Acc:ZDB-GENE-020418-1]	protein_coding	YES
ENSDARG00000075833	33.8152	-0.975708	0.31197	-3.12756	0.00176261	0.0339794	ENSDART00000112109.5	lyve1a	lymphatic vessel endothelial hyaluronic receptor 1a [Source:ZFIN;Acc:ZDB-GENE-031118-138]	protein_coding
ENSDARG00000087093	107.88	-0.967589	0.248449	-3.89451	9.83957e-05	0.0041731	ENSDART00000151625.3	si:ch211-157c3.4	si:ch211-157c3.4 [Source:ZFIN;Acc:ZDB-GENE-030131-8454]	protein_coding
ENSDARG00000079202	86.627	-0.965104	0.236405	-4.08242	4.45691e-05	0.00227584	ENSDART00000136796.2	parp2	poly (ADP-ribose) polymerase 2 [Source:ZFIN;Acc:ZDB-GENE-031113-6]	protein_coding	YES
ENSDARG00000078155	36.0265	-0.965022	0.31445	-3.06892	0.00214834	0.0382783	ENSDART00000132659.2	inavaa	innate immunity activator a [Source:ZFIN;Acc:ZDB-GENE-081105-161]	protein_coding
ENSDARG00000102483	80.4334	-0.958952	0.242683	-3.95146	7.76749e-05	0.00345117	ENSDART00000166209.2	numa1	nuclear mitotic apparatus protein 1 [Source:ZFIN;Acc:ZDB-GENE-110517-1]	protein_coding
ENSDARG00000099744	1198.55	-0.957415	0.230124	-4.16043	3.17649e-05	0.00176945	ENSDART00000167860.2	gap43	growth associated protein 43 [Source:ZFIN;Acc:ZDB-GENE-990415-87]	protein_coding	YES
ENSDARG00000006896	61.2397	-0.956832	0.257731	-3.71252	0.000205206	0.00740688	ENSDART00000021100.7	lhx6	LIM homeobox 6 [Source:ZFIN;Acc:ZDB-GENE-041025-1]	protein_coding
ENSDARG00000063385	130.952	-0.955586	0.196525	-4.8624	1.1597e-06	0.000122961	ENSDART00000139438.2	cenpe	centromere protein E [Source:ZFIN;Acc:ZDB-GENE-060929-860]	processed_transcript	YES
ENSDARG00000002403	263.736	-0.950022	0.152568	-6.22689	4.75794e-10	1.28678e-07	ENSDART00000003314.9	nusap1	nucleolar and spindle associated protein 1 [Source:NCBI gene;Acc:567446]	protein_coding	YES
ENSDARG00000075733	109.735	-0.948725	0.276682	-3.42894	0.000605954	0.0160166	ENSDART00000144392.2	zyx	zyxin [Source:ZFIN;Acc:ZDB-GENE-070928-18]	protein_coding
ENSDARG00000086411	81.9174	-0.94434	0.311231	-3.0342	0.00241172	0.0411005	ENSDART00000101091.5	srsf10b	serine and arginine rich splicing factor 10b [Source:ZFIN;Acc:ZDB-GENE-040426-1415]	protein_coding	YES
ENSDARG00000079581	63.4982	-0.942955	0.313846	-3.00451	0.00266007	0.04389	ENSDART00000155840.3	nyap2a	neuronal tyrosine-phosphorylated phosphoinositide-3-kinase adaptor 2a [Source:ZFIN;Acc:ZDB-GENE-131121-129]	protein_coding
ENSDARG00000038882	158.639	-0.937606	0.208876	-4.48882	7.16194e-06	0.00055456	ENSDART00000130413.4	smc4	structural maintenance of chromosomes 4 [Source:ZFIN;Acc:ZDB-GENE-020419-21]	protein_coding	YES
ENSDARG00000014041	78.6608	-0.93335	0.2106	-4.43186	9.34239e-06	0.000683095	ENSDART00000140597.2	smarcad1a	SWI/SNF-related, matrix-associated actin-dependent regulator of chromatin, subfamily a, containing DEAD/H box 1 a [Source:NCBI gene;Acc:557875]	retained_intron
ENSDARG00000070337	122.962	-0.932927	0.22104	-4.22062	2.43629e-05	0.0014457	ENSDART00000103131.5	hoxc1a	homeobox C1a [Source:NCBI gene;Acc:58046]	protein_coding
ENSDARG00000115266	81.3104	-0.931529	0.278255	-3.34775	0.000814716	0.0199258	ENSDART00000184369.1	imp3	IMP U3 small nucleolar ribonucleoprotein 3 [Source:ZFIN;Acc:ZDB-GENE-040426-1062]	protein_coding
ENSDARG00000037997	3591.83	-0.930383	0.184666	-5.0382	4.69926e-07	5.80748e-05	ENSDART00000055380.6	tubb5	tubulin, beta 5 [Source:ZFIN;Acc:ZDB-GENE-031110-4]	protein_coding
ENSDARG00000013705	53.7295	-0.923018	0.259841	-3.55224	0.000381966	0.0116659	ENSDART00000003834.10	ccm2	CCM2 scaffold protein [Source:NCBI gene;Acc:436586]	protein_coding
ENSDARG00000086569	166.671	-0.921773	0.265852	-3.46724	0.000525833	0.0144303	ENSDART00000132460.2	zgc:172051	zgc:172051 [Source:ZFIN;Acc:ZDB-GENE-080219-23]	protein_coding
ENSDARG00000007221	50.2838	-0.913456	0.297266	-3.07286	0.00212021	0.0381169	ENSDART00000021788.9	pbk	PDZ binding kinase [Source:NCBI gene;Acc:360218]	protein_coding	YES
ENSDARG00000055192	18400.2	-0.911525	0.202582	-4.49954	6.81009e-06	0.000530083	ENSDART00000147832.2	zgc:136930	zgc:136930 [Source:ZFIN;Acc:ZDB-GENE-060312-16]	processed_transcript
ENSDARG00000016830	165.85	-0.911335	0.250083	-3.64413	0.000268294	0.00905944	ENSDART00000005337.10	rimkla	ribosomal modification protein rimK-like family member A [Source:NCBI gene;Acc:447815]	protein_coding
ENSDARG00000116163	36.5749	-0.905149	0.298075	-3.03665	0.00239227	0.040956	ENSDART00000182641.1	BX322657.4		protein_coding
ENSDARG00000021113	4263.96	-0.905135	0.223564	-4.04867	5.151e-05	0.00252955	ENSDART00000151784.2	ptmaa	prothymosin alpha a [Source:NCBI gene;Acc:335707]	processed_transcript
ENSDARG00000010160	14144.4	-0.904813	0.230937	-3.91801	8.92826e-05	0.00386511	ENSDART00000128613.4	rps15a	ribosomal protein S15a [Source:NCBI gene;Acc:336764]	protein_coding
ENSDARG00000096554	86.9734	-0.901495	0.238604	-3.77821	0.000157958	0.00602794	ENSDART00000152299.2	si:dkey-25o16.4	si:dkey-25o16.4 [Source:ZFIN;Acc:ZDB-GENE-030131-969]	protein_coding	YES
ENSDARG00000051923	87.7614	-0.892531	0.214514	-4.16071	3.17255e-05	0.00176945	ENSDART00000149207.2	ccnb1	cyclin B1 [Source:ZFIN;Acc:ZDB-GENE-000406-10]	protein_coding	YES
ENSDARG00000076228	61.6532	-0.89206	0.256765	-3.47422	0.000512332	0.0142271	ENSDART00000109849.5	kif2c	kinesin family member 2C [Source:ZFIN;Acc:ZDB-GENE-070912-298]	protein_coding	YES
ENSDARG00000098868	55.8298	-0.891133	0.299324	-2.97715	0.00290939	0.0462653	ENSDART00000171687.2	XPO5	si:ch211-233m11.2 [Source:ZFIN;Acc:ZDB-GENE-081107-24]	protein_coding
ENSDARG00000100789	400.758	-0.889596	0.291068	-3.05632	0.0022407	0.0392985	ENSDART00000157753.2	plgrkt	plasminogen receptor, C-terminal lysine transmembrane protein [Source:ZFIN;Acc:ZDB-GENE-050809-125]	protein_coding
ENSDARG00000036944	300.797	-0.887878	0.180794	-4.911	9.06136e-07	9.94671e-05	ENSDART00000187622.1	ensaa	endosulfine alpha a [Source:NCBI gene;Acc:569530]	protein_coding
ENSDARG00000034885	45.0076	-0.882305	0.28919	-3.05096	0.00228115	0.0397636	ENSDART00000004514.7	bet1	Bet1 golgi vesicular membrane trafficking protein [Source:ZFIN;Acc:ZDB-GENE-040625-3]	protein_coding
ENSDARG00000100918	70.709	-0.881259	0.234752	-3.754	0.000174035	0.00646945	ENSDART00000172567.2	prc1a	protein regulator of cytokinesis 1a [Source:ZFIN;Acc:ZDB-GENE-020801-3]	protein_coding
ENSDARG00000021720	268.013	-0.878921	0.173899	-5.05421	4.32182e-07	5.37663e-05	ENSDART00000154878.3	col7a1	collagen, type VII, alpha 1 [Source:ZFIN;Acc:ZDB-GENE-030131-2427]	protein_coding
ENSDARG00000052747	265.114	-0.876814	0.236805	-3.70268	0.000213333	0.00758286	ENSDART00000083534.6	gpatch3	G patch domain containing 3 [Source:ZFIN;Acc:ZDB-GENE-070112-902]	protein_coding
ENSDARG00000042961	103.344	-0.873659	0.194176	-4.49931	6.81742e-06	0.000530083	ENSDART00000063075.6	zgc:100920	zgc:100920 [Source:ZFIN;Acc:ZDB-GENE-040801-156]	protein_coding
ENSDARG00000060349	304.213	-0.871605	0.288281	-3.02346	0.00249905	0.0420892	ENSDART00000146001.4	wasf1	WASP family member 1 [Source:ZFIN;Acc:ZDB-GENE-070705-555]	protein_coding
ENSDARG00000029445	1597.67	-0.869219	0.230419	-3.77234	0.000161726	0.00614658	ENSDART00000143781.3	eif1b	eukaryotic translation initiation factor 1B [Source:ZFIN;Acc:ZDB-GENE-040426-1109]	protein_coding
ENSDARG00000102245	137.058	-0.86887	0.193049	-4.50078	6.77039e-06	0.000530083	ENSDART00000159204.2	tk1	thymidine kinase 1, soluble [Source:ZFIN;Acc:ZDB-GENE-030131-5801]	protein_coding	YES
ENSDARG00000075015	1552.71	-0.867354	0.25701	-3.37479	0.000738722	0.0185001	ENSDART00000115243.5	soul5	heme-binding protein soul5 [Source:ZFIN;Acc:ZDB-GENE-110718-2]	protein_coding
ENSDARG00000059841	153.914	-0.863728	0.279745	-3.08756	0.0020181	0.0369823	ENSDART00000083633.6	exosc1	exosome component 1 [Source:ZFIN;Acc:ZDB-GENE-080926-3]	protein_coding
ENSDARG00000078069	266.763	-0.861746	0.171403	-5.02761	4.96642e-07	6.05741e-05	ENSDART00000112155.3	rrm2	ribonucleotide reductase M2 polypeptide [Source:NCBI gene;Acc:30733]	protein_coding	YES
ENSDARG00000056151	1238.52	-0.860726	0.163711	-5.25761	1.45944e-07	2.16147e-05	ENSDART00000078594.4	tyrp1b	tyrosinase-related protein 1b [Source:ZFIN;Acc:ZDB-GENE-040718-249]	protein_coding
ENSDARG00000074691	49.5678	-0.860254	0.282877	-3.04109	0.00235724	0.0406984	ENSDART00000143859.2	mms22l	MMS22-like, DNA repair protein [Source:NCBI gene;Acc:563411]	protein_coding	YES
ENSDARG00000014943	71.7224	-0.859946	0.249558	-3.44588	0.000569205	0.0153275	ENSDART00000012241.10	kif23	kinesin family member 23 [Source:ZFIN;Acc:ZDB-GENE-991019-4]	protein_coding	YES
ENSDARG00000006065	109.74	-0.857269	0.243446	-3.52139	0.000429284	0.0126444	ENSDART00000140526.4	znf385b	zinc finger protein 385B [Source:NCBI gene;Acc:368405]	protein_coding
ENSDARG00000004576	57.3452	-0.853185	0.262187	-3.2541	0.0011375	0.0253003	ENSDART00000043866.7	plk4	polo-like kinase 4 (Drosophila) [Source:NCBI gene;Acc:368390]	protein_coding
ENSDARG00000008748	260.684	-0.852626	0.215351	-3.95923	7.51915e-05	0.00336486	ENSDART00000014188.7	ube2na	ubiquitin-conjugating enzyme E2Na [Source:ZFIN;Acc:ZDB-GENE-040426-2873]	protein_coding
ENSDARG00000076966	140.786	-0.847583	0.281523	-3.01071	0.00260636	0.0433101	ENSDART00000108771.4	pagr1	PAXIP1 associated glutamate-rich protein 1 [Source:ZFIN;Acc:ZDB-GENE-030131-4801]	protein_coding
ENSDARG00000101975	49.2897	-0.846565	0.254077	-3.33192	0.000862482	0.020714	ENSDART00000159151.2	si:dkey-225f5.4	si:dkey-225f5.4 [Source:ZFIN;Acc:ZDB-GENE-030131-305]	protein_coding
ENSDARG00000056659	110.137	-0.844645	0.26104	-3.23569	0.0012135	0.0264854	ENSDART00000114470.4	ttbk1b	tau tubulin kinase 1b [Source:ZFIN;Acc:ZDB-GENE-100609-5]	protein_coding
ENSDARG00000099616	184.185	-0.841147	0.20297	-4.14419	3.41017e-05	0.00186619	ENSDART00000164952.2	FP236734.1		lincRNA
ENSDARG00000017744	124.52	-0.840133	0.205213	-4.09395	4.24086e-05	0.00219221	ENSDART00000109416.4	smc2	structural maintenance of chromosomes 2 [Source:ZFIN;Acc:ZDB-GENE-030131-105]	protein_coding	YES
ENSDARG00000061621	85.4912	-0.838943	0.222669	-3.76767	0.000164779	0.00622457	ENSDART00000149408.3	them4	thioesterase superfamily member 4 [Source:ZFIN;Acc:ZDB-GENE-070112-982]	protein_coding	YES
ENSDARG00000104517	1457.14	-0.838676	0.237264	-3.53478	0.000408119	0.0122576	ENSDART00000165065.3	uqcr10	ubiquinol-cytochrome c reductase, complex III subunit X [Source:ZFIN;Acc:ZDB-GENE-170406-3]	protein_coding
ENSDARG00000105590	228.758	-0.836684	0.25263	-3.3119	0.000926645	0.0219167	ENSDART00000173879.2	si:cabz01007794.1	si:cabz01007794.1 [Source:ZFIN;Acc:ZDB-GENE-160728-147]	protein_coding
ENSDARG00000098650	70.0338	-0.836264	0.228797	-3.65505	0.000257135	0.00875619	ENSDART00000161130.2	iqgap3	IQ motif containing GTPase activating protein 3 [Source:ZFIN;Acc:ZDB-GENE-160226-1]	protein_coding
ENSDARG00000098432	131.957	-0.83589	0.220181	-3.79637	0.000146828	0.00568456	ENSDART00000168722.2	paf1	PAF1 homolog, Paf1/RNA polymerase II complex component [Source:NCBI gene;Acc:553020]	protein_coding	YES
ENSDARG00000070314	61.4904	-0.833247	0.283167	-2.9426	0.00325472	0.0497023	ENSDART00000168327.2	cald1a	caldesmon 1a [Source:ZFIN;Acc:ZDB-GENE-030131-1629]	processed_transcript
ENSDARG00000056481	353.034	-0.831941	0.249202	-3.33842	0.000842549	0.02034	ENSDART00000078982.5	vat1	vesicle amine transport 1 [Source:NCBI gene;Acc:368752]	protein_coding	YES
ENSDARG00000060537	123.524	-0.831435	0.271825	-3.05871	0.0022229	0.039023	ENSDART00000149775.2	atad2b	ATPase family AAA domain containing 2B [Source:ZFIN;Acc:ZDB-GENE-110411-210]	protein_coding
ENSDARG00000060041	198.686	-0.829692	0.156621	-5.29744	1.17436e-07	1.78168e-05	ENSDART00000084174.6	lig1	ligase I, DNA, ATP-dependent [Source:ZFIN;Acc:ZDB-GENE-110404-2]	protein_coding	YES
ENSDARG00000006003	107.591	-0.829644	0.200279	-4.14244	3.43629e-05	0.00187072	ENSDART00000013961.7	mycla	MYCL proto-oncogene, bHLH transcription factor a [Source:NCBI gene;Acc:405873]	protein_coding
ENSDARG00000058270	195.528	-0.826672	0.198123	-4.17252	3.01249e-05	0.00170941	ENSDART00000081122.7	si:ch211-114l13.7	si:ch211-114l13.7 [Source:NCBI gene;Acc:567859]	protein_coding
ENSDARG00000040110	64.0594	-0.826362	0.250337	-3.301	0.000963393	0.0225287	ENSDART00000192467.1	kif20bb	kinesin family member 20Bb [Source:ZFIN;Acc:ZDB-GENE-030131-9684]	protein_coding
ENSDARG00000070340	108.807	-0.815682	0.184211	-4.42799	9.5117e-06	0.00068532	ENSDART00000139319.2	hoxc5a	homeobox C5a [Source:NCBI gene;Acc:30379]	protein_coding
ENSDARG00000055930	149.178	-0.814583	0.252366	-3.22778	0.00124756	0.0268982	ENSDART00000153343.2	zc3h7bb	zinc finger CCCH-type containing 7Bb [Source:ZFIN;Acc:ZDB-GENE-080208-7]	protein_coding
ENSDARG00000005454	138.614	-0.810465	0.183031	-4.42801	9.51064e-06	0.00068532	ENSDART00000162399.2	tacc3	transforming, acidic coiled-coil containing protein 3 [Source:ZFIN;Acc:ZDB-GENE-050522-327]	protein_coding	YES
ENSDARG00000015221	404.613	-0.80762	0.240729	-3.3549	0.000793943	0.0195908	ENSDART00000003221.8	nsrp1	nuclear speckle splicing regulatory protein 1 [Source:NCBI gene;Acc:323926]	protein_coding
ENSDARG00000070477	109.747	-0.806121	0.247287	-3.25986	0.00111466	0.0249409	ENSDART00000123089.3	dnajc2	DnaJ (Hsp40) homolog, subfamily C, member 2 [Source:NCBI gene;Acc:403080]	protein_coding
ENSDARG00000035798	353.391	-0.80415	0.188494	-4.26618	1.9885e-05	0.0012336	ENSDART00000139083.2	gngt1	guanine nucleotide binding protein (G protein), gamma transducing activity polypeptide 1 [Source:ZFIN;Acc:ZDB-GENE-030131-7596]	protein_coding	YES
ENSDARG00000100263	195.65	-0.803115	0.207799	-3.86486	0.000111153	0.00462995	ENSDART00000180660.1	C6H3orf18	si:ch211-161c3.5 [Source:ZFIN;Acc:ZDB-GENE-131127-409]	protein_coding
ENSDARG00000099799	156.663	-0.800887	0.216599	-3.69756	0.00021768	0.00764997	ENSDART00000162551.2	si:dkey-11f4.16	si:dkey-11f4.16 [Source:ZFIN;Acc:ZDB-GENE-070912-357]	protein_coding
ENSDARG00000039099	91.8305	-0.800603	0.232534	-3.44295	0.000575403	0.0154055	ENSDART00000057101.5	aep1	aerolysin-like protein [Source:NCBI gene;Acc:503710]	protein_coding
ENSDARG00000011333	110.673	-0.797182	0.268998	-2.96352	0.00304143	0.0475285	ENSDART00000154925.3	arhgap33	Rho GTPase activating protein 33 [Source:ZFIN;Acc:ZDB-GENE-121105-12]	protein_coding
ENSDARG00000003395	84.2335	-0.795734	0.257081	-3.09526	0.00196641	0.0363739	ENSDART00000156697.3	col4a3	collagen, type IV, alpha 3 [Source:ZFIN;Acc:ZDB-GENE-070802-4]	protein_coding
ENSDARG00000039133	187.368	-0.794796	0.195575	-4.06389	4.82623e-05	0.00242103	ENSDART00000058400.7	lamb4	laminin, beta 4 [Source:NCBI gene;Acc:286831]	protein_coding
ENSDARG00000009346	324.738	-0.794722	0.190788	-4.16548	3.10702e-05	0.00174639	ENSDART00000128110.4	caprin1a	cell cycle associated protein 1a [Source:ZFIN;Acc:ZDB-GENE-040801-226]	protein_coding
ENSDARG00000060917	94.0155	-0.793799	0.213074	-3.72546	0.000194959	0.00710096	ENSDART00000113574.4	anln	anillin, actin binding protein [Source:ZFIN;Acc:ZDB-GENE-030131-4486]	protein_coding	YES
ENSDARG00000076074	214.782	-0.79191	0.183191	-4.32285	1.54025e-05	0.00101874	ENSDART00000140960.2	dda1	DET1 and DDB1 associated 1 [Source:NCBI gene;Acc:796589]	protein_coding
ENSDARG00000025309	85.8188	-0.791875	0.245436	-3.22641	0.00125355	0.0269063	ENSDART00000034245.7	dpf3	D4, zinc and double PHD fingers, family 3 [Source:NCBI gene;Acc:562738]	protein_coding
ENSDARG00000059582	67.1735	-0.791014	0.261878	-3.02054	0.00252323	0.0422675	ENSDART00000082955.5	sowahcb	sosondowah ankyrin repeat domain family Cb [Source:ZFIN;Acc:ZDB-GENE-061215-96]	protein_coding
ENSDARG00000037397	211.192	-0.786599	0.182819	-4.3026	1.68807e-05	0.00108251	ENSDART00000137795.3	ssrp1a	structure specific recognition protein 1a [Source:ZFIN;Acc:ZDB-GENE-031118-9]	protein_coding
ENSDARG00000101043	561.686	-0.783627	0.186766	-4.19577	2.71941e-05	0.00156627	ENSDART00000157729.2	ppl	periplakin [Source:ZFIN;Acc:ZDB-GENE-041008-196]	protein_coding
ENSDARG00000069671	61.0554	-0.782982	0.259102	-3.02191	0.00251189	0.0421911	ENSDART00000136209.2	maip1	matrix AAA peptidase interacting protein 1 [Source:ZFIN;Acc:ZDB-GENE-050506-22]	retained_intron
ENSDARG00000029724	204.326	-0.780639	0.210324	-3.71161	0.000205943	0.00741913	ENSDART00000139482.2	pqbp1	polyglutamine binding protein 1 [Source:ZFIN;Acc:ZDB-GENE-030616-158]	protein_coding
ENSDARG00000022564	173.259	-0.780046	0.207184	-3.765	0.00016655	0.00626611	ENSDART00000028294.5	C18H11orf58	zgc:56106 [Source:NCBI gene;Acc:393163]	protein_coding
ENSDARG00000030999	60.7807	-0.779213	0.228518	-3.40985	0.000649996	0.016746	ENSDART00000146580.3	mybl1	v-myb avian myeloblastosis viral oncogene homolog-like 1 [Source:ZFIN;Acc:ZDB-GENE-041111-281]	protein_coding	YES
ENSDARG00000063213	91.7082	-0.775928	0.223424	-3.4729	0.000514874	0.0142553	ENSDART00000133020.2	mtif2	mitochondrial translational initiation factor 2 [Source:ZFIN;Acc:ZDB-GENE-030131-1092]	retained_intron
ENSDARG00000063631	287.118	-0.775774	0.241653	-3.21029	0.00132603	0.0278974	ENSDART00000137398.3	VIT	si:ch1073-291c23.1 [Source:ZFIN;Acc:ZDB-GENE-050208-114]	protein_coding
ENSDARG00000044255	78.3106	-0.775596	0.223505	-3.47015	0.000520173	0.0143382	ENSDART00000141243.2	rbm18	RNA binding motif protein 18 [Source:NCBI gene;Acc:393766]	processed_transcript
ENSDARG00000040534	984.701	-0.7755	0.2405	-3.22453	0.00126177	0.0269588	ENSDART00000059321.5	epcam	epithelial cell adhesion molecule [Source:ZFIN;Acc:ZDB-GENE-040426-2209]	protein_coding
ENSDARG00000016260	264.891	-0.771261	0.216349	-3.56489	0.000364011	0.0112902	ENSDART00000143341.3	fxr2	fragile X mental retardation, autosomal homolog 2 [Source:ZFIN;Acc:ZDB-GENE-040426-943]	protein_coding
ENSDARG00000045909	311.665	-0.767663	0.254367	-3.01793	0.00254507	0.042557	ENSDART00000138500.4	dynlt1	dynein, light chain, Tctex-type 1 [Source:ZFIN;Acc:ZDB-GENE-041210-9]	protein_coding
ENSDARG00000042535	623.542	-0.767211	0.218874	-3.50527	0.00045615	0.0131613	ENSDART00000062370.4	actc1a	actin alpha cardiac muscle 1a [Source:ZFIN;Acc:ZDB-GENE-040520-4]	protein_coding
ENSDARG00000005993	46.5431	-0.76491	0.25902	-2.95309	0.00314605	0.0485998	ENSDART00000134941.2	prc1b	protein regulator of cytokinesis 1b [Source:ZFIN;Acc:ZDB-GENE-040426-777]	protein_coding	YES
ENSDARG00000099175	3549.21	-0.764032	0.210462	-3.63027	0.000283126	0.00936775	ENSDART00000193786.1	hmgb1a	high mobility group box 1a [Source:ZFIN;Acc:ZDB-GENE-030131-341]	protein_coding	YES
ENSDARG00000034624	83.7815	-0.760416	0.215979	-3.52079	0.000430265	0.0126444	ENSDART00000137121.2	nuf2	UF2 component of NDC80 kinetochore complex [Source:NCBI gene;Acc:393280]	protein_coding	YES
ENSDARG00000042670	209.102	-0.760226	0.207894	-3.6568	0.000255386	0.00871255	ENSDART00000149236.2	eps15l1a	epidermal growth factor receptor pathway substrate 15-like 1a [Source:ZFIN;Acc:ZDB-GENE-060503-274]	protein_coding
ENSDARG00000069242	212.466	-0.760084	0.205241	-3.70337	0.000212755	0.00757677	ENSDART00000100592.5	pdia5	protein disulfide isomerase family A, member 5 [Source:ZFIN;Acc:ZDB-GENE-030521-5]	protein_coding	YES
ENSDARG00000056639	465.295	-0.759465	0.249319	-3.04616	0.00231786	0.0402358	ENSDART00000141051.4	carmil2	capping protein regulator and myosin 1 linker 2 [Source:ZFIN;Acc:ZDB-GENE-050419-197]	protein_coding
ENSDARG00000058011	144.357	-0.755211	0.230929	-3.27032	0.00107426	0.0244176	ENSDART00000080810.6	arxa	aristaless related homeobox a [Source:NCBI gene;Acc:30657]	protein_coding
ENSDARG00000002479	71.7595	-0.752498	0.219348	-3.43062	0.000602214	0.015963	ENSDART00000015401.7	ercc6l	excision repair cross-complementation group 6-like [Source:NCBI gene;Acc:100005291]	protein_coding
ENSDARG00000033889	125.514	-0.751858	0.230431	-3.26283	0.00110307	0.0247705	ENSDART00000132790.4	spty2d1	SPT2 chromatin protein domain containing 1 [Source:NCBI gene;Acc:337191]	protein_coding
ENSDARG00000005058	160.221	-0.751078	0.191759	-3.91678	8.97402e-05	0.00386511	ENSDART00000113351.5	ncapd2	non-SMC condensin I complex, subunit D2 [Source:ZFIN;Acc:ZDB-GENE-050506-59]	protein_coding	YES
ENSDARG00000030972	154.211	-0.750775	0.189047	-3.97137	7.14614e-05	0.00325254	ENSDART00000021336.7	dnaja1	DnaJ heat shock protein family (Hsp40) member A1 [Source:ZFIN;Acc:ZDB-GENE-030131-2642]	protein_coding
ENSDARG00000055639	316.789	-0.750702	0.174076	-4.3125	1.61422e-05	0.00104958	ENSDART00000078018.5	ruvbl2	RuvB-like AAA ATPase 2 [Source:NCBI gene;Acc:317678]	protein_coding
ENSDARG00000076283	372.828	-0.75064	0.17111	-4.38688	1.14986e-05	0.000800653	ENSDART00000114294.2	snrpd3l	small nuclear ribonucleoprotein D3 polypeptide, like [Source:ZFIN;Acc:ZDB-GENE-030131-5219]	protein_coding
ENSDARG00000102624	127.717	-0.749321	0.18587	-4.03142	5.54413e-05	0.00266647	ENSDART00000161548.2	kif22	kinesin family member 22 [Source:NCBI gene;Acc:561788]	protein_coding
ENSDARG00000014591	915.951	-0.747266	0.154687	-4.83082	1.35974e-06	0.000140188	ENSDART00000018255.8	ilf2	interleukin enhancer binding factor 2 [Source:NCBI gene;Acc:406517]	protein_coding	YES
ENSDARG00000009610	123.222	-0.746646	0.186949	-3.99385	6.50079e-05	0.00301769	ENSDART00000040534.8	rgs12a	regulator of G protein signaling 12a [Source:ZFIN;Acc:ZDB-GENE-030131-2614]	protein_coding
ENSDARG00000004492	148.22	-0.746288	0.185421	-4.02483	5.70154e-05	0.00272114	ENSDART00000027772.10	pcyt1ab	phosphate cytidylyltransferase 1, choline, alpha b [Source:ZFIN;Acc:ZDB-GENE-050522-114]	protein_coding
ENSDARG00000068432	123.089	-0.746107	0.187016	-3.98954	6.62023e-05	0.00306551	ENSDART00000184630.1	si:dkey-56m19.5	si:dkey-56m19.5 [Source:ZFIN;Acc:ZDB-GENE-030131-226]	protein_coding
ENSDARG00000033171	91.3169	-0.74374	0.229286	-3.24372	0.00117979	0.0259319	ENSDART00000147796.2	trappc6bl	trafficking protein particle complex 6b-like [Source:ZFIN;Acc:ZDB-GENE-040426-1602]	protein_coding	YES
ENSDARG00000040778	99.0465	-0.741064	0.226599	-3.27037	0.00107405	0.0244176	ENSDART00000059756.5	ralba	v-ral simian leukemia viral oncogene homolog Ba (ras related) [Source:ZFIN;Acc:ZDB-GENE-040801-267]	protein_coding	YES
ENSDARG00000104359	244.291	-0.740367	0.228288	-3.24313	0.00118226	0.0259555	ENSDART00000170518.2	anxa1c	annexin A1c [Source:ZFIN;Acc:ZDB-GENE-030131-5274]	retained_intron
ENSDARG00000097102	3001.45	-0.740096	0.171232	-4.32218	1.54494e-05	0.00101874	ENSDART00000155252.3	si:ch73-281n10.2	si:ch73-281n10.2 [Source:ZFIN;Acc:ZDB-GENE-131120-172]	protein_coding
ENSDARG00000094730	685.361	-0.737337	0.21958	-3.35794	0.000785269	0.0194607	ENSDART00000046209.8	acbd7	acyl-CoA binding domain containing 7 [Source:ZFIN;Acc:ZDB-GENE-050913-108]	protein_coding
ENSDARG00000058371	11822.7	-0.73678	0.244754	-3.01029	0.00261	0.043332	ENSDART00000129044.4	krt5	keratin 5 [Source:ZFIN;Acc:ZDB-GENE-991110-23]	protein_coding	YES
ENSDARG00000074676	308.996	-0.736537	0.174068	-4.23131	2.3233e-05	0.00140888	ENSDART00000112345.4	rprd2b	regulation of nuclear pre-mRNA domain containing 2b [Source:ZFIN;Acc:ZDB-GENE-110719-1]	protein_coding
ENSDARG00000007960	6600.62	-0.735868	0.179254	-4.10517	4.04016e-05	0.00209503	ENSDART00000148447.3	hnrnpaba	heterogeneous nuclear ribonucleoprotein A/Ba [Source:ZFIN;Acc:ZDB-GENE-030131-185]	protein_coding
ENSDARG00000104701	722.915	-0.735573	0.222088	-3.31208	0.000926047	0.0219167	ENSDART00000165541.2	map7d1b	MAP7 domain containing 1b [Source:ZFIN;Acc:ZDB-GENE-080215-23]	protein_coding
ENSDARG00000039827	188.522	-0.733547	0.206052	-3.56001	0.000370846	0.0114197	ENSDART00000058255.5	bbs5	Bardet-Biedl syndrome 5 [Source:NCBI gene;Acc:393269]	protein_coding
ENSDARG00000116871	1012.56	-0.733196	0.156956	-4.67135	2.99221e-06	0.000260924	ENSDART00000184738.1	BX284638.2	wu:fb95e10 [Source:NCBI gene;Acc:568650]	protein_coding
ENSDARG00000018107	56.5892	-0.732546	0.241128	-3.038	0.00238154	0.0408646	ENSDART00000023757.8	rab3da	RAB3D, member RAS oncogene family, a [Source:ZFIN;Acc:ZDB-GENE-080722-14]	protein_coding
ENSDARG00000061100	1677.19	-0.73143	0.207695	-3.52166	0.000428859	0.0126444	ENSDART00000144766.2	nars1	asparaginyl-tRNA synthetase 1 [Source:ZFIN;Acc:ZDB-GENE-030131-1016]	protein_coding
ENSDARG00000044431	586.827	-0.726953	0.199495	-3.64397	0.000268467	0.00905944	ENSDART00000065256.4	ppig	peptidylprolyl isomerase G (cyclophilin G) [Source:ZFIN;Acc:ZDB-GENE-040426-2822]	protein_coding
ENSDARG00000013057	258.312	-0.725759	0.175264	-4.14096	3.45861e-05	0.00187619	ENSDART00000025449.8	hoxb5a	homeobox B5a [Source:NCBI gene;Acc:30317]	protein_coding
ENSDARG00000052907	230.056	-0.724379	0.154128	-4.69985	2.60351e-06	0.00022917	ENSDART00000136439.2	bcl7a	BAF chromatin remodeling complex subunit BCL7A [Source:NCBI gene;Acc:57952]	protein_coding
ENSDARG00000092269	112.913	-0.723119	0.224064	-3.22729	0.0012497	0.0268982	ENSDART00000139783.2	si:dkeyp-41f9.4	si:dkeyp-41f9.4 [Source:ZFIN;Acc:ZDB-GENE-091204-320]	protein_coding
ENSDARG00000052223	428.117	-0.72292	0.161473	-4.47703	7.56883e-06	0.00057183	ENSDART00000074036.5	rcvrna	recoverin a [Source:ZFIN;Acc:ZDB-GENE-050913-106]	protein_coding
ENSDARG00000094018	70.7711	-0.720914	0.227774	-3.16503	0.00155065	0.0310812	ENSDART00000139616.2	si:dkey-111e8.1	si:dkey-111e8.1 [Source:ZFIN;Acc:ZDB-GENE-030131-2439]	protein_coding
ENSDARG00000004046	279.824	-0.720669	0.2317	-3.11036	0.00186861	0.0351513	ENSDART00000172945.2	phf6	PHD finger protein 6 [Source:ZFIN;Acc:ZDB-GENE-030131-5278]	protein_coding
ENSDARG00000101733	312.228	-0.719469	0.220852	-3.2577	0.00112319	0.0250198	ENSDART00000168837.2	fam168b	family with sequence similarity 168 member B [Source:NCBI gene;Acc:561051]	protein_coding
ENSDARG00000013505	154.099	-0.716259	0.201375	-3.55685	0.000375329	0.0115008	ENSDART00000139003.2	ube2kb	ubiquitin-conjugating enzyme E2Kb (UBC1 homolog, yeast) [Source:ZFIN;Acc:ZDB-GENE-980605-9]	protein_coding
ENSDARG00000019507	288.251	-0.714418	0.1494	-4.78192	1.73627e-06	0.000168158	ENSDART00000024316.9	mcm5	minichromosome maintenance complex component 5 [Source:ZFIN;Acc:ZDB-GENE-021209-1]	protein_coding
ENSDARG00000055291	104.826	-0.714324	0.212907	-3.3551	0.000793355	0.0195908	ENSDART00000136042.2	rab18a	RAB18A, member RAS oncogene family [Source:ZFIN;Acc:ZDB-GENE-030131-3980]	nonsense_mediated_decay
ENSDARG00000036558	799.189	-0.713336	0.140758	-5.06783	4.02373e-07	5.15472e-05	ENSDART00000130434.4	col18a1a	collagen type XVIII alpha 1 chain a [Source:ZFIN;Acc:ZDB-GENE-030516-3]	protein_coding
ENSDARG00000035338	182.912	-0.712696	0.230678	-3.08957	0.00200445	0.0368669	ENSDART00000036760.8	tppp2	tubulin polymerization-promoting protein family member 2 [Source:ZFIN;Acc:ZDB-GENE-140106-24]	protein_coding
ENSDARG00000010591	182.079	-0.71214	0.163701	-4.35026	1.35975e-05	0.000919356	ENSDART00000008994.7	foxn4	forkhead box N4 [Source:NCBI gene;Acc:30315]	protein_coding
ENSDARG00000007989	300.271	-0.711049	0.176213	-4.03517	5.45621e-05	0.00264463	ENSDART00000018580.7	nedd8	NEDD8 ubiquitin like modifier [Source:ZFIN;Acc:ZDB-GENE-030616-588]	protein_coding
ENSDARG00000042559	220.041	-0.709944	0.170151	-4.17242	3.01375e-05	0.00170941	ENSDART00000062423.6	tnni1c	troponin I, skeletal, slow c [Source:ZFIN;Acc:ZDB-GENE-060825-192]	protein_coding
ENSDARG00000051861	526.921	-0.708929	0.227691	-3.11355	0.00184848	0.0350709	ENSDART00000123211.3	pkp3a	plakophilin 3a [Source:ZFIN;Acc:ZDB-GENE-060512-114]	protein_coding
ENSDARG00000037954	234.901	-0.708626	0.212114	-3.34079	0.000835416	0.0202464	ENSDART00000157366.3	tnnt1	troponin T type 1 (skeletal, slow) [Source:ZFIN;Acc:ZDB-GENE-080723-27]	protein_coding
ENSDARG00000068415	138.479	-0.70787	0.19635	-3.60514	0.000311986	0.00997211	ENSDART00000142607.2	ptgesl	prostaglandin E synthase 2-like [Source:NCBI gene;Acc:799964]	retained_intron
ENSDARG00000098507	418.414	-0.70571	0.226667	-3.11342	0.00184936	0.0350709	ENSDART00000166173.2	lyar	Ly1 antibody reactive homolog (mouse) [Source:ZFIN;Acc:ZDB-GENE-040426-1414]	protein_coding	YES
ENSDARG00000074989	480.034	-0.704483	0.202676	-3.4759	0.000509139	0.0141595	ENSDART00000083593.6	sparcl1	SPARC-like 1 [Source:ZFIN;Acc:ZDB-GENE-060130-6]	protein_coding
ENSDARG00000105014	53.6791	-0.704346	0.236391	-2.97958	0.00288645	0.0460377	ENSDART00000163434.3	mre11a	MRE11 homolog A, double strand break repair nuclease [Source:ZFIN;Acc:ZDB-GENE-040426-2638]	protein_coding	YES
ENSDARG00000073978	267.643	-0.703712	0.154708	-4.54864	5.39928e-06	0.000438069	ENSDART00000170957.2	crabp2a	cellular retinoic acid binding protein 2, a [Source:ZFIN;Acc:ZDB-GENE-020320-4]	protein_coding
ENSDARG00000016775	374.592	-0.702641	0.20303	-3.46077	0.00053864	0.0146953	ENSDART00000130412.3	aqr	aquarius intron-binding spliceosomal factor [Source:ZFIN;Acc:ZDB-GENE-040426-1189]	protein_coding
ENSDARG00000036446	178.077	-0.701459	0.192854	-3.63725	0.000275564	0.00924423	ENSDART00000173269.2	PRKAR2B	si:ch211-272n13.7 [Source:ZFIN;Acc:ZDB-GENE-160113-22]	protein_coding
ENSDARG00000036911	217.626	-0.701364	0.238181	-2.94467	0.003233	0.0495736	ENSDART00000133980.2	scamp1	secretory carrier membrane protein 1 [Source:ZFIN;Acc:ZDB-GENE-040426-1803]	retained_intron
ENSDARG00000025891	268.992	-0.700092	0.222269	-3.14976	0.00163406	0.0322049	ENSDART00000133996.3	shox	short stature homeobox [Source:ZFIN;Acc:ZDB-GENE-051030-21]	protein_coding
ENSDARG00000002591	513.593	-0.699669	0.178652	-3.91637	8.98911e-05	0.00386511	ENSDART00000142652.2	ruvbl1	RuvB-like AAA ATPase 1 [Source:NCBI gene;Acc:317679]	retained_intron	YES
ENSDARG00000014017	412.476	-0.699129	0.124792	-5.60237	2.11442e-08	3.86835e-06	ENSDART00000012091.9	rrm1	ribonucleotide reductase M1 polypeptide [Source:NCBI gene;Acc:30740]	protein_coding	YES
ENSDARG00000057403	129.064	-0.698765	0.182232	-3.83448	0.000125832	0.00506066	ENSDART00000133419.2	CR847953.1		processed_transcript
ENSDARG00000104959	77.8344	-0.698465	0.226514	-3.08354	0.00204551	0.0372039	ENSDART00000161202.2	dnajc17	DnaJ (Hsp40) homolog, subfamily C, member 17 [Source:ZFIN;Acc:ZDB-GENE-040426-894]	protein_coding
ENSDARG00000044545	726.043	-0.698442	0.178297	-3.9173	8.95476e-05	0.00386511	ENSDART00000145013.2	zgc:77262	zgc:77262 [Source:ZFIN;Acc:ZDB-GENE-040426-1811]	protein_coding
ENSDARG00000045947	1084.47	-0.698225	0.237212	-2.94347	0.00324556	0.0496437	ENSDART00000152168.2	hrc	histidine rich calcium binding protein [Source:ZFIN;Acc:ZDB-GENE-041008-189]	protein_coding
ENSDARG00000076763	79.5154	-0.698197	0.23585	-2.96034	0.00307299	0.0477081	ENSDART00000111919.2	sp2	sp2 transcription factor [Source:ZFIN;Acc:ZDB-GENE-080410-1]	protein_coding
ENSDARG00000059866	339.161	-0.697188	0.197253	-3.53449	0.000408564	0.0122576	ENSDART00000083710.7	cactin	cactin [Source:NCBI gene;Acc:100126813]	protein_coding
ENSDARG00000035618	138.236	-0.696555	0.199822	-3.48587	0.000490544	0.0138281	ENSDART00000051644.5	coq5	coenzyme Q5, methyltransferase [Source:NCBI gene;Acc:447802]	protein_coding	YES
ENSDARG00000077620	158.079	-0.694799	0.184658	-3.76263	0.000168137	0.00628676	ENSDART00000140695.3	cdca7a	cell division cycle associated 7a [Source:ZFIN;Acc:ZDB-GENE-050417-29]	protein_coding	YES
ENSDARG00000073728	139.149	-0.694616	0.181522	-3.82662	0.000129917	0.00520253	ENSDART00000109485.5	gal3st3	galactose-3-O-sulfotransferase 3 [Source:ZFIN;Acc:ZDB-GENE-121001-3]	protein_coding
ENSDARG00000011407	2446.19	-0.69109	0.133897	-5.16134	2.45186e-07	3.41449e-05	ENSDART00000159169.3	col2a1b	collagen, type II, alpha 1b [Source:ZFIN;Acc:ZDB-GENE-050302-9]	protein_coding
ENSDARG00000055534	91.832	-0.6904	0.230576	-2.99423	0.00275136	0.0448021	ENSDART00000077898.6	grk7b	G protein-coupled receptor kinase 7b [Source:NCBI gene;Acc:373871]	protein_coding
ENSDARG00000053364	138.446	-0.686924	0.206943	-3.31939	0.000902136	0.0215278	ENSDART00000151739.3	pax10	paired box 10 [Source:ZFIN;Acc:ZDB-GENE-081022-10]	protein_coding
ENSDARG00000056530	95.5168	-0.686708	0.216372	-3.17374	0.0015049	0.0305108	ENSDART00000134893.3	cpamd8	C3 and PZP like alpha-2-macroglobulin domain containing 8 [Source:ZFIN;Acc:ZDB-GENE-050208-428]	protein_coding
ENSDARG00000044216	62.0512	-0.686591	0.225008	-3.05141	0.00227768	0.0397636	ENSDART00000130028.4	fto	FTO alpha-ketoglutarate dependent dioxygenase [Source:ZFIN;Acc:ZDB-GENE-061108-1]	protein_coding
ENSDARG00000078118	438.21	-0.686106	0.156245	-4.39123	1.12709e-05	0.000787741	ENSDART00000164682.3	sinhcafl	SIN3-HDAC complex associated factor, like [Source:ZFIN;Acc:ZDB-GENE-031114-2]	protein_coding
ENSDARG00000057683	324.258	-0.683837	0.153107	-4.46639	7.95516e-06	0.000598593	ENSDART00000013781.9	mcm6	minichromosome maintenance complex component 6 [Source:ZFIN;Acc:ZDB-GENE-030909-6]	protein_coding
ENSDARG00000045373	2665.11	-0.683781	0.205189	-3.33244	0.000860869	0.020714	ENSDART00000135426.2	pabpn1	poly(A) binding protein, nuclear 1 [Source:ZFIN;Acc:ZDB-GENE-040426-2401]	protein_coding	YES
ENSDARG00000089486	463.976	-0.682989	0.192876	-3.54107	0.000398501	0.0120136	ENSDART00000121503.3	cplx3b	complexin 3b [Source:ZFIN;Acc:ZDB-GENE-091204-403]	protein_coding
ENSDARG00000038917	93.4587	-0.67998	0.22165	-3.06781	0.00215631	0.0383593	ENSDART00000149813.2	rad50	RAD50 homolog, double strand break repair protein [Source:ZFIN;Acc:ZDB-GENE-050506-110]	protein_coding	YES
ENSDARG00000041533	95.2882	-0.679635	0.211138	-3.21892	0.00128675	0.0273485	ENSDART00000060888.8	ccdc130	coiled-coil domain containing 130 [Source:NCBI gene;Acc:402887]	protein_coding
ENSDARG00000012234	227.112	-0.678442	0.213234	-3.18167	0.00146427	0.0299614	ENSDART00000153101.2	psme3	proteasome activator subunit 3 [Source:ZFIN;Acc:ZDB-GENE-991110-19]	protein_coding	YES
ENSDARG00000045687	277.275	-0.677928	0.16366	-4.14229	3.43849e-05	0.00187072	ENSDART00000067168.7	pdzrn4	PDZ domain containing ring finger 4 [Source:ZFIN;Acc:ZDB-GENE-041210-237]	protein_coding
ENSDARG00000007278	76.9524	-0.671726	0.224541	-2.99155	0.00277564	0.0448841	ENSDART00000185574.1	ect2	epithelial cell transforming 2 [Source:ZFIN;Acc:ZDB-GENE-040831-2]	protein_coding
ENSDARG00000012073	115.066	-0.671228	0.194228	-3.45587	0.000548519	0.0148778	ENSDART00000127909.3	kif15	kinesin family member 15 [Source:ZFIN;Acc:ZDB-GENE-050622-16]	processed_transcript	YES
ENSDARG00000016480	120.575	-0.670997	0.208643	-3.216	0.00129989	0.0275338	ENSDART00000104481.4	slc17a7a	solute carrier family 17 member 7a [Source:ZFIN;Acc:ZDB-GENE-050105-5]	protein_coding
ENSDARG00000070658	71.3238	-0.670719	0.207897	-3.22621	0.00125441	0.0269063	ENSDART00000103955.5	zbtb12.2	zinc finger and BTB domain containing 12, tandem duplicate 2 [Source:ZFIN;Acc:ZDB-GENE-060503-27]	protein_coding
ENSDARG00000004251	109.177	-0.670044	0.223521	-2.99768	0.00272042	0.0445295	ENSDART00000010041.8	dhfr	dihydrofolate reductase [Source:ZFIN;Acc:ZDB-GENE-010406-5]	protein_coding	YES
ENSDARG00000012777	1804.79	-0.669848	0.15707	-4.26466	2.00206e-05	0.0012336	ENSDART00000016976.8	nucks1b	nuclear casein kinase and cyclin-dependent kinase substrate 1b [Source:ZFIN;Acc:ZDB-GENE-030131-4544]	protein_coding
ENSDARG00000016871	1756.4	-0.668877	0.193584	-3.45522	0.000549837	0.0148919	ENSDART00000121981.3	smarce1	SWI/SNF related, matrix associated, actin dependent regulator of chromatin, subfamily e, member 1 [Source:ZFIN;Acc:ZDB-GENE-030131-967]	protein_coding
ENSDARG00000077405	794.706	-0.666892	0.177048	-3.76674	0.000165396	0.00623527	ENSDART00000149410.3	psip1b	PC4 and SFRS1 interacting protein 1b [Source:ZFIN;Acc:ZDB-GENE-030131-3273]	protein_coding	YES
ENSDARG00000016470	139.551	-0.66646	0.186959	-3.56474	0.000364219	0.0112902	ENSDART00000161874.2	anxa5b	annexin A5b [Source:ZFIN;Acc:ZDB-GENE-030131-9076]	protein_coding	YES
ENSDARG00000008278	305.383	-0.665244	0.131587	-5.05553	4.29201e-07	5.37663e-05	ENSDART00000002961.7	rcor2	REST corepressor 2 [Source:NCBI gene;Acc:402934]	protein_coding
ENSDARG00000056427	602.846	-0.664709	0.195034	-3.40817	0.000653995	0.0167871	ENSDART00000137928.2	auts2a	activator of transcription and developmental regulator AUTS2 a [Source:ZFIN;Acc:ZDB-GENE-030616-571]	protein_coding
ENSDARG00000069981	3324.61	-0.662383	0.176802	-3.74647	0.000179339	0.00661391	ENSDART00000148635.2	cspg5a	chondroitin sulfate proteoglycan 5a [Source:ZFIN;Acc:ZDB-GENE-080425-4]	processed_transcript
ENSDARG00000045316	853.6	-0.661404	0.157686	-4.19442	2.73569e-05	0.00157079	ENSDART00000173052.2	map7d2b	MAP7 domain containing 2b [Source:ZFIN;Acc:ZDB-GENE-091118-82]	protein_coding
ENSDARG00000017107	112.933	-0.659598	0.189717	-3.47674	0.00050755	0.0141364	ENSDART00000026635.7	nr2e1	nuclear receptor subfamily 2, group E, member 1 [Source:ZFIN;Acc:ZDB-GENE-040801-127]	protein_coding	YES
ENSDARG00000015050	7976.25	-0.658856	0.171578	-3.83999	0.00012304	0.0049888	ENSDART00000189086.1	calm3a	calmodulin 3a (phosphorylase kinase, delta) [Source:ZFIN;Acc:ZDB-GENE-030131-5590]	protein_coding
ENSDARG00000044803	105.116	-0.658846	0.2067	-3.18746	0.0014353	0.0296285	ENSDART00000065853.5	dhrs3b	dehydrogenase/reductase (SDR family) member 3b [Source:ZFIN;Acc:ZDB-GENE-041010-172]	protein_coding
ENSDARG00000039208	285.684	-0.657745	0.161357	-4.07634	4.57508e-05	0.0023137	ENSDART00000031108.7	nasp	nuclear autoantigenic sperm protein (histone-binding) [Source:ZFIN;Acc:ZDB-GENE-030131-5511]	processed_transcript
ENSDARG00000044669	3649.43	-0.657699	0.141195	-4.65808	3.19171e-06	0.000277025	ENSDART00000157993.2	hp1bp3	heterochromatin protein 1, binding protein 3 [Source:ZFIN;Acc:ZDB-GENE-060810-79]	protein_coding
ENSDARG00000103554	408.778	-0.656841	0.183032	-3.58867	0.000332367	0.0105124	ENSDART00000168930.2	notch1a	notch receptor 1a [Source:NCBI gene;Acc:30718]	protein_coding
ENSDARG00000090108	121.997	-0.655512	0.20116	-3.25867	0.00111936	0.025016	ENSDART00000124331.3	si:ch1073-174d20.1	si:ch1073-174d20.1 [Source:ZFIN;Acc:ZDB-GENE-121214-359]	protein_coding
ENSDARG00000097696	311.447	-0.654924	0.219505	-2.98363	0.00284847	0.0455096	ENSDART00000154649.2	si:ch73-71c20.5	si:ch73-71c20.5 [Source:ZFIN;Acc:ZDB-GENE-060810-58]	nonsense_mediated_decay
ENSDARG00000070686	698.348	-0.654352	0.212469	-3.07975	0.00207173	0.0375711	ENSDART00000104051.4	cdipt	CDP-diacylglycerol--inositol 3-phosphatidyltransferase (phosphatidylinositol synthase) [Source:ZFIN;Acc:ZDB-GENE-040426-2536]	protein_coding
ENSDARG00000016307	145.062	-0.654231	0.189952	-3.44419	0.000572782	0.0153725	ENSDART00000027331.10	mrpl46	mitochondrial ribosomal protein L46 [Source:ZFIN;Acc:ZDB-GENE-040718-224]	protein_coding
ENSDARG00000079632	279.456	-0.652943	0.205864	-3.17173	0.00151536	0.0306041	ENSDART00000144900.2	si:dkey-28b4.7	si:dkey-28b4.7 [Source:ZFIN;Acc:ZDB-GENE-050506-118]	retained_intron	YES
ENSDARG00000026892	211.44	-0.651423	0.214655	-3.03474	0.00240745	0.0410652	ENSDART00000034541.7	gpatch11	G patch domain containing 11 [Source:NCBI gene;Acc:436666]	protein_coding
ENSDARG00000008097	376.041	-0.651257	0.216419	-3.00924	0.00261905	0.0433665	ENSDART00000002985.7	srsf9	serine and arginine rich splicing factor 9 [Source:ZFIN;Acc:ZDB-GENE-040426-2397]	protein_coding	YES
ENSDARG00000089626	389.59	-0.650662	0.159493	-4.07956	4.5121e-05	0.00228805	ENSDART00000128772.3	ptges3b	prostaglandin E synthase 3b (cytosolic) [Source:ZFIN;Acc:ZDB-GENE-040625-144]	protein_coding
ENSDARG00000098269	103.095	-0.650506	0.197228	-3.29824	0.000972932	0.0226949	ENSDART00000161092.1	slc1a9	solute carrier family 1 member 9 [Source:ZFIN;Acc:ZDB-GENE-101111-9]	protein_coding
ENSDARG00000015310	411.627	-0.650181	0.172943	-3.75952	0.00017024	0.00634103	ENSDART00000104338.4	pitpnbl	phosphatidylinositol transfer protein, beta, like [Source:ZFIN;Acc:ZDB-GENE-040426-2791]	protein_coding
ENSDARG00000031316	281.499	-0.646284	0.193906	-3.33298	0.000859205	0.020714	ENSDART00000125039.3	six6b	SIX homeobox 6b [Source:ZFIN;Acc:ZDB-GENE-050522-308]	protein_coding
ENSDARG00000021789	263	-0.646135	0.173078	-3.73321	0.000189055	0.00690404	ENSDART00000039345.7	myoc	myocilin [Source:ZFIN;Acc:ZDB-GENE-050425-2]	protein_coding
ENSDARG00000035605	142.014	-0.645771	0.205037	-3.14953	0.00163531	0.0322049	ENSDART00000051614.5	tchp	trichoplein, keratin filament binding [Source:NCBI gene;Acc:678595]	protein_coding
ENSDARG00000010596	690.697	-0.644138	0.196128	-3.28428	0.00102244	0.0235553	ENSDART00000159339.3	slc7a6os	solute carrier family 7 member 6 opposite strand [Source:NCBI gene;Acc:492472]	protein_coding
ENSDARG00000004049	292.655	-0.642514	0.14435	-4.45107	8.54442e-06	0.00063779	ENSDART00000186743.1	marcksa	myristoylated alanine-rich protein kinase C substrate a [Source:ZFIN;Acc:ZDB-GENE-050522-145]	protein_coding	YES
ENSDARG00000078703	127.18	-0.639821	0.197982	-3.23172	0.00123049	0.0266799	ENSDART00000114008.4	unm_hu7910	un-named hu7910 [Source:ZFIN;Acc:ZDB-GENE-120727-22]	protein_coding
ENSDARG00000021945	285.803	-0.639773	0.165893	-3.85655	0.000114999	0.00473732	ENSDART00000019620.10	ddx23	DEAD (Asp-Glu-Ala-Asp) box polypeptide 23 [Source:ZFIN;Acc:ZDB-GENE-030131-6215]	protein_coding
ENSDARG00000042087	251.832	-0.637763	0.124686	-5.11495	3.13817e-07	4.30598e-05	ENSDART00000061679.7	dmap1	DNA methyltransferase 1 associated protein 1 [Source:ZFIN;Acc:ZDB-GENE-040426-748]	protein_coding
ENSDARG00000078814	130.291	-0.635787	0.198901	-3.19649	0.00139109	0.0288895	ENSDART00000108656.4	si:dkey-34m19.3	si:dkey-34m19.3 [Source:ZFIN;Acc:ZDB-GENE-030131-2206]	protein_coding
ENSDARG00000045836	212.353	-0.633179	0.158357	-3.99844	6.37614e-05	0.00297463	ENSDART00000150785.2	mapk11	mitogen-activated protein kinase 11 [Source:ZFIN;Acc:ZDB-GENE-040625-75]	retained_intron
ENSDARG00000010792	139.413	-0.631499	0.166301	-3.79734	0.000146259	0.00567431	ENSDART00000020576.9	cdc25b	cell division cycle 25B [Source:ZFIN;Acc:ZDB-GENE-000330-5]	protein_coding	YES
ENSDARG00000045843	782.072	-0.631128	0.108567	-5.81326	6.1266e-09	1.28459e-06	ENSDART00000129398.3	apex1	APEX nuclease (multifunctional DNA repair enzyme) 1 [Source:NCBI gene;Acc:406730]	protein_coding	YES
ENSDARG00000002184	94.3584	-0.630134	0.211991	-2.97246	0.0029542	0.0466793	ENSDART00000146814.2	igbp1	immunoglobulin (CD79A) binding protein 1 [Source:ZFIN;Acc:ZDB-GENE-040426-2928]	retained_intron
ENSDARG00000101707	202.804	-0.628895	0.167793	-3.74804	0.000178218	0.00659868	ENSDART00000163832.2	si:ch211-156b7.4	si:ch211-156b7.4 [Source:ZFIN;Acc:ZDB-GENE-141212-376]	protein_coding
ENSDARG00000117464	97.9044	-0.628067	0.213483	-2.94199	0.00326107	0.0497586	ENSDART00000194760.1	AL935174.6	si:ch211-195b21.5 [Source:NCBI gene;Acc:563381]	lincRNA
ENSDARG00000026225	98.5807	-0.622425	0.202671	-3.07111	0.00213264	0.038193	ENSDART00000009499.9	nsd2	nuclear receptor binding SET domain protein 2 [Source:ZFIN;Acc:ZDB-GENE-030131-2581]	protein_coding
ENSDARG00000014685	97.2219	-0.620882	0.209319	-2.9662	0.00301501	0.0473172	ENSDART00000009164.8	esco2	establishment of sister chromatid cohesion N-acetyltransferase 2 [Source:NCBI gene;Acc:445395]	protein_coding
ENSDARG00000057099	101.389	-0.620097	0.193489	-3.20481	0.0013515	0.0283095	ENSDART00000024984.9	papss1	3'-phosphoadenosine 5'-phosphosulfate synthase 1 [Source:ZFIN;Acc:ZDB-GENE-080721-5]	protein_coding	YES
ENSDARG00000101766	16132.3	-0.619065	0.186922	-3.3119	0.000926654	0.0219167	ENSDART00000164039.2	ptmab	prothymosin alpha b [Source:NCBI gene;Acc:559194]	protein_coding
ENSDARG00000070155	244.187	-0.615861	0.162085	-3.79961	0.000144925	0.00564601	ENSDART00000102715.5	tuba8l3	tubulin, alpha 8 like 3 [Source:ZFIN;Acc:ZDB-GENE-040801-77]	protein_coding	YES
ENSDARG00000036915	121.343	-0.613859	0.20509	-2.99312	0.00276143	0.0448663	ENSDART00000053609.6	dolpp1	dolichyldiphosphatase 1 [Source:ZFIN;Acc:ZDB-GENE-041024-11]	protein_coding
ENSDARG00000059246	967.679	-0.61122	0.166846	-3.66338	0.000248911	0.00853847	ENSDART00000101414.4	hnrnpd	heterogeneous nuclear ribonucleoprotein D [Source:ZFIN;Acc:ZDB-GENE-070424-97]	protein_coding
ENSDARG00000078748	5069.74	-0.611022	0.14786	-4.13244	3.58939e-05	0.0019303	ENSDART00000156799.2	si:ch211-137a8.4	si:ch211-137a8.4 [Source:ZFIN;Acc:ZDB-GENE-030131-3742]	protein_coding
ENSDARG00000103919	12952.6	-0.61086	0.167613	-3.64446	0.000267953	0.00905944	ENSDART00000158245.2	si:ch73-1a9.3	si:ch73-1a9.3 [Source:ZFIN;Acc:ZDB-GENE-141216-84]	protein_coding
ENSDARG00000043697	775.684	-0.610006	0.181071	-3.36887	0.000754762	0.0188297	ENSDART00000064163.6	nefmb	neurofilament, medium polypeptide b [Source:ZFIN;Acc:ZDB-GENE-070103-4]	protein_coding	YES
ENSDARG00000044299	616.094	-0.609233	0.146553	-4.15707	3.22354e-05	0.001785	ENSDART00000141586.3	lmnb1	lamin B1 [Source:ZFIN;Acc:ZDB-GENE-020424-2]	protein_coding	YES
ENSDARG00000077084	115.178	-0.608	0.178948	-3.39763	0.000679716	0.0173045	ENSDART00000143292.2	col28a1a	collagen, type XXVIII, alpha 1a [Source:ZFIN;Acc:ZDB-GENE-070705-84]	protein_coding
ENSDARG00000059333	225.894	-0.607682	0.192802	-3.15185	0.00162239	0.0321395	ENSDART00000132724.2	si:ch211-285f17.1	si:ch211-285f17.1 [Source:ZFIN;Acc:ZDB-GENE-000607-77]	protein_coding
ENSDARG00000054537	165.465	-0.604943	0.191155	-3.16468	0.00155254	0.0310858	ENSDART00000076739.6	nhsl1a	NHS-like 1a [Source:ZFIN;Acc:ZDB-GENE-050411-25]	protein_coding
ENSDARG00000032221	303.857	-0.604764	0.195884	-3.08736	0.00201945	0.0369823	ENSDART00000145485.2	phactr4b	phosphatase and actin regulator 4b [Source:NCBI gene;Acc:393643]	protein_coding
ENSDARG00000071425	137.723	-0.604332	0.180285	-3.35209	0.000802033	0.0196672	ENSDART00000153449.2	nat9	N-acetyltransferase 9 (GCN5-related, putative) [Source:ZFIN;Acc:ZDB-GENE-030131-5097]	protein_coding
ENSDARG00000040440	146.451	-0.602781	0.188271	-3.20166	0.00136638	0.0284895	ENSDART00000059194.6	snrpd2	small nuclear ribonucleoprotein D2 polypeptide [Source:ZFIN;Acc:ZDB-GENE-040914-10]	protein_coding
ENSDARG00000062568	556.453	-0.602772	0.190598	-3.16252	0.00156409	0.0312396	ENSDART00000090644.6	mrpl2	mitochondrial ribosomal protein L2 [Source:ZFIN;Acc:ZDB-GENE-050809-12]	protein_coding
ENSDARG00000006862	538.264	-0.602063	0.121267	-4.96479	6.87754e-07	7.83715e-05	ENSDART00000026800.11	kifap3b	kinesin-associated protein 3b [Source:ZFIN;Acc:ZDB-GENE-030131-2219]	protein_coding
ENSDARG00000016630	486.569	-0.601717	0.148936	-4.0401	5.34282e-05	0.00259642	ENSDART00000152940.2	tprb	translocated promoter region b, nuclear basket protein [Source:ZFIN;Acc:ZDB-GENE-030131-6410]	retained_intron
ENSDARG00000070431	656.955	-0.601201	0.173588	-3.46339	0.00053342	0.014617	ENSDART00000103346.5	fip1l1b	FIP1 like 1b (S. cerevisiae) [Source:NCBI gene;Acc:450021]	protein_coding
ENSDARG00000044895	560.845	-0.597518	0.118843	-5.0278	4.96129e-07	6.05741e-05	ENSDART00000065985.5	fmoda	fibromodulin a [Source:ZFIN;Acc:ZDB-GENE-041008-23]	protein_coding
ENSDARG00000095007	455.043	-0.595179	0.192367	-3.09398	0.00197489	0.0364524	ENSDART00000134332.3	sinhcafl	SIN3-HDAC complex associated factor, like [Source:ZFIN;Acc:ZDB-GENE-031114-2]	protein_coding
ENSDARG00000015314	469.589	-0.594972	0.135024	-4.40643	1.0509e-05	0.000740033	ENSDART00000020908.6	zc4h2	zinc finger, C4H2 domain containing [Source:NCBI gene;Acc:323487]	protein_coding
ENSDARG00000103337	747.25	-0.594316	0.194805	-3.05083	0.00228213	0.0397636	ENSDART00000162764.2	rrp1	ribosomal RNA processing 1 [Source:ZFIN;Acc:ZDB-GENE-030131-9837]	protein_coding	YES
ENSDARG00000043334	270.384	-0.593318	0.197124	-3.00987	0.00261363	0.0433397	ENSDART00000063613.8	ccdc6a	coiled-coil domain containing 6a [Source:ZFIN;Acc:ZDB-GENE-030131-7848]	protein_coding
ENSDARG00000079347	350.118	-0.593096	0.1862	-3.18526	0.00144626	0.0297561	ENSDART00000134971.3	zgc:194659	zgc:194659 [Source:ZFIN;Acc:ZDB-GENE-081022-139]	protein_coding
ENSDARG00000055357	626.729	-0.592961	0.188665	-3.14294	0.00167261	0.0327177	ENSDART00000077694.4	leo1	LEO1 homolog, Paf1/RNA polymerase II complex component [Source:NCBI gene;Acc:404599]	protein_coding
ENSDARG00000005972	165.37	-0.591516	0.195574	-3.02451	0.00249038	0.0419811	ENSDART00000019818.9	ric8b	RIC8 guanine nucleotide exchange factor B [Source:NCBI gene;Acc:334503]	protein_coding
ENSDARG00000024204	219.749	-0.590151	0.16945	-3.48275	0.0004963	0.013969	ENSDART00000018304.8	mcm3	minichromosome maintenance complex component 3 [Source:ZFIN;Acc:ZDB-GENE-020419-4]	protein_coding	YES
ENSDARG00000055113	199.006	-0.587414	0.1837	-3.19768	0.00138539	0.0288214	ENSDART00000127805.3	pom121	POM121 transmembrane nucleoporin [Source:ZFIN;Acc:ZDB-GENE-030131-6557]	protein_coding
ENSDARG00000039754	430.524	-0.587253	0.166343	-3.53038	0.000414963	0.0123503	ENSDART00000058100.7	xpc	xeroderma pigmentosum, complementation group C [Source:ZFIN;Acc:ZDB-GENE-030131-8461]	protein_coding	YES
ENSDARG00000029856	136.206	-0.587248	0.171427	-3.42564	0.000613344	0.0161206	ENSDART00000058484.6	cnn3b	calponin 3, acidic b [Source:ZFIN;Acc:ZDB-GENE-050522-263]	protein_coding	YES
ENSDARG00000014273	1565.31	-0.58626	0.144969	-4.04404	5.2538e-05	0.00256652	ENSDART00000040049.7	camk2d2	calcium/calmodulin-dependent protein kinase (CaM kinase) II delta 2 [Source:NCBI gene;Acc:436815]	protein_coding
ENSDARG00000009194	427.934	-0.585381	0.175035	-3.34437	0.000824698	0.0200387	ENSDART00000136775.3	col16a1	collagen, type XVI, alpha 1 [Source:ZFIN;Acc:ZDB-GENE-060503-351]	protein_coding	YES
ENSDARG00000007697	4179.42	-0.585141	0.144673	-4.04457	5.24192e-05	0.00256652	ENSDART00000149568.2	fabp7a	fatty acid binding protein 7, brain, a [Source:ZFIN;Acc:ZDB-GENE-000627-1]	protein_coding
ENSDARG00000103271	537.372	0.586466	0.11043	5.31077	1.09163e-07	1.68354e-05	ENSDART00000163398.2	pla2g15	phospholipase A2, group XV [Source:ZFIN;Acc:ZDB-GENE-030131-6948]	protein_coding	YES
ENSDARG00000010752	149.855	0.58727	0.16724	3.51155	0.00044551	0.0129698	ENSDART00000002453.8	acsl4b	acyl-CoA synthetase long chain family member 4b [Source:ZFIN;Acc:ZDB-GENE-030131-6493]	protein_coding
ENSDARG00000041665	1530.51	0.589581	0.13143	4.48591	7.26033e-06	0.000557551	ENSDART00000150786.2	mkrn1	makorin, ring finger protein, 1 [Source:NCBI gene;Acc:170782]	protein_coding
ENSDARG00000007760	176.379	0.591044	0.185496	3.18629	0.00144111	0.0296828	ENSDART00000130967.3	spg21	SPG21 abhydrolase domain containing, maspardin [Source:NCBI gene;Acc:406704]	protein_coding
ENSDARG00000091209	1053.93	0.593326	0.191719	3.09478	0.00196962	0.0363911	ENSDART00000126963.4	ucp3	uncoupling protein 3 [Source:ZFIN;Acc:ZDB-GENE-040426-1317]	protein_coding
ENSDARG00000057238	84.0931	0.594747	0.200043	2.97309	0.00294819	0.0466499	ENSDART00000144366.2	si:dkey-30k6.5	si:dkey-30k6.5 [Source:ZFIN;Acc:ZDB-GENE-091204-299]	protein_coding
ENSDARG00000103294	149.223	0.594884	0.190135	3.12874	0.00175557	0.0338788	ENSDART00000166590.2	si:ch211-221j21.3	si:ch211-221j21.3 [Source:ZFIN;Acc:ZDB-GENE-030131-1805]	protein_coding
ENSDARG00000021984	350.684	0.595231	0.195804	3.03993	0.00236632	0.0406984	ENSDART00000028960.6	ndufa2	NADH:ubiquinone oxidoreductase subunit A2 [Source:ZFIN;Acc:ZDB-GENE-050522-377]	protein_coding
ENSDARG00000021938	148.614	0.598728	0.18404	3.25325	0.00114091	0.0253459	ENSDART00000145509.2	smad9	SMAD family member 9 [Source:ZFIN;Acc:ZDB-GENE-031014-1]	processed_transcript
ENSDARG00000039486	122.799	0.599115	0.162973	3.67617	0.000236762	0.0082123	ENSDART00000057689.4	bag3	BCL2 associated athanogene 3 [Source:ZFIN;Acc:ZDB-GENE-040801-40]	protein_coding	YES
ENSDARG00000044935	667.189	0.601037	0.1775	3.38612	0.000708879	0.0178762	ENSDART00000066050.6	hpdb	4-hydroxyphenylpyruvate dioxygenase b [Source:ZFIN;Acc:ZDB-GENE-040808-62]	protein_coding
ENSDARG00000028542	692.334	0.601157	0.195096	3.08135	0.00206066	0.0374066	ENSDART00000029719.6	si:ch211-114c12.2	si:ch211-114c12.2 [Source:ZFIN;Acc:ZDB-GENE-030131-8522]	protein_coding
ENSDARG00000045750	165.032	0.602218	0.201684	2.98595	0.00282699	0.0453217	ENSDART00000136049.3	syt10	synaptotagmin X [Source:ZFIN;Acc:ZDB-GENE-041210-297]	protein_coding
ENSDARG00000018485	176.415	0.606285	0.205945	2.94392	0.00324086	0.0496125	ENSDART00000102913.6	cyp2v1	cytochrome P450, family 2, subfamily V, polypeptide 1 [Source:ZFIN;Acc:ZDB-GENE-040912-139]	protein_coding
ENSDARG00000078640	117.308	0.60729	0.168044	3.61387	0.000301664	0.00979016	ENSDART00000157443.2	fam117aa	family with sequence similarity 117 member Aa [Source:ZFIN;Acc:ZDB-GENE-110606-4]	processed_transcript
ENSDARG00000007597	119.72	0.607969	0.185104	3.28446	0.00102178	0.0235553	ENSDART00000136187.2	bloc1s4	biogenesis of lysosomal organelles complex-1, subunit 4, cappuccino [Source:ZFIN;Acc:ZDB-GENE-040801-215]	protein_coding
ENSDARG00000075014	294.406	0.608052	0.146906	4.13906	3.48725e-05	0.00188119	ENSDART00000141840.2	sqstm1	sequestosome 1 [Source:ZFIN;Acc:ZDB-GENE-040426-2204]	retained_intron	YES
ENSDARG00000016200	338.905	0.611048	0.152386	4.00988	6.07504e-05	0.00285558	ENSDART00000036513.9	trib3	tribbles pseudokinase 3 [Source:ZFIN;Acc:ZDB-GENE-040426-2609]	protein_coding	YES
ENSDARG00000039980	488.491	0.611515	0.141851	4.31097	1.6254e-05	0.00105255	ENSDART00000147328.4	ppt1	palmitoyl-protein thioesterase 1 (ceroid-lipofuscinosis, neuronal 1, infantile) [Source:ZFIN;Acc:ZDB-GENE-040426-2653]	protein_coding
ENSDARG00000074695	114.77	0.612213	0.175313	3.4921	0.000479234	0.0136326	ENSDART00000142729.2	mertka	c-mer proto-oncogene tyrosine kinase a [Source:ZFIN;Acc:ZDB-GENE-081107-1]	protein_coding
ENSDARG00000016368	200.58	0.613462	0.190006	3.22865	0.00124377	0.0268847	ENSDART00000017770.7	zbtb8os	zinc finger and BTB domain containing 8 opposite strand [Source:NCBI gene;Acc:550382]	protein_coding
ENSDARG00000099116	119.225	0.613795	0.196565	3.12261	0.00179253	0.0343433	ENSDART00000158996.3	nagk	N-acetylglucosamine kinase [Source:ZFIN;Acc:ZDB-GENE-070928-19]	protein_coding
ENSDARG00000003931	286.801	0.615649	0.164378	3.74532	0.000180164	0.00663124	ENSDART00000143457.4	cndp2	carnosine dipeptidase 2 [Source:ZFIN;Acc:ZDB-GENE-030131-5499]	protein_coding	YES
ENSDARG00000075709	438.026	0.617111	0.19256	3.20477	0.00135168	0.0283095	ENSDART00000180478.1	ndufb3	NADH:ubiquinone oxidoreductase subunit B3 [Source:ZFIN;Acc:ZDB-GENE-091204-407]	protein_coding	YES
ENSDARG00000088634	105.466	0.618244	0.208696	2.96241	0.00305236	0.0475858	ENSDART00000156008.3	adcy1b	adenylate cyclase 1b [Source:ZFIN;Acc:ZDB-GENE-100805-1]	protein_coding
ENSDARG00000033466	219.882	0.61886	0.162611	3.80578	0.00014136	0.00556521	ENSDART00000161054.2	tagln2	transgelin 2 [Source:ZFIN;Acc:ZDB-GENE-020802-2]	protein_coding	YES
ENSDARG00000099154	151.144	0.619733	0.178057	3.48054	0.000500401	0.0140353	ENSDART00000163107.2	CABZ01032488.1	wu:fb14d09 [Source:NCBI gene;Acc:100536795]	protein_coding	YES
ENSDARG00000102572	183.402	0.621896	0.202548	3.07036	0.00213798	0.0382357	ENSDART00000183798.1	si:ch211-260e23.9	si:ch211-260e23.9 [Source:ZFIN;Acc:ZDB-GENE-141222-48]	protein_coding
ENSDARG00000003113	618.894	0.622645	0.169157	3.68087	0.000232442	0.00810767	ENSDART00000019519.8	ada	adenosine deaminase [Source:NCBI gene;Acc:436919]	protein_coding
ENSDARG00000055901	100.083	0.622802	0.172653	3.60725	0.000309454	0.0099564	ENSDART00000145198.2	steap4	STEAP family member 4 [Source:ZFIN;Acc:ZDB-GENE-070424-244]	protein_coding	YES
ENSDARG00000027930	92.3651	0.623029	0.210416	2.96094	0.00306705	0.0477017	ENSDART00000038157.6	naprt	nicotinate phosphoribosyltransferase [Source:NCBI gene;Acc:393864]	protein_coding
ENSDARG00000018787	999.399	0.623082	0.19567	3.18435	0.0014508	0.0297837	ENSDART00000135279.2	efna1b	ephrin-A1b [Source:ZFIN;Acc:ZDB-GENE-041007-5]	retained_intron
ENSDARG00000038475	525.899	0.625456	0.148499	4.21186	2.53272e-05	0.00149095	ENSDART00000125048.4	acy1	aminoacylase 1 [Source:ZFIN;Acc:ZDB-GENE-040426-755]	protein_coding
ENSDARG00000038242	152.235	0.628309	0.178994	3.51022	0.00044774	0.0130145	ENSDART00000145539.2	zgc:113333	zgc:113333 [Source:ZFIN;Acc:ZDB-GENE-050320-57]	protein_coding
ENSDARG00000042827	117.649	0.628406	0.198113	3.17195	0.00151417	0.0306041	ENSDART00000062858.6	adoa	2-aminoethanethiol (cysteamine) dioxygenase a [Source:ZFIN;Acc:ZDB-GENE-041212-62]	protein_coding	YES
ENSDARG00000087697	1462.41	0.629221	0.13337	4.71787	2.3833e-06	0.000212798	ENSDART00000124868.4	lpl	lipoprotein lipase [Source:ZFIN;Acc:ZDB-GENE-990415-139]	protein_coding
ENSDARG00000035544	197.513	0.629604	0.175585	3.58575	0.000336108	0.0105948	ENSDART00000051524.8	etnppl	ethanolamine-phosphate phospho-lyase [Source:NCBI gene;Acc:393421]	protein_coding
ENSDARG00000045302	118.89	0.630548	0.192938	3.26814	0.00108256	0.0244275	ENSDART00000189933.1	smpx	small muscle protein X-linked [Source:ZFIN;Acc:ZDB-GENE-040704-24]	protein_coding
ENSDARG00000021172	222.956	0.63129	0.163483	3.86152	0.000112686	0.00468336	ENSDART00000153269.2	cyp2ad2	cytochrome P450, family 2, subfamily AD, polypeptide 2 [Source:ZFIN;Acc:ZDB-GENE-020812-2]	processed_transcript
ENSDARG00000036863	145.842	0.632038	0.175271	3.60605	0.000310889	0.00997211	ENSDART00000067762.7	MYO1D	myosin 1D [Source:NCBI gene;Acc:559562]	protein_coding
ENSDARG00000099491	206.84	0.632046	0.205565	3.07468	0.00210728	0.0379822	ENSDART00000164263.2	tmem176l.1	transmembrane protein 176l.1 [Source:ZFIN;Acc:ZDB-GENE-080829-11]	retained_intron
ENSDARG00000104929	204.582	0.633388	0.196191	3.22842	0.00124476	0.0268847	ENSDART00000158781.2	si:ch211-153f2.7	si:ch211-153f2.7 [Source:ZFIN;Acc:ZDB-GENE-141216-200]	protein_coding
ENSDARG00000028067	899.967	0.634612	0.149421	4.24713	2.16523e-05	0.00132477	ENSDART00000030205.7	bnip3lb	BCL2 interacting protein 3 like b [Source:ZFIN;Acc:ZDB-GENE-040325-1]	protein_coding
ENSDARG00000030494	125.023	0.635649	0.18645	3.40922	0.000651496	0.016746	ENSDART00000045600.8	hjv	hemojuvelin BMP co-receptor [Source:ZFIN;Acc:ZDB-GENE-030131-651]	protein_coding
ENSDARG00000099633	255.133	0.637294	0.207904	3.06533	0.00217427	0.0385329	ENSDART00000170327.2	sec14l7	SEC14-like lipid binding 7 [Source:ZFIN;Acc:ZDB-GENE-141216-145]	protein_coding
ENSDARG00000068030	220.592	0.637833	0.196594	3.24443	0.00117688	0.0258983	ENSDART00000183166.1	si:cabz01007802.1	si:cabz01007802.1 [Source:ZFIN;Acc:ZDB-GENE-160728-30]	protein_coding
ENSDARG00000104108	280.352	0.639365	0.215911	2.96124	0.00306401	0.0477017	ENSDART00000167575.2	slco1d1	solute carrier organic anion transporter family, member 1D1 [Source:ZFIN;Acc:ZDB-GENE-030131-5044]	retained_intron
ENSDARG00000025670	171.002	0.64153	0.1833	3.49989	0.000465442	0.0132822	ENSDART00000144402.2	fstl3	follistatin-like 3 (secreted glycoprotein) [Source:ZFIN;Acc:ZDB-GENE-050913-111]	protein_coding
ENSDARG00000069752	291.232	0.642188	0.192327	3.33905	0.000840658	0.0203206	ENSDART00000146069.2	ckba	creatine kinase, brain a [Source:ZFIN;Acc:ZDB-GENE-060929-902]	retained_intron
ENSDARG00000032856	169.103	0.645556	0.184187	3.50489	0.000456798	0.0131613	ENSDART00000111961.4	ccdc120	coiled-coil domain containing 120 [Source:ZFIN;Acc:ZDB-GENE-061027-93]	protein_coding
ENSDARG00000001975	215.48	0.647595	0.151242	4.28186	1.8534e-05	0.00116452	ENSDART00000141211.2	hsd11b2	hydroxysteroid (11-beta) dehydrogenase 2 [Source:ZFIN;Acc:ZDB-GENE-030131-6030]	protein_coding	YES
ENSDARG00000098387	226.727	0.651127	0.162324	4.01129	6.03882e-05	0.00285292	ENSDART00000158341.2	tmem176l.3a	transmembrane protein 176l.3a [Source:ZFIN;Acc:ZDB-GENE-080829-13]	protein_coding
ENSDARG00000028386	188.261	0.6517	0.161719	4.02984	5.58151e-05	0.00267755	ENSDART00000182880.1	htatip2	HIV-1 Tat interactive protein 2 [Source:ZFIN;Acc:ZDB-GENE-001219-1]	protein_coding
ENSDARG00000044684	2184.06	0.651974	0.221402	2.94475	0.00323219	0.0495736	ENSDART00000065659.5	rbp4l	retinol binding protein 4, like [Source:ZFIN;Acc:ZDB-GENE-030131-7591]	protein_coding
ENSDARG00000102599	432.005	0.652026	0.11348	5.74576	9.15096e-09	1.79754e-06	ENSDART00000163668.2	si:ch1073-392o20.2	si:ch1073-392o20.2 [Source:ZFIN;Acc:ZDB-GENE-091204-431]	protein_coding
ENSDARG00000103720	654.628	0.65423	0.186663	3.50487	0.000456836	0.0131613	ENSDART00000159438.2	zgc:162730	zgc:162730 [Source:ZFIN;Acc:ZDB-GENE-030131-6366]	protein_coding	YES
ENSDARG00000104693	358.871	0.655633	0.174181	3.7641	0.000167152	0.0062761	ENSDART00000166388.2	il6st	interleukin 6 signal transducer [Source:ZFIN;Acc:ZDB-GENE-080104-6]	protein_coding
ENSDARG00000058992	178.346	0.656642	0.163732	4.01048	6.05964e-05	0.00285553	ENSDART00000149299.3	cers2b	ceramide synthase 2b [Source:ZFIN;Acc:ZDB-GENE-110408-40]	protein_coding
ENSDARG00000006588	2226.33	0.658331	0.217656	3.02464	0.00248927	0.0419811	ENSDART00000034549.7	zgc:111983	zgc:111983 [Source:ZFIN;Acc:ZDB-GENE-050417-335]	protein_coding
ENSDARG00000101135	575.92	0.658641	0.145485	4.52722	5.97656e-06	0.000476001	ENSDART00000159626.2	si:dkey-85k7.7	si:dkey-85k7.7 [Source:ZFIN;Acc:ZDB-GENE-040128-7]	protein_coding
ENSDARG00000099014	355.733	0.659546	0.187927	3.50958	0.000448818	0.0130255	ENSDART00000184595.1	fxyd1	FXYD domain containing ion transport regulator 1 (phospholemman) [Source:ZFIN;Acc:ZDB-GENE-050309-14]	protein_coding
ENSDARG00000055504	285.715	0.661062	0.194626	3.39657	0.000682358	0.0173245	ENSDART00000077868.6	si:ch211-212k18.7	si:ch211-212k18.7 [Source:ZFIN;Acc:ZDB-GENE-030131-1312]	protein_coding
ENSDARG00000016391	444.84	0.661083	0.209279	3.15886	0.00158388	0.031531	ENSDART00000008409.10	calcoco1b	calcium binding and coiled-coil domain 1b [Source:ZFIN;Acc:ZDB-GENE-031118-126]	protein_coding
ENSDARG00000015654	101.321	0.661175	0.200052	3.30502	0.000949697	0.0223203	ENSDART00000008893.10	ca15a	carbonic anhydrase XVa [Source:ZFIN;Acc:ZDB-GENE-070424-7]	protein_coding
ENSDARG00000053365	5977.99	0.66254	0.175017	3.78558	0.000153352	0.00590042	ENSDART00000149554.3	rpl31	ribosomal protein L31 [Source:ZFIN;Acc:ZDB-GENE-060331-121]	protein_coding
ENSDARG00000008014	108.695	0.662727	0.221897	2.98664	0.00282059	0.0453096	ENSDART00000142003.3	nudt17	nudix (nucleoside diphosphate linked moiety X)-type motif 17 [Source:NCBI gene;Acc:556651]	protein_coding
ENSDARG00000021265	436.718	0.668098	0.163661	4.0822	4.4612e-05	0.00227584	ENSDART00000143184.2	mybpc2b	myosin binding protein C, fast type b [Source:ZFIN;Acc:ZDB-GENE-050320-80]	protein_coding
ENSDARG00000060316	267.901	0.668745	0.223629	2.99043	0.00278587	0.0449345	ENSDART00000084861.5	cish	cytokine inducible SH2-containing protein [Source:ZFIN;Acc:ZDB-GENE-050907-1]	protein_coding
ENSDARG00000074390	349.455	0.669334	0.214623	3.11865	0.00181684	0.0346668	ENSDART00000135364.3	tmem176l.4	transmembrane protein 176l.4 [Source:ZFIN;Acc:ZDB-GENE-030131-3532]	protein_coding
ENSDARG00000077828	74.5296	0.670606	0.214587	3.12511	0.00177741	0.034101	ENSDART00000110248.5	slc29a3	solute carrier family 29 member 3 [Source:ZFIN;Acc:ZDB-GENE-081107-66]	protein_coding
ENSDARG00000099989	170.07	0.670629	0.211199	3.17534	0.00149659	0.0304225	ENSDART00000161423.2	creld1a	cysteine-rich with EGF-like domains 1a [Source:ZFIN;Acc:ZDB-GENE-120111-4]	protein_coding
ENSDARG00000067795	296.554	0.671004	0.211877	3.16694	0.00154051	0.0309112	ENSDART00000097648.5	ifngr2	interferon gamma receptor 2 [Source:ZFIN;Acc:ZDB-GENE-030131-5999]	protein_coding
ENSDARG00000102887	300.241	0.672437	0.156927	4.28504	1.82706e-05	0.00115185	ENSDART00000169600.2	abhd4	abhydrolase domain containing 4 [Source:ZFIN;Acc:ZDB-GENE-050417-83]	protein_coding	YES
ENSDARG00000059075	162.313	0.67303	0.188292	3.5744	0.000351034	0.010991	ENSDART00000082087.6	nip7	NIP7 nucleolar pre-rRNA processing protein [Source:NCBI gene;Acc:553616]	protein_coding
ENSDARG00000070484	932.129	0.673413	0.213297	3.15715	0.00159318	0.0316617	ENSDART00000103487.5	zgc:195001	zgc:195001 [Source:ZFIN;Acc:ZDB-GENE-081022-173]	protein_coding
ENSDARG00000005800	94.3392	0.674448	0.204854	3.29234	0.000993572	0.023061	ENSDART00000149680.3	ampd3a	adenosine monophosphate deaminase 3a [Source:ZFIN;Acc:ZDB-GENE-110407-2]	protein_coding
ENSDARG00000102684	159.457	0.675072	0.164379	4.10679	4.0119e-05	0.00209503	ENSDART00000158462.2	lrrc1	leucine rich repeat containing 1 [Source:ZFIN;Acc:ZDB-GENE-050320-1]	protein_coding
ENSDARG00000069733	99.8288	0.677996	0.210899	3.21479	0.0013054	0.0275879	ENSDART00000086281.6	mavs	mitochondrial antiviral signaling protein [Source:ZFIN;Acc:ZDB-GENE-070112-1402]	protein_coding
ENSDARG00000090912	443.393	0.680101	0.133518	5.0937	3.51151e-07	4.6806e-05	ENSDART00000050399.9	npc2	Niemann-Pick disease, type C2 [Source:NCBI gene;Acc:282673]	protein_coding
ENSDARG00000035958	97.5082	0.681233	0.22376	3.04448	0.00233086	0.0403864	ENSDART00000147037.3	tnni2b.1	troponin I type 2b (skeletal, fast), tandem duplicate 1 [Source:ZFIN;Acc:ZDB-GENE-050417-49]	protein_coding
ENSDARG00000038010	138.379	0.682839	0.171782	3.97502	7.03733e-05	0.00322024	ENSDART00000123619.4	rac2	Rac family small GTPase 2 [Source:ZFIN;Acc:ZDB-GENE-040625-27]	protein_coding	YES
ENSDARG00000039490	142.338	0.683584	0.200506	3.4093	0.000651292	0.016746	ENSDART00000132028.3	pitpnaa	phosphatidylinositol transfer protein, alpha a [Source:ZFIN;Acc:ZDB-GENE-040426-744]	protein_coding
ENSDARG00000016494	229.483	0.683592	0.159782	4.27828	1.88345e-05	0.00117943	ENSDART00000145527.2	ddc	dopa decarboxylase [Source:ZFIN;Acc:ZDB-GENE-040426-2656]	retained_intron	YES
ENSDARG00000099056	165.872	0.683638	0.228925	2.98629	0.00282381	0.0453096	ENSDART00000168321.2	CABZ01065076.1	3-ketoacyl-CoA thiolase, mitochondrial-like [Source:NCBI gene;Acc:103910030]	protein_coding
ENSDARG00000076563	141.955	0.684756	0.200149	3.42122	0.000623405	0.0163168	ENSDART00000133477.3	rarres3l	retinoic acid receptor responder 3-like [Source:ZFIN;Acc:ZDB-GENE-040718-368]	protein_coding
ENSDARG00000026771	128.182	0.688299	0.195191	3.52628	0.00042144	0.0125032	ENSDART00000033024.7	tmem41ab	transmembrane protein 41ab [Source:NCBI gene;Acc:406356]	protein_coding
ENSDARG00000071095	94.5486	0.689809	0.203692	3.38653	0.000707827	0.0178738	ENSDART00000150570.2	abi3bpb	ABI family, member 3 (NESH) binding protein b [Source:ZFIN;Acc:ZDB-GENE-030131-6041]	processed_transcript
ENSDARG00000077414	71.9387	0.690107	0.220393	3.13125	0.00174063	0.0336948	ENSDART00000125594.4	zgc:194312	zgc:194312 [Source:ZFIN;Acc:ZDB-GENE-081022-102]	protein_coding
ENSDARG00000023712	601.252	0.690287	0.11452	6.02767	1.66336e-09	3.92912e-07	ENSDART00000028225.7	mao	monoamine oxidase [Source:NCBI gene;Acc:404730]	protein_coding	YES
ENSDARG00000104901	154.255	0.691433	0.195755	3.53213	0.00041223	0.0123082	ENSDART00000167980.2	ostc	oligosaccharyltransferase complex subunit [Source:NCBI gene;Acc:393239]	protein_coding	YES
ENSDARG00000024540	203.768	0.692786	0.175043	3.95781	7.56402e-05	0.00337685	ENSDART00000032498.7	tspan36	tetraspanin 36 [Source:NCBI gene;Acc:437021]	protein_coding
ENSDARG00000098724	245.111	0.695052	0.233697	2.97416	0.00293793	0.0465801	ENSDART00000163734.2	rgrb	retinal G protein coupled receptor b [Source:ZFIN;Acc:ZDB-GENE-050522-447]	protein_coding
ENSDARG00000037618	517.449	0.695546	0.233961	2.97292	0.00294983	0.0466499	ENSDART00000152899.3	ddit4	DNA-damage-inducible transcript 4 [Source:NCBI gene;Acc:378866]	protein_coding	YES
ENSDARG00000045487	7283.63	0.698171	0.16127	4.32921	1.49645e-05	0.0010009	ENSDART00000066898.5	rps16	ribosomal protein S16 [Source:ZFIN;Acc:ZDB-GENE-050506-107]	protein_coding
ENSDARG00000002196	228.321	0.70083	0.162593	4.31034	1.63006e-05	0.00105255	ENSDART00000164375.2	bach1b	BTB and CNC homology 1, basic leucine zipper transcription factor 1 b [Source:ZFIN;Acc:ZDB-GENE-050522-220]	protein_coding
ENSDARG00000008049	305.183	0.703537	0.238207	2.95347	0.0031422	0.0485804	ENSDART00000013933.8	si:dkey-42i9.4	si:dkey-42i9.4 [Source:ZFIN;Acc:ZDB-GENE-030131-8398]	protein_coding
ENSDARG00000040190	496.537	0.708338	0.154859	4.57408	4.78315e-06	0.000393209	ENSDART00000058789.7	qdpra	quinoid dihydropteridine reductase a [Source:ZFIN;Acc:ZDB-GENE-070705-197]	protein_coding
ENSDARG00000079302	1835.2	0.708931	0.209553	3.38306	0.000716817	0.018052	ENSDART00000114928.4	and2	actinodin2 [Source:ZFIN;Acc:ZDB-GENE-041105-2]	protein_coding
ENSDARG00000012194	812.26	0.711789	0.140465	5.0674	4.03295e-07	5.15472e-05	ENSDART00000013079.9	scp2a	sterol carrier protein 2a [Source:ZFIN;Acc:ZDB-GENE-040426-1846]	protein_coding	YES
ENSDARG00000100624	338.428	0.712305	0.195874	3.63655	0.000276314	0.00924423	ENSDART00000174088.2	CABZ01066312.1	si:cabz01066312.1 [Source:NCBI gene;Acc:100537698]	retained_intron	YES
ENSDARG00000034700	126.554	0.712463	0.184551	3.86052	0.000113145	0.00469196	ENSDART00000136229.2	vegfab	vascular endothelial growth factor Ab [Source:ZFIN;Acc:ZDB-GENE-030131-4605]	protein_coding	YES
ENSDARG00000102215	98.9361	0.712528	0.226242	3.1494	0.00163605	0.0322049	ENSDART00000158834.2	si:ch211-227e10.6	si:ch211-227e10.6 [Source:ZFIN;Acc:ZDB-GENE-050420-355]	protein_coding
ENSDARG00000028275	144.201	0.713261	0.179783	3.96735	7.26774e-05	0.00327233	ENSDART00000038924.7	sult1st1	sulfotransferase family 1, cytosolic sulfotransferase 1 [Source:NCBI gene;Acc:323424]	protein_coding
ENSDARG00000069934	78.5224	0.714107	0.232131	3.07631	0.00209583	0.0378609	ENSDART00000145111.3	parp4	poly (ADP-ribose) polymerase family, member 4 [Source:ZFIN;Acc:ZDB-GENE-070912-387]	protein_coding
ENSDARG00000036107	3644.4	0.715792	0.146726	4.87842	1.06941e-06	0.000115355	ENSDART00000052421.4	txnipa	thioredoxin interacting protein a [Source:ZFIN;Acc:ZDB-GENE-030804-10]	protein_coding
ENSDARG00000043453	7419.5	0.718077	0.174924	4.10509	4.04165e-05	0.00209503	ENSDART00000063789.7	rps5	ribosomal protein S5 [Source:ZFIN;Acc:ZDB-GENE-020419-12]	protein_coding	YES
ENSDARG00000055253	93.1646	0.718437	0.193915	3.70491	0.000211464	0.00757122	ENSDART00000172915.2	slc12a10.3	solute carrier family 12 member 10, tandem duplicate 3 [Source:ZFIN;Acc:ZDB-GENE-060503-518]	protein_coding
ENSDARG00000040362	176.881	0.718845	0.232967	3.0856	0.00203141	0.0371152	ENSDART00000059063.4	ehd2b	EH-domain containing 2b [Source:ZFIN;Acc:ZDB-GENE-030131-9347]	protein_coding
ENSDARG00000059150	117.908	0.719071	0.237858	3.02311	0.00250191	0.0420993	ENSDART00000170410.2	tmem107	transmembrane protein 107 [Source:NCBI gene;Acc:406492]	protein_coding	YES
ENSDARG00000078172	111.915	0.720173	0.217338	3.3136	0.00092102	0.0218666	ENSDART00000112635.5	CU984600.1	prostaglandin F2 receptor inhibitor [Source:NCBI gene;Acc:101883373]	protein_coding
ENSDARG00000043770	72.263	0.720747	0.234868	3.06873	0.00214971	0.0382783	ENSDART00000064281.6	si:dkey-192d15.2	si:dkey-192d15.2 [Source:ZFIN;Acc:ZDB-GENE-040724-74]	protein_coding
ENSDARG00000001953	1003.46	0.720845	0.191604	3.76217	0.000168446	0.00628676	ENSDART00000136720.2	pfkfb3	6-phosphofructo-2-kinase/fructose-2,6-biphosphatase 3 [Source:ZFIN;Acc:ZDB-GENE-040426-2724]	processed_transcript
ENSDARG00000030478	159.265	0.721919	0.212763	3.39307	0.000691147	0.0175	ENSDART00000179383.2	zgc:66484	zgc:66484 [Source:ZFIN;Acc:ZDB-GENE-030131-5768]	protein_coding
ENSDARG00000055292	554.857	0.721932	0.148389	4.86515	1.14372e-06	0.00012196	ENSDART00000136040.4	atg9b	autophagy related 9B [Source:ZFIN;Acc:ZDB-GENE-091111-3]	protein_coding
ENSDARG00000060029	63.7653	0.722128	0.230092	3.13843	0.00169853	0.0331551	ENSDART00000084131.5	fam160b2	family with sequence similarity 160 member B2 [Source:NCBI gene;Acc:777718]	protein_coding
ENSDARG00000038222	77.574	0.722634	0.208293	3.46932	0.000521783	0.0143402	ENSDART00000055737.5	tyw3	tRNA-yW synthesizing protein 3 homolog (S. cerevisiae) [Source:NCBI gene;Acc:436884]	protein_coding
ENSDARG00000012953	388.069	0.724172	0.221338	3.27179	0.00106869	0.02438	ENSDART00000149689.3	mob1bb	MOB kinase activator 1Bb [Source:ZFIN;Acc:ZDB-GENE-050522-58]	protein_coding
ENSDARG00000099351	327.91	0.725376	0.171709	4.22444	2.39538e-05	0.0014327	ENSDART00000169569.2	igfbp1a	insulin-like growth factor binding protein 1a [Source:ZFIN;Acc:ZDB-GENE-021231-1]	processed_transcript	YES
ENSDARG00000036376	100.052	0.728184	0.239634	3.03873	0.00237574	0.0408229	ENSDART00000052844.5	cldn7a	claudin 7a [Source:NCBI gene;Acc:436612]	protein_coding	YES
ENSDARG00000079055	156.08	0.730208	0.218246	3.34581	0.000820433	0.0200298	ENSDART00000132198.2	si:dkey-85a20.4	si:dkey-85a20.4 [Source:ZFIN;Acc:ZDB-GENE-090313-347]	protein_coding	YES
ENSDARG00000037176	56.2188	0.731438	0.246895	2.96255	0.00305102	0.0475858	ENSDART00000123117.3	ggh	gamma-glutamyl hydrolase (conjugase, folylpolygammaglutamyl hydrolase) [Source:ZFIN;Acc:ZDB-GENE-040426-2615]	protein_coding	YES
ENSDARG00000029476	231.529	0.732238	0.15808	4.63207	3.62029e-06	0.000311328	ENSDART00000146955.3	ldlra	low density lipoprotein receptor a [Source:ZFIN;Acc:ZDB-GENE-031217-1]	protein_coding	YES
ENSDARG00000061120	743.14	0.733016	0.161936	4.52659	5.99433e-06	0.000476001	ENSDART00000180013.1	slc43a2b	solute carrier family 43 member 2b [Source:ZFIN;Acc:ZDB-GENE-041212-6]	protein_coding
ENSDARG00000053091	172.737	0.737595	0.179463	4.11001	3.95649e-05	0.00207978	ENSDART00000166152.3	si:ch211-204c21.1	si:ch211-204c21.1 [Source:ZFIN;Acc:ZDB-GENE-030429-35]	protein_coding
ENSDARG00000010434	700.383	0.737798	0.176459	4.18114	2.90048e-05	0.00165523	ENSDART00000141193.3	clu	clusterin [Source:ZFIN;Acc:ZDB-GENE-040426-1774]	protein_coding	YES
ENSDARG00000040513	117.708	0.738392	0.236742	3.11898	0.0018148	0.0346668	ENSDART00000131275.3	zgc:92313	zgc:92313 [Source:ZFIN;Acc:ZDB-GENE-040718-339]	protein_coding
ENSDARG00000006353	68.7918	0.739857	0.240623	3.07476	0.00210675	0.0379822	ENSDART00000018301.11	itga5	integrin, alpha 5 (fibronectin receptor, alpha polypeptide) [Source:ZFIN;Acc:ZDB-GENE-031116-52]	protein_coding	YES
ENSDARG00000052746	320.397	0.740755	0.146328	5.0623	4.14218e-07	5.25831e-05	ENSDART00000074653.6	grinab	glutamate receptor, ionotropic, N-methyl D-aspartate-associated protein 1b (glutamate binding) [Source:ZFIN;Acc:ZDB-GENE-040426-1367]	protein_coding	YES
ENSDARG00000031952	299.034	0.741879	0.167452	4.4304	9.40567e-06	0.000683095	ENSDART00000150510.3	mb	Danio rerio myoglobin (mb), transcript variant 2, mRNA. [Source:RefSeq mRNA;Acc:NM_001362390]	protein_coding
ENSDARG00000016699	106.826	0.742425	0.244849	3.03218	0.00242794	0.0413239	ENSDART00000141906.2	trpa1a	transient receptor potential cation channel, subfamily A, member 1a [Source:ZFIN;Acc:ZDB-GENE-050105-6]	protein_coding
ENSDARG00000079307	374.328	0.74246	0.213876	3.47145	0.000517654	0.014311	ENSDART00000133542.2	si:dkey-205h13.1	si:dkey-205h13.1 [Source:ZFIN;Acc:ZDB-GENE-090313-227]	retained_intron
ENSDARG00000069461	132.415	0.742975	0.182018	4.08189	4.46719e-05	0.00227584	ENSDART00000136389.2	rnaseka	ribonuclease, RNase K a [Source:NCBI gene;Acc:751692]	protein_coding
ENSDARG00000037852	95.6212	0.745033	0.195416	3.81254	0.000137546	0.00547075	ENSDART00000055148.6	zgc:101663	zgc:101663 [Source:NCBI gene;Acc:492796]	protein_coding
ENSDARG00000036161	561.527	0.745942	0.199394	3.74104	0.000183259	0.00670547	ENSDART00000052511.6	hnrnpa0l	heterogeneous nuclear ribonucleoprotein A0, like [Source:ZFIN;Acc:ZDB-GENE-030131-618]	protein_coding
ENSDARG00000021787	1492.51	0.74672	0.15282	4.88627	1.02764e-06	0.000111493	ENSDART00000141616.2	abcb5	ATP-binding cassette, sub-family B (MDR/TAP), member 5 [Source:ZFIN;Acc:ZDB-GENE-030131-6414]	protein_coding	YES
ENSDARG00000086740	1002.36	0.747949	0.141969	5.2684	1.37622e-07	2.07109e-05	ENSDART00000129568.3	phyh	phytanoyl-CoA 2-hydroxylase [Source:ZFIN;Acc:ZDB-GENE-050417-361]	protein_coding
ENSDARG00000096803	79.8643	0.748092	0.217575	3.43832	0.00058533	0.0155596	ENSDART00000153180.2	CU660013.4		lincRNA
ENSDARG00000054842	85.393	0.751137	0.235679	3.18712	0.00143695	0.0296298	ENSDART00000137509.2	hsd17b14	hydroxysteroid (17-beta) dehydrogenase 14 [Source:ZFIN;Acc:ZDB-GENE-040801-24]	retained_intron
ENSDARG00000094760	165.771	0.751708	0.195212	3.85072	0.000117772	0.00481961	ENSDART00000168717.2	si:dkey-125i10.3	si:dkey-125i10.3 [Source:ZFIN;Acc:ZDB-GENE-060526-198]	protein_coding
ENSDARG00000058799	81.5362	0.752429	0.230973	3.25765	0.00112338	0.0250198	ENSDART00000147807.2	mybpha	myosin binding protein Ha [Source:ZFIN;Acc:ZDB-GENE-040426-1531]	retained_intron
ENSDARG00000090552	323.623	0.752591	0.139046	5.41254	6.21382e-08	1.03532e-05	ENSDART00000153582.2	si:dkey-7j14.6	si:dkey-7j14.6 [Source:ZFIN;Acc:ZDB-GENE-030131-8466]	processed_transcript
ENSDARG00000056915	291.22	0.75427	0.248887	3.03057	0.00244096	0.0414097	ENSDART00000145558.2	si:ch211-237l4.6	si:ch211-237l4.6 [Source:ZFIN;Acc:ZDB-GENE-040724-42]	protein_coding
ENSDARG00000104028	201.684	0.754687	0.212726	3.5477	0.000388616	0.0118153	ENSDART00000164373.2	si:dkey-74k8.3	si:dkey-74k8.3 [Source:ZFIN;Acc:ZDB-GENE-141222-20]	protein_coding
ENSDARG00000036846	115.225	0.754834	0.219409	3.44031	0.000581053	0.0155122	ENSDART00000053494.3	anks4b	ankyrin repeat and sterile alpha motif domain containing 4B [Source:ZFIN;Acc:ZDB-GENE-040704-29]	protein_coding
ENSDARG00000069589	152.747	0.755781	0.203414	3.71548	0.00020282	0.00734917	ENSDART00000078887.7	tmem222a	transmembrane protein 222a [Source:ZFIN;Acc:ZDB-GENE-050306-17]	protein_coding
ENSDARG00000087693	264.076	0.759138	0.189096	4.01456	5.95574e-05	0.00282799	ENSDART00000123053.4	atox1	antioxidant 1 copper chaperone [Source:ZFIN;Acc:ZDB-GENE-120720-2]	protein_coding
ENSDARG00000039997	471.08	0.764209	0.133503	5.72427	1.03882e-08	2.01931e-06	ENSDART00000150161.2	ptp4a3a	protein tyrosine phosphatase 4A3a [Source:ZFIN;Acc:ZDB-GENE-040426-2220]	retained_intron
ENSDARG00000001870	2826.98	0.765262	0.15306	4.99976	5.74029e-07	6.85926e-05	ENSDART00000048828.5	atp1a1a.4	ATPase Na+/K+ transporting subunit alpha 1a, tandem duplicate 4 [Source:ZFIN;Acc:ZDB-GENE-001212-4]	protein_coding
ENSDARG00000006598	255.62	0.765347	0.244174	3.13443	0.00172189	0.0334397	ENSDART00000008152.9	sgk2b	serum/glucocorticoid regulated kinase 2b [Source:ZFIN;Acc:ZDB-GENE-060929-44]	protein_coding
ENSDARG00000018953	97.784	0.76588	0.20677	3.70401	0.000212217	0.00757205	ENSDART00000020386.7	gclm	glutamate-cysteine ligase, modifier subunit [Source:ZFIN;Acc:ZDB-GENE-030131-5906]	protein_coding	YES
ENSDARG00000040298	1365.32	0.766272	0.256229	2.99057	0.00278453	0.0449345	ENSDART00000129525.3	apoa4b.1	apolipoprotein A-IV b, tandem duplicate 1 [Source:ZFIN;Acc:ZDB-GENE-030131-1263]	protein_coding
ENSDARG00000079324	44.2918	0.770507	0.258781	2.97744	0.00290664	0.0462653	ENSDART00000115420.5	ano9b	anoctamin 9b [Source:ZFIN;Acc:ZDB-GENE-121106-2]	protein_coding
ENSDARG00000058158	125.802	0.771876	0.194923	3.9599	7.49806e-05	0.00336349	ENSDART00000080969.4	trim55b	tripartite motif containing 55b [Source:ZFIN;Acc:ZDB-GENE-060312-37]	protein_coding
ENSDARG00000053480	1278.15	0.775357	0.212906	3.64178	0.000270755	0.00912013	ENSDART00000075513.7	aqp9b	aquaporin 9b [Source:ZFIN;Acc:ZDB-GENE-070911-1]	protein_coding	YES
ENSDARG00000006848	129.539	0.778062	0.222999	3.48908	0.000484684	0.0137457	ENSDART00000090486.6	parp9	poly(ADP-ribose) polymerase family member 9 [Source:ZFIN;Acc:ZDB-GENE-081104-179]	protein_coding
ENSDARG00000013771	68.0993	0.781534	0.258678	3.02126	0.00251722	0.0422251	ENSDART00000149054.2	ctss2.2	cathepsin S, ortholog 2, tandem duplicate 2 [Source:ZFIN;Acc:ZDB-GENE-050626-55]	retained_intron
ENSDARG00000058062	224.417	0.782398	0.205805	3.80165	0.000143737	0.00561576	ENSDART00000147664.3	magt1	magnesium transporter 1 [Source:NCBI gene;Acc:324944]	retained_intron
ENSDARG00000018569	107.677	0.784626	0.188223	4.1686	3.06476e-05	0.00173308	ENSDART00000178443.2	tnfrsf1a	tumor necrosis factor receptor superfamily, member 1a [Source:ZFIN;Acc:ZDB-GENE-040426-2252]	protein_coding	YES
ENSDARG00000056087	66.5919	0.785057	0.245301	3.20038	0.00137247	0.0285845	ENSDART00000078523.5	ecrg4a	ECRG4 augurin precursor a [Source:NCBI gene;Acc:791762]	protein_coding
ENSDARG00000078882	78.3249	0.786871	0.243265	3.23463	0.001218	0.0264908	ENSDART00000112483.4	slc22a31	solute carrier family 22 member 31 [Source:ZFIN;Acc:ZDB-GENE-130530-858]	protein_coding
ENSDARG00000091757	278.498	0.787585	0.167465	4.70297	2.56406e-06	0.000226767	ENSDART00000142444.4	adgrf6	adhesion G protein-coupled receptor F6 [Source:ZFIN;Acc:ZDB-GENE-041001-212]	protein_coding
ENSDARG00000027063	109.644	0.787869	0.182681	4.31281	1.61195e-05	0.00104958	ENSDART00000033713.5	arpc1b	actin related protein 2/3 complex, subunit 1B [Source:ZFIN;Acc:ZDB-GENE-030131-7414]	protein_coding
ENSDARG00000043102	630.107	0.791071	0.142706	5.54338	2.96696e-08	5.3237e-06	ENSDART00000063285.6	lxn	latexin [Source:ZFIN;Acc:ZDB-GENE-041212-18]	protein_coding
ENSDARG00000097746	52.8998	0.791322	0.26656	2.96864	0.0029912	0.0470648	ENSDART00000155479.2	si:rp71-77l1.1	si:rp71-77l1.1 [Source:ZFIN;Acc:ZDB-GENE-131121-141]	protein_coding
ENSDARG00000070873	108.427	0.793042	0.222344	3.56674	0.000361456	0.0112419	ENSDART00000104405.5	ccl25b	chemokine (C-C motif) ligand 25b [Source:ZFIN;Acc:ZDB-GENE-110222-2]	protein_coding
ENSDARG00000044132	124.819	0.793715	0.204767	3.87619	0.000106104	0.00443949	ENSDART00000064801.6	ogna	osteoglycin, paralog a [Source:ZFIN;Acc:ZDB-GENE-050208-650]	protein_coding
ENSDARG00000071429	165.949	0.796627	0.223316	3.56727	0.00036072	0.0112377	ENSDART00000150458.3	tdo2a	tryptophan 2,3-dioxygenase a [Source:NCBI gene;Acc:100008541]	retained_intron	YES
ENSDARG00000014572	480.488	0.798308	0.12552	6.35999	2.0177e-10	5.97657e-08	ENSDART00000016658.7	chpt1	choline phosphotransferase 1 [Source:NCBI gene;Acc:322605]	protein_coding
ENSDARG00000003132	107.296	0.799608	0.266346	3.00214	0.00268085	0.044077	ENSDART00000007487.9	apip	APAF1 interacting protein [Source:NCBI gene;Acc:447941]	polymorphic_pseudogene	YES
ENSDARG00000052429	151.668	0.802574	0.265904	3.01829	0.00254208	0.0425451	ENSDART00000074285.6	syngr2a	synaptogyrin 2a [Source:ZFIN;Acc:ZDB-GENE-070112-1292]	protein_coding
ENSDARG00000117419	58.3306	0.804312	0.26042	3.08852	0.00201157	0.0369468	ENSDART00000194605.1	CABZ01086029.1	uncharacterized LOC110437884 [Source:NCBI gene;Acc:110437884]	lincRNA
ENSDARG00000056532	188.287	0.806113	0.168486	4.78446	1.7145e-06	0.000168158	ENSDART00000151454.2	serinc2	serine incorporator 2 [Source:ZFIN;Acc:ZDB-GENE-041111-296]	protein_coding
ENSDARG00000043154	1617.52	0.806637	0.162319	4.96944	6.71463e-07	7.73467e-05	ENSDART00000131922.2	ucp2	uncoupling protein 2 [Source:NCBI gene;Acc:555812]	retained_intron
ENSDARG00000095796	96.5579	0.808456	0.243884	3.31492	0.000916687	0.0217914	ENSDART00000149596.2	si:dkey-87o1.2	si:dkey-87o1.2 [Source:ZFIN;Acc:ZDB-GENE-110411-217]	protein_coding
ENSDARG00000019444	456.935	0.809624	0.183445	4.41345	1.01735e-05	0.000721856	ENSDART00000133493.2	ssr4	signal sequence receptor, delta [Source:ZFIN;Acc:ZDB-GENE-030131-4900]	retained_intron
ENSDARG00000079456	92.6389	0.809696	0.223984	3.61497	0.00030038	0.00976551	ENSDART00000097530.5	si:ch211-149a19.3	si:ch211-149a19.3 [Source:ZFIN;Acc:ZDB-GENE-081104-128]	protein_coding
ENSDARG00000098852	440.771	0.813898	0.197945	4.11174	3.92688e-05	0.00207004	ENSDART00000171722.2	smdt1b	single-pass membrane protein with aspartate-rich tail 1b [Source:ZFIN;Acc:ZDB-GENE-141212-9]	protein_coding
ENSDARG00000103342	699.786	0.821638	0.259382	3.16768	0.00153661	0.0308664	ENSDART00000170785.2	wu:fa56d06	wu:fa56d06 [Source:ZFIN;Acc:ZDB-GENE-030131-9298]	protein_coding
ENSDARG00000056239	132.229	0.821661	0.2045	4.01789	5.87205e-05	0.00279536	ENSDART00000168140.2	tmem45b	transmembrane protein 45B [Source:NCBI gene;Acc:402977]	retained_intron
ENSDARG00000042112	109.432	0.825007	0.23267	3.54583	0.000391384	0.0118565	ENSDART00000132596.2	dio1	iodothyronine deiodinase 1 [Source:ZFIN;Acc:ZDB-GENE-030328-41]	protein_coding	YES
ENSDARG00000103775	298.485	0.826215	0.159221	5.18912	2.11291e-07	2.96458e-05	ENSDART00000180304.1	thbs1a	thrombospondin 1a [Source:ZFIN;Acc:ZDB-GENE-120402-2]	protein_coding
ENSDARG00000086826	488.618	0.829719	0.141041	5.88282	4.0333e-09	8.85475e-07	ENSDART00000130131.4	sult6b1	sulfotransferase family, cytosolic, 6b, member 1 [Source:NCBI gene;Acc:322462]	protein_coding
ENSDARG00000015955	67.8531	0.830039	0.220562	3.76328	0.000167696	0.0062839	ENSDART00000002341.6	cldnc	claudin c [Source:ZFIN;Acc:ZDB-GENE-010328-3]	protein_coding
ENSDARG00000041505	454.787	0.831696	0.172837	4.81202	1.4941e-06	0.000152357	ENSDART00000101470.5	itm2bb	integral membrane protein 2Bb [Source:ZFIN;Acc:ZDB-GENE-040426-2139]	protein_coding
ENSDARG00000105341	78.1906	0.832157	0.254611	3.26834	0.0010818	0.0244275	ENSDART00000187356.1	si:dkey-9l20.3	si:dkey-9l20.3 [Source:ZFIN;Acc:ZDB-GENE-090313-369]	protein_coding
ENSDARG00000086911	82.025	0.832179	0.253287	3.28552	0.00101795	0.0235391	ENSDART00000129926.4	si:dkey-100n23.5	si:dkey-100n23.5 [Source:ZFIN;Acc:ZDB-GENE-070912-347]	protein_coding
ENSDARG00000060796	411.555	0.834689	0.186014	4.48723	7.21548e-06	0.000556397	ENSDART00000167487.2	slc20a2	solute carrier family 20 member 2 [Source:ZFIN;Acc:ZDB-GENE-060929-828]	protein_coding
ENSDARG00000020133	55.0333	0.835073	0.281684	2.96457	0.00303102	0.047457	ENSDART00000143530.2	jdp2b	Jun dimerization protein 2b [Source:NCBI gene;Acc:436766]	retained_intron
ENSDARG00000004311	61.31	0.835355	0.227778	3.6674	0.000245029	0.00843634	ENSDART00000021396.6	ldlrap1a	low density lipoprotein receptor adaptor protein 1a [Source:ZFIN;Acc:ZDB-GENE-030328-13]	protein_coding
ENSDARG00000079305	471.913	0.836597	0.229507	3.64519	0.000267195	0.00905944	ENSDART00000155871.3	hbae3	hemoglobin alpha embryonic-3 [Source:ZFIN;Acc:ZDB-GENE-990706-3]	protein_coding	YES
ENSDARG00000058032	121.623	0.837461	0.213532	3.92194	8.78399e-05	0.00382986	ENSDART00000080832.4	tpk2	thiamin pyrophosphokinase 2 [Source:ZFIN;Acc:ZDB-GENE-060503-173]	protein_coding
ENSDARG00000021242	201.282	0.848252	0.238016	3.56384	0.000365463	0.01131	ENSDART00000137325.3	mvp	major vault protein [Source:NCBI gene;Acc:373081]	protein_coding	YES
ENSDARG00000071437	44.6374	0.84967	0.283983	2.99197	0.00277181	0.0448841	ENSDART00000137873.2	ptprc	protein tyrosine phosphatase receptor type C [Source:ZFIN;Acc:ZDB-GENE-050208-585]	protein_coding	YES
ENSDARG00000052905	66.971	0.853606	0.26889	3.17456	0.00150064	0.0304716	ENSDART00000074848.5	zgc:165423	zgc:165423 [Source:ZFIN;Acc:ZDB-GENE-070720-11]	protein_coding	YES
ENSDARG00000091232	40.1054	0.854709	0.269322	3.17356	0.00150584	0.0305108	ENSDART00000058987.7	kcnj1a.1	potassium inwardly rectifying channel subfamily J member 1a, tandem duplicate 1 [Source:ZFIN;Acc:ZDB-GENE-031118-55]	protein_coding
ENSDARG00000100826	1996.56	0.856223	0.140208	6.10681	1.01639e-09	2.49565e-07	ENSDART00000157498.2	hif1al	hypoxia inducible factor 1 subunit alpha, like [Source:ZFIN;Acc:ZDB-GENE-040426-1315]	protein_coding	YES
ENSDARG00000040039	266.355	0.85863	0.243624	3.5244	0.000424436	0.0125708	ENSDART00000058565.6	pttg1ipb	PTTG1 interacting protein b [Source:ZFIN;Acc:ZDB-GENE-041010-10]	protein_coding
ENSDARG00000041947	76.1217	0.860399	0.254868	3.37587	0.00073584	0.0184563	ENSDART00000189073.1	styk1b	serine/threonine/tyrosine kinase 1b [Source:ZFIN;Acc:ZDB-GENE-030131-3435]	protein_coding
ENSDARG00000091234	44.3466	0.86923	0.28235	3.07856	0.00208003	0.0376849	ENSDART00000173619.2	si:ch73-335l21.4	si:ch73-335l21.4 [Source:ZFIN;Acc:ZDB-GENE-160728-105]	protein_coding
ENSDARG00000020278	153.725	0.871843	0.190278	4.58195	4.60661e-06	0.000380371	ENSDART00000103636.5	si:dkeyp-120h9.1	si:dkeyp-120h9.1 [Source:ZFIN;Acc:ZDB-GENE-070705-534]	protein_coding
ENSDARG00000009779	953.217	0.876302	0.161987	5.40969	6.31327e-08	1.04258e-05	ENSDART00000114284.4	mcl1a	MCL1 apoptosis regulator, BCL2 family member a [Source:ZFIN;Acc:ZDB-GENE-000511-7]	protein_coding	YES
ENSDARG00000028096	130.644	0.87692	0.176113	4.9793	6.38133e-07	7.53684e-05	ENSDART00000155674.3	cldn23a	claudin 23a [Source:ZFIN;Acc:ZDB-GENE-091204-28]	protein_coding
ENSDARG00000013822	121.962	0.878457	0.284717	3.08537	0.00203298	0.0371152	ENSDART00000126362.3	anapc16	anaphase promoting complex subunit 16 [Source:ZFIN;Acc:ZDB-GENE-050417-430]	protein_coding
ENSDARG00000059815	414.896	0.880626	0.181415	4.85422	1.20864e-06	0.00012671	ENSDART00000144101.2	oaz2b	ornithine decarboxylase antizyme 2b [Source:ZFIN;Acc:ZDB-GENE-070313-1]	retained_intron
ENSDARG00000059305	37.2988	0.883239	0.293027	3.01419	0.0025767	0.0429319	ENSDART00000082390.3	tmem37	transmembrane protein 37 [Source:ZFIN;Acc:ZDB-GENE-040426-2208]	protein_coding
ENSDARG00000103277	428.831	0.888634	0.134773	6.59358	4.29347e-11	1.38139e-08	ENSDART00000160991.3	cyp24a1	cytochrome P450, family 24, subfamily A, polypeptide 1 [Source:ZFIN;Acc:ZDB-GENE-060825-1]	protein_coding	YES
ENSDARG00000054172	440.97	0.889062	0.12595	7.05888	1.67851e-12	7.11877e-10	ENSDART00000076328.5	pgrmc1	progesterone receptor membrane component 1 [Source:ZFIN;Acc:ZDB-GENE-041114-91]	protein_coding	YES
ENSDARG00000102020	164.98	0.889585	0.205955	4.31933	1.56506e-05	0.00102836	ENSDART00000169823.2	pnpla3	patatin-like phospholipase domain containing 3 [Source:ZFIN;Acc:ZDB-GENE-040718-27]	protein_coding
ENSDARG00000091916	86.3406	0.889618	0.286137	3.10906	0.00187684	0.0352351	ENSDART00000160474.2	ugt5b4	UDP glucuronosyltransferase 5 family, polypeptide B4 [Source:ZFIN;Acc:ZDB-GENE-070112-2332]	protein_coding
ENSDARG00000051939	86.1123	0.892248	0.236124	3.77873	0.000157631	0.00602777	ENSDART00000136999.2	pcxb	pyruvate carboxylase b [Source:ZFIN;Acc:ZDB-GENE-000831-1]	protein_coding
ENSDARG00000095767	176.208	0.897325	0.255535	3.51156	0.000445484	0.0129698	ENSDART00000131982.3	dio3b	iodothyronine deiodinase 3b [Source:NCBI gene;Acc:798872]	processed_transcript	YES
ENSDARG00000102048	443.332	0.90038	0.21839	4.12281	3.74272e-05	0.00199551	ENSDART00000169380.2	slc25a43	solute carrier family 25 member 43 [Source:NCBI gene;Acc:796731]	protein_coding
ENSDARG00000117319	56.1591	0.901883	0.276581	3.26082	0.00111089	0.0249163	ENSDART00000194638.1	CABZ01092746.1		lincRNA
ENSDARG00000097208	245.429	0.902503	0.186113	4.84922	1.23947e-06	0.000129216	ENSDART00000153622.2	C11orf96	si:ch1073-281m9.1 [Source:NCBI gene;Acc:100330987]	protein_coding
ENSDARG00000058206	152.326	0.902992	0.26519	3.40507	0.00066146	0.0169089	ENSDART00000169202.2	si:ch211-153b23.5	si:ch211-153b23.5 [Source:ZFIN;Acc:ZDB-GENE-030131-9744]	protein_coding
ENSDARG00000101367	128.115	0.903375	0.282627	3.19635	0.00139176	0.0288895	ENSDART00000159971.2	si:ch73-193i22.1	si:ch73-193i22.1 [Source:ZFIN;Acc:ZDB-GENE-121214-266]	protein_coding
ENSDARG00000042172	65.0682	0.906686	0.261963	3.46112	0.000537928	0.0146953	ENSDART00000146933.3	c7a	complement component 7a [Source:ZFIN;Acc:ZDB-GENE-081104-392]	protein_coding
ENSDARG00000017126	156.316	0.907006	0.160956	5.63513	1.74923e-08	3.33085e-06	ENSDART00000145190.2	ilvbl	ilvB (bacterial acetolactate synthase)-like [Source:NCBI gene;Acc:393639]	protein_coding
ENSDARG00000043581	47.4428	0.907178	0.267348	3.39325	0.000690676	0.0175	ENSDART00000063996.4	gadd45aa	growth arrest and DNA-damage-inducible, alpha, a [Source:ZFIN;Acc:ZDB-GENE-040426-1501]	protein_coding	YES
ENSDARG00000074894	209.08	0.907178	0.172615	5.2555	1.47623e-07	2.16913e-05	ENSDART00000133517.2	myorg	myogenesis regulating glycosidase (putative) [Source:ZFIN;Acc:ZDB-GENE-091113-62]	protein_coding	YES
ENSDARG00000091592	48.5508	0.90762	0.250639	3.62123	0.000293211	0.00959931	ENSDART00000152590.2	peli1a	pellino E3 ubiquitin protein ligase 1a [Source:ZFIN;Acc:ZDB-GENE-110310-6]	protein_coding
ENSDARG00000043128	494.981	0.908865	0.189317	4.80076	1.58067e-06	0.000158585	ENSDART00000063320.6	cldne	claudin e [Source:ZFIN;Acc:ZDB-GENE-010328-5]	protein_coding
ENSDARG00000102555	180.4	0.913762	0.214211	4.26571	1.99266e-05	0.0012336	ENSDART00000165186.2	si:dkey-33i11.9	si:dkey-33i11.9 [Source:ZFIN;Acc:ZDB-GENE-060503-262]	protein_coding
ENSDARG00000100872	46.2296	0.913839	0.292393	3.12538	0.00177576	0.034101	ENSDART00000165780.2	otud1	OTU deubiquitinase 1 [Source:ZFIN;Acc:ZDB-GENE-170421-2]	protein_coding
ENSDARG00000042824	721.882	0.914384	0.155399	5.8841	4.00234e-09	8.85475e-07	ENSDART00000062854.6	nfe2l2a	nuclear factor, erythroid 2-like 2a [Source:ZFIN;Acc:ZDB-GENE-030723-2]	protein_coding
ENSDARG00000002986	106.004	0.919076	0.304663	3.0167	0.00255546	0.0426543	ENSDART00000014013.9	gda	guanine deaminase [Source:ZFIN;Acc:ZDB-GENE-050522-434]	protein_coding
ENSDARG00000090228	517.147	0.92132	0.19481	4.72932	2.25273e-06	0.000205064	ENSDART00000058260.5	gsta.1	glutathione S-transferase, alpha tandem duplicate 1 [Source:ZFIN;Acc:ZDB-GENE-040426-2720]	protein_coding
ENSDARG00000003854	246.83	0.927592	0.148305	6.25462	3.98485e-10	1.09355e-07	ENSDART00000130801.3	acsl1b	acyl-CoA synthetase long chain family member 1b [Source:ZFIN;Acc:ZDB-GENE-040801-88]	protein_coding
ENSDARG00000100131	164.462	0.927812	0.194707	4.76516	1.887e-06	0.000176951	ENSDART00000185104.1	cdh29	cadherin 29 [Source:ZFIN;Acc:ZDB-GENE-141212-240]	protein_coding
ENSDARG00000079783	54.4234	0.928565	0.299674	3.09859	0.00194447	0.0362495	ENSDART00000154066.2	isg20	interferon stimulated exonuclease gene [Source:ZFIN;Acc:ZDB-GENE-100422-17]	protein_coding	YES
ENSDARG00000069375	256.803	0.931125	0.200319	4.64822	3.34806e-06	0.000289251	ENSDART00000100897.3	zgc:162608	zgc:162608 [Source:ZFIN;Acc:ZDB-GENE-070410-86]	protein_coding
ENSDARG00000056550	160.229	0.931539	0.174832	5.3282	9.91912e-08	1.54251e-05	ENSDART00000193543.1	tango2	transport and golgi organization 2 homolog (Drosophila) [Source:ZFIN;Acc:ZDB-GENE-040808-42]	protein_coding
ENSDARG00000071087	115.069	0.932784	0.196825	4.73915	2.14619e-06	0.000197291	ENSDART00000104888.4	slc35b4	solute carrier family 35 member B4 [Source:NCBI gene;Acc:323737]	protein_coding
ENSDARG00000022261	626.338	0.932808	0.264295	3.52942	0.000416469	0.0123754	ENSDART00000129117.3	pdzk1	PDZ domain containing 1 [Source:ZFIN;Acc:ZDB-GENE-031222-1]	protein_coding
ENSDARG00000093024	63.8708	0.933482	0.310158	3.00969	0.00261511	0.0433397	ENSDART00000132667.4	si:ch211-213a13.2	si:ch211-213a13.2 [Source:ZFIN;Acc:ZDB-GENE-050208-551]	protein_coding	YES
ENSDARG00000057113	32.8527	0.934875	0.300641	3.10961	0.00187335	0.0352051	ENSDART00000146593.3	c6	complement component 6 [Source:ZFIN;Acc:ZDB-GENE-040426-1358]	processed_transcript
ENSDARG00000063914	4093.52	0.935198	0.221345	4.22507	2.38867e-05	0.0014327	ENSDART00000093615.3	mt-nd3	NADH dehydrogenase subunit 3 [Source:NCBI gene;Acc:140533]	protein_coding
ENSDARG00000089307	84.7644	0.935864	0.237801	3.93549	8.30269e-05	0.00365416	ENSDART00000123131.3	pmaip1	phorbol-12-myristate-13-acetate-induced protein 1 [Source:ZFIN;Acc:ZDB-GENE-070119-3]	protein_coding
ENSDARG00000116713	149.692	0.936181	0.289254	3.23654	0.00120989	0.0264377	ENSDART00000180728.1	si:ch73-265d7.2	si:ch73-265d7.2 [Source:ZFIN;Acc:ZDB-GENE-100922-146]	protein_coding
ENSDARG00000102456	275.633	0.936247	0.296871	3.15372	0.00161206	0.0320029	ENSDART00000163423.2	cfhl4	complement factor H like 4 [Source:ZFIN;Acc:ZDB-GENE-030131-251]	protein_coding	YES
ENSDARG00000068876	87.9378	0.940263	0.236926	3.96859	7.22987e-05	0.00326675	ENSDART00000099764.6	zgc:153031	zgc:153031 [Source:ZFIN;Acc:ZDB-GENE-060929-1190]	protein_coding
ENSDARG00000097789	49.1474	0.940853	0.280085	3.35917	0.000781779	0.0194	ENSDART00000154636.2	pon3.2	paraoxonase 3, tandem duplicate 2 [Source:ZFIN;Acc:ZDB-GENE-071004-70]	nonsense_mediated_decay
ENSDARG00000100476	94.2816	0.945127	0.263441	3.58762	0.000333712	0.0105371	ENSDART00000164279.2	si:dkeyp-110c7.4	si:dkeyp-110c7.4 [Source:ZFIN;Acc:ZDB-GENE-070705-532]	protein_coding
ENSDARG00000102981	62.5396	0.954485	0.276502	3.452	0.000556456	0.0150275	ENSDART00000166071.2	cyp2k16	cytochrome P450, family 2, subfamily K, polypeptide16 [Source:ZFIN;Acc:ZDB-GENE-041010-37]	protein_coding	YES
ENSDARG00000094577	62.7911	0.95572	0.303289	3.15119	0.00162607	0.0321714	ENSDART00000142507.3	cdc42se2	CDC42 small effector 2 [Source:NCBI gene;Acc:794234]	protein_coding
ENSDARG00000043729	152.762	0.958956	0.298237	3.21542	0.00130254	0.0275587	ENSDART00000064214.6	plac8.1	placenta associated 8, tandem duplicate 1 [Source:ZFIN;Acc:ZDB-GENE-050809-124]	protein_coding	YES
ENSDARG00000070480	64.8529	0.959216	0.314393	3.05101	0.00228071	0.0397636	ENSDART00000181841.1	agr2	anterior gradient 2 [Source:NCBI gene;Acc:335616]	protein_coding
ENSDARG00000021250	75.455	0.963879	0.242972	3.96703	7.2773e-05	0.00327233	ENSDART00000131886.2	slc25a48	solute carrier family 25 member 48 [Source:NCBI gene;Acc:436640]	nonsense_mediated_decay
ENSDARG00000032571	65.5954	0.965557	0.266373	3.62484	0.000289145	0.00949955	ENSDART00000108687.4	il20ra	interleukin 20 receptor, alpha [Source:ZFIN;Acc:ZDB-GENE-040724-249]	retained_intron
ENSDARG00000052271	239.189	0.968402	0.156534	6.18653	6.1504e-10	1.60768e-07	ENSDART00000143040.4	slc22a18	solute carrier family 22 member 18 [Source:ZFIN;Acc:ZDB-GENE-051120-165]	protein_coding
ENSDARG00000052039	371.904	0.969031	0.194942	4.97087	6.6653e-07	7.73467e-05	ENSDART00000160970.2	caspb	caspase b [Source:ZFIN;Acc:ZDB-GENE-020812-1]	protein_coding
ENSDARG00000103322	41.0714	0.969212	0.311534	3.1111	0.00186393	0.0351342	ENSDART00000168968.2	si:ch73-347e22.8	si:ch73-347e22.8 [Source:ZFIN;Acc:ZDB-GENE-030131-8455]	protein_coding
ENSDARG00000100465	51.6294	0.969689	0.306875	3.15988	0.00157835	0.0314676	ENSDART00000161590.3	clrn3	clarin 3 [Source:ZFIN;Acc:ZDB-GENE-170623-3]	protein_coding
ENSDARG00000022183	73.1486	0.970938	0.230067	4.22025	2.44036e-05	0.0014457	ENSDART00000038524.5	gsto1	glutathione S-transferase omega 1 [Source:ZFIN;Acc:ZDB-GENE-040718-365]	protein_coding
ENSDARG00000055642	147.571	0.976301	0.205362	4.75404	1.99389e-06	0.00018604	ENSDART00000078033.5	si:ch211-217a12.1	si:ch211-217a12.1 [Source:ZFIN;Acc:ZDB-GENE-121214-95]	protein_coding
ENSDARG00000094460	622.609	0.977061	0.169179	5.77531	7.68106e-09	1.558e-06	ENSDART00000137318.2	CR354556.3		processed_transcript
ENSDARG00000093608	78.3095	0.977585	0.274987	3.55502	0.000377948	0.0115621	ENSDART00000137420.2	ccl34b.1	chemokine (C-C motif) ligand 34b, duplicate 1 [Source:ZFIN;Acc:ZDB-GENE-091204-276]	retained_intron
ENSDARG00000099712	49.7529	0.977707	0.275964	3.54288	0.000395785	0.011951	ENSDART00000166500.2	zgc:163073	zgc:163073 [Source:ZFIN;Acc:ZDB-GENE-070410-135]	protein_coding
ENSDARG00000100256	49.2765	0.989082	0.257462	3.84166	0.000122206	0.00496836	ENSDART00000157643.2	si:dkey-88e18.8	si:dkey-88e18.8 [Source:ZFIN;Acc:ZDB-GENE-141216-191]	protein_coding
ENSDARG00000013522	1628.71	0.990784	0.240005	4.12819	3.65637e-05	0.00195506	ENSDART00000008752.7	pck1	phosphoenolpyruvate carboxykinase 1 (soluble) [Source:ZFIN;Acc:ZDB-GENE-030909-11]	protein_coding
ENSDARG00000058734	135.484	0.994694	0.228902	4.34549	1.38962e-05	0.000932796	ENSDART00000152855.2	prdx1	peroxiredoxin 1 [Source:ZFIN;Acc:ZDB-GENE-050320-35]	retained_intron	YES
ENSDARG00000090526	116.334	0.997888	0.190823	5.22938	1.70077e-07	2.44139e-05	ENSDART00000102474.5	zgc:158404	zgc:158404 [Source:ZFIN;Acc:ZDB-GENE-070112-592]	protein_coding
ENSDARG00000033871	48.899	1.00638	0.260898	3.85737	0.000114613	0.00473185	ENSDART00000043251.8	derl3	derlin 3 [Source:ZFIN;Acc:ZDB-GENE-040426-1324]	protein_coding
ENSDARG00000008275	556.316	1.00686	0.140213	7.18089	6.92586e-13	3.31393e-10	ENSDART00000132235.2	klhl24b	kelch-like family member 24b [Source:ZFIN;Acc:ZDB-GENE-040426-1185]	protein_coding
ENSDARG00000069244	23.4183	1.0088	0.333412	3.02568	0.00248078	0.0419327	ENSDART00000100611.6	si:ch211-244b2.3	si:ch211-244b2.3 [Source:ZFIN;Acc:ZDB-GENE-030131-4737]	protein_coding
ENSDARG00000089159	28.2155	1.01155	0.341914	2.9585	0.00309141	0.0478745	ENSDART00000139605.2	acot14	acyl-CoA thioesterase 14 [Source:ZFIN;Acc:ZDB-GENE-041210-202]	processed_transcript
ENSDARG00000040527	33.6539	1.01181	0.330315	3.06318	0.00219001	0.0386731	ENSDART00000059311.8	siae	sialic acid acetylesterase [Source:ZFIN;Acc:ZDB-GENE-040426-1032]	protein_coding	YES
ENSDARG00000019236	113.66	1.0125	0.213742	4.737	2.16904e-06	0.000198414	ENSDART00000127479.3	gsr	glutathione reductase [Source:ZFIN;Acc:ZDB-GENE-050522-116]	protein_coding	YES
ENSDARG00000097157	138.942	1.0146	0.317899	3.19158	0.00141499	0.0292415	ENSDART00000154847.3	si:ch211-207n23.2	si:ch211-207n23.2 [Source:ZFIN;Acc:ZDB-GENE-131121-310]	protein_coding
ENSDARG00000061375	931.587	1.01787	0.17421	5.84277	5.13395e-09	1.08869e-06	ENSDART00000111567.4	sgpl1	sphingosine-1-phosphate lyase 1 [Source:ZFIN;Acc:ZDB-GENE-070410-24]	protein_coding
ENSDARG00000074640	29.5625	1.01892	0.315299	3.2316	0.00123098	0.0266799	ENSDART00000135019.2	si:dkeyp-51b7.3	si:dkeyp-51b7.3 [Source:ZFIN;Acc:ZDB-GENE-081105-148]	protein_coding
ENSDARG00000041797	117.869	1.01913	0.251704	4.04895	5.14487e-05	0.00252955	ENSDART00000061256.5	cx28.9	connexin 28.9 [Source:ZFIN;Acc:ZDB-GENE-041114-200]	protein_coding
ENSDARG00000043243	68.344	1.01928	0.314902	3.23681	0.00120876	0.0264377	ENSDART00000063483.5	prkchb	protein kinase C, eta, b [Source:ZFIN;Acc:ZDB-GENE-041001-104]	protein_coding
ENSDARG00000054942	278.614	1.01956	0.206411	4.93946	7.83378e-07	8.73441e-05	ENSDART00000133528.3	lgals2a	lectin, galactoside-binding, soluble, 2a [Source:ZFIN;Acc:ZDB-GENE-050318-2]	protein_coding
ENSDARG00000073756	131.056	1.01995	0.176776	5.76971	7.9407e-09	1.5764e-06	ENSDART00000089234.6	slc12a7a	solute carrier family 12 member 7a [Source:ZFIN;Acc:ZDB-GENE-070912-696]	protein_coding
ENSDARG00000008772	304.883	1.02874	0.187257	5.49372	3.93552e-08	6.86363e-06	ENSDART00000006843.8	cacng1a	calcium channel, voltage-dependent, gamma subunit 1a [Source:ZFIN;Acc:ZDB-GENE-030131-732]	protein_coding
ENSDARG00000093463	29.6098	1.03088	0.324491	3.17692	0.00148847	0.0302905	ENSDART00000136087.3	CU693484.1		lincRNA
ENSDARG00000068478	1260.2	1.0344	0.248264	4.16653	3.09271e-05	0.0017436	ENSDART00000099056.5	gpx4a	glutathione peroxidase 4a [Source:ZFIN;Acc:ZDB-GENE-030410-2]	protein_coding
ENSDARG00000077045	43.6441	1.03675	0.313186	3.31034	0.000931823	0.0219832	ENSDART00000171379.2	scg5	secretogranin V [Source:ZFIN;Acc:ZDB-GENE-040426-1687]	protein_coding	YES
ENSDARG00000026941	54.9878	1.0408	0.258358	4.02854	5.61246e-05	0.00268549	ENSDART00000137936.3	fbxl4	F-box and leucine-rich repeat protein 4 [Source:ZFIN;Acc:ZDB-GENE-041114-187]	protein_coding
ENSDARG00000117312	280.389	1.04291	0.212706	4.90306	9.43565e-07	0.00010297	ENSDART00000194225.1	CABZ01044746.1	sb:cb288 [Source:NCBI gene;Acc:321191]	lincRNA
ENSDARG00000067916	28.5031	1.04513	0.325472	3.21111	0.00132224	0.027849	ENSDART00000040555.6	lyn	LYN proto-oncogene, Src family tyrosine kinase [Source:ZFIN;Acc:ZDB-GENE-040912-7]	protein_coding	YES
ENSDARG00000042124	86.218	1.04513	0.225691	4.63082	3.64225e-06	0.00031178	ENSDART00000132442.2	si:dkey-4e7.3	si:dkey-4e7.3 [Source:ZFIN;Acc:ZDB-GENE-070912-542]	protein_coding
ENSDARG00000076386	359.047	1.04531	0.233396	4.47868	7.5106e-06	0.00057183	ENSDART00000111531.4	epdl1	ependymin-like 1 [Source:ZFIN;Acc:ZDB-GENE-090710-3]	protein_coding
ENSDARG00000075164	156.985	1.04626	0.1865	5.61001	2.02315e-08	3.73803e-06	ENSDART00000113441.4	mylk5	myosin, light chain kinase 5 [Source:ZFIN;Acc:ZDB-GENE-050309-74]	protein_coding
ENSDARG00000104125	31.5793	1.05028	0.296268	3.54502	0.000392579	0.0118735	ENSDART00000168572.2	ttc6	tetratricopeptide repeat domain 6 [Source:ZFIN;Acc:ZDB-GENE-090429-2]	protein_coding
ENSDARG00000092448	37.2567	1.05042	0.31061	3.38181	0.000720102	0.0181103	ENSDART00000140821.2	CR762431.1		processed_transcript
ENSDARG00000110291	104.914	1.05236	0.222904	4.72113	2.34536e-06	0.000210417	ENSDART00000189556.1	CABZ01044731.2		protein_coding
ENSDARG00000062756	45.1421	1.05642	0.358631	2.94571	0.00322217	0.0494888	ENSDART00000091094.5	pllp	plasmolipin [Source:ZFIN;Acc:ZDB-GENE-050419-195]	protein_coding	YES
ENSDARG00000055045	83.8329	1.0582	0.272395	3.88479	0.000102419	0.00431432	ENSDART00000077348.6	casp3b	caspase 3, apoptosis-related cysteine peptidase b [Source:ZFIN;Acc:ZDB-GENE-070607-1]	protein_coding	YES
ENSDARG00000020956	171.894	1.0629	0.242844	4.3769	1.20381e-05	0.000828944	ENSDART00000024084.7	pck2	phosphoenolpyruvate carboxykinase 2 (mitochondrial) [Source:ZFIN;Acc:ZDB-GENE-040426-2266]	protein_coding
ENSDARG00000055240	91.887	1.06392	0.247492	4.29882	1.71709e-05	0.00109735	ENSDART00000184396.1	xdh	xanthine dehydrogenase [Source:ZFIN;Acc:ZDB-GENE-070719-9]	protein_coding
ENSDARG00000041065	204.799	1.06949	0.165812	6.45004	1.11821e-10	3.4208e-08	ENSDART00000152108.2	hspb1	heat shock protein, alpha-crystallin-related, 1 [Source:NCBI gene;Acc:368243]	protein_coding	YES
ENSDARG00000006137	29.2065	1.0761	0.361351	2.97798	0.00290155	0.0462389	ENSDART00000135630.2	star	steroidogenic acute regulatory protein [Source:NCBI gene;Acc:63999]	retained_intron	YES
[truncated: 226 more rows]
