# Supplementary material for: Testing the effects of two different zebrafish exposure paradigms on transcriptomic-based chemical risk assessment using the flame retardant triphenyl phosphate
Source: Toxicol Sci. 2025 Sep 9;208(1):176–85. doi: 10.1093/toxsci/kfaf124 (PMC12599871; doi:10.1093/toxsci/kfaf124)
Supplement: kfaf124_Supplementary_Data [file kfaf124_supplementary_data.zip › kfaf124_Supplementary_Data/toxsci-25-0339-File004.xlsx]

## Sheet: ZET
ID	Term	Ontology Source	Term PValue	Term PValue Corrected with Benjamini-Hochberg	Group PValue	Group PValue Corrected with Benjamini-Hochberg	GOLevels	GOGroups	% Associated Genes	Nr. Genes	Associated Genes Found
GO:0015036	disulfide oxidoreductase activity	GO_MolecularFunction-EBI-UniProt-GOA-ACAP-ARAP_20.06.2024_00h00	0.00213783	0.00225236	0.00213783	0.00293952	[4]	Group00	9.375	3	[glrx, gsto1, txn]
GO:0030018	Z disc	GO_CellularComponent-EBI-UniProt-GOA-ACAP-ARAP_20.06.2024_00h00	0.0188932	0.0188932	0.0188932	0.0188932	[2, 3, 4, 7, 8, 9]	Group01	4.28571	3	[desma, myoz3a, tcap]
GO:0000070	mitotic sister chromatid segregation	GO_BiologicalProcess-EBI-UniProt-GOA-ACAP-ARAP_20.06.2024_00h00	0.0031557	0.00326643	0.00718476	0.00790324	[4, 5, 6, 7, 8]	Group02	5.33333	4	[bub1, ncapd2, nuf2, smc2]
GO:0000793	condensed chromosome	GO_CellularComponent-EBI-UniProt-GOA-ACAP-ARAP_20.06.2024_00h00	0.00147725	0.00164448	0.00718476	0.00790324	[6]	Group02	4.85437	5	[bub1, incenp, ncapd2, nuf2, smc2]
KEGG:00790	Folate biosynthesis	KEGG_16.07.2024	0.000138096	0.000208915	9.73678e-07	2.14209e-06	[-1]	Group03	12.1212	4	[alp3, alpi.1, gch1, zgc:153031]
GO:0006575	cellular modified amino acid metabolic process	GO_BiologicalProcess-EBI-UniProt-GOA-ACAP-ARAP_20.06.2024_00h00	2.01148e-05	4.23848e-05	9.73678e-07	2.14209e-06	[3]	Group03	6.79612	7	[bbox1, gch1, gsto1, gstp2, gstr, gstt1b, zgc:153031]
GO:0042398	cellular modified amino acid biosynthetic process	GO_BiologicalProcess-EBI-UniProt-GOA-ACAP-ARAP_20.06.2024_00h00	0.00129844	0.00147323	9.73678e-07	2.14209e-06	[4]	Group03	11.1111	3	[bbox1, gch1, zgc:153031]
KEGG:00520	Amino sugar and nucleotide sugar metabolism	KEGG_16.07.2024	0.000178193	0.000244497	0.0019754	0.0031042	[-1]	Group04	7.69231	5	[chia.1, chia.2, chia.6, chs1, ugdh]
GO:0006022	aminoglycan metabolic process	GO_BiologicalProcess-EBI-UniProt-GOA-ACAP-ARAP_20.06.2024_00h00	0.0033104	0.00336748	0.0019754	0.0031042	[3]	Group04	5.26316	4	[chia.2, chia.6, chs1, ugdh]
GO:0004553	hydrolase activity, hydrolyzing O-glycosyl compounds	GO_MolecularFunction-EBI-UniProt-GOA-ACAP-ARAP_20.06.2024_00h00	0.00174833	0.00191021	0.0019754	0.0031042	[4]	Group04	4.6729	5	[LOC559107, abhd10a, chia.1, chia.2, chia.6]
GO:0004568	chitinase activity	GO_MolecularFunction-EBI-UniProt-GOA-ACAP-ARAP_20.06.2024_00h00	5.05734e-06	1.42087e-05	0.0019754	0.0031042	[5]	Group04	60	3	[chia.1, chia.2, chia.6]
KEGG:00480	Glutathione metabolism	KEGG_16.07.2024	0.000236245	0.000316783	1.24442e-06	2.28143e-06	[-1]	Group05	7.24638	5	[gsto1, gstp2, gstr, gstt1b, mgst3b]
GO:0009636	response to toxic substance	GO_BiologicalProcess-EBI-UniProt-GOA-ACAP-ARAP_20.06.2024_00h00	0.000159149	0.000229019	1.24442e-06	2.28143e-06	[3]	Group05	6	6	[abcb5, gsto1, gstp2, mgst3b, prdx1, sod3a]
GO:0004364	glutathione transferase activity	GO_MolecularFunction-EBI-UniProt-GOA-ACAP-ARAP_20.06.2024_00h00	1.829e-06	6.74445e-06	1.24442e-06	2.28143e-06	[4]	Group05	19.2308	5	[gsto1, gstp2, gstr, gstt1b, mgst3b]
GO:0034599	cellular response to oxidative stress	GO_BiologicalProcess-EBI-UniProt-GOA-ACAP-ARAP_20.06.2024_00h00	0.000122121	0.00018961	1.24442e-06	2.28143e-06	[4, 5]	Group05	12.5	4	[nfe2l2a, nfe2l2b, prdx1, sod3a]
GO:0016209	antioxidant activity	GO_BiologicalProcess-EBI-UniProt-GOA-ACAP-ARAP_20.06.2024_00h00	0.0020915	0.00224361	1.24442e-06	2.28143e-06	[4, 7]	Group05	5.97015	4	[gsto1, mgst3b, prdx1, sod3a]
GO:0004497	monooxygenase activity	GO_MolecularFunction-EBI-UniProt-GOA-ACAP-ARAP_20.06.2024_00h00	3.47926e-07	2.05276e-06	1.61739e-09	8.89563e-09	[3]	Group06	6.75676	10	[cyp26a1, cyp2aa12, cyp2aa6, cyp2k18, cyp2k19, cyp2y3, cyp3a65, cyp46a1.3, si:dkey-286h2.3, si:zfos-411a11.2]
GO:0009410	response to xenobiotic stimulus	GO_BiologicalProcess-EBI-UniProt-GOA-ACAP-ARAP_20.06.2024_00h00	4.6883e-08	3.95157e-07	1.61739e-09	8.89563e-09	[3]	Group06	10	9	[cyb5a, cyp2aa12, cyp2k18, cyp2k19, cyp2y3, cyp3a65, nfe2l2a, si:dkey-286h2.3, sult1st2]
GO:0016705	oxidoreductase activity, acting on paired donors, with incorporation or reduction of molecular oxygen	GO_MolecularFunction-EBI-UniProt-GOA-ACAP-ARAP_20.06.2024_00h00	1.1768e-08	1.73578e-07	1.61739e-09	8.89563e-09	[3]	Group06	6.37255	13	[bbox1, cyp26a1, cyp2aa12, cyp2aa6, cyp2k18, cyp2k19, cyp2y3, cyp3a65, cyp46a1.3, fads2, phyh, si:dkey-286h2.3, si:zfos-411a11.2]
GO:0046906	tetrapyrrole binding	GO_MolecularFunction-EBI-UniProt-GOA-ACAP-ARAP_20.06.2024_00h00	1.49154e-08	1.76002e-07	1.61739e-09	8.89563e-09	[3]	Group06	7.01754	12	[cyb5a, cyp26a1, cyp2aa12, cyp2aa6, cyp2k18, cyp2k19, cyp2y3, cyp3a65, cyp46a1.3, si:dkey-286h2.3, si:zfos-411a11.2, tcnba]
GO:0006805	xenobiotic metabolic process	GO_BiologicalProcess-EBI-UniProt-GOA-ACAP-ARAP_20.06.2024_00h00	2.9582e-06	9.69632e-06	1.61739e-09	8.89563e-09	[3, 5]	Group06	12	6	[cyp2aa12, cyp2k18, cyp2k19, cyp2y3, si:dkey-286h2.3, sult1st2]
GO:0016712	oxidoreductase activity, acting on paired donors, with incorporation or reduction of molecular oxygen, reduced flavin or flavoprotein as one donor, and incorporation of one atom of oxygen	GO_MolecularFunction-EBI-UniProt-GOA-ACAP-ARAP_20.06.2024_00h00	1.91792e-07	1.41446e-06	1.61739e-09	8.89563e-09	[4]	Group06	13.4615	7	[cyp2aa12, cyp2aa6, cyp2k18, cyp2k19, cyp2y3, si:dkey-286h2.3, si:zfos-411a11.2]
GO:0009581	detection of external stimulus	GO_BiologicalProcess-EBI-UniProt-GOA-ACAP-ARAP_20.06.2024_00h00	0.000806502	0.000951672	0.00380187	0.00464673	[3]	Group07	5.55556	5	[opn1lw2, opn1mw1, opn1sw2, rho, tcap]
GO:0009582	detection of abiotic stimulus	GO_BiologicalProcess-EBI-UniProt-GOA-ACAP-ARAP_20.06.2024_00h00	0.000806502	0.000951672	0.00380187	0.00464673	[3]	Group07	5.55556	5	[opn1lw2, opn1mw1, opn1sw2, rho, tcap]
GO:0007602	phototransduction	GO_BiologicalProcess-EBI-UniProt-GOA-ACAP-ARAP_20.06.2024_00h00	0.000698711	0.000858832	0.00380187	0.00464673	[3, 4, 5, 6]	Group07	8	4	[opn1lw2, opn1mw1, opn1sw2, rho]
GO:0001750	photoreceptor outer segment	GO_CellularComponent-EBI-UniProt-GOA-ACAP-ARAP_20.06.2024_00h00	0.000753452	0.000907218	0.00380187	0.00464673	[2, 6, 8]	Group07	7.84314	4	[opn1lw2, opn1mw1, opn1sw2, rho]
GO:0071482	cellular response to light stimulus	GO_BiologicalProcess-EBI-UniProt-GOA-ACAP-ARAP_20.06.2024_00h00	0.00087191	0.00100868	0.00380187	0.00464673	[5, 6]	Group07	7.54717	4	[opn1lw2, opn1mw1, opn1sw2, rho]
GO:0008020	G protein-coupled photoreceptor activity	GO_BiologicalProcess-EBI-UniProt-GOA-ACAP-ARAP_20.06.2024_00h00	0.000357016	0.000468087	0.00380187	0.00464673	[5, 6, 7]	Group07	9.52381	4	[opn1lw2, opn1mw1, opn1sw2, rho]
KEGG:02010	ABC transporters	KEGG_16.07.2024	4.56422e-05	8.16027e-05	2.84335e-09	1.04256e-08	[-1]	Group08	10.2041	5	[abcb11b, abcb5, abcc12, abcc2, abcg2a]
GO:0005903	brush border	GO_CellularComponent-EBI-UniProt-GOA-ACAP-ARAP_20.06.2024_00h00	2.51011e-07	1.64551e-06	2.84335e-09	1.04256e-08	[3]	Group08	27.7778	5	[si:ch211-214p16.3, slc34a2a, slc6a19a.1, slc6a19a.2, slc6a19b]
GO:0022804	active transmembrane transporter activity	GO_BiologicalProcess-EBI-UniProt-GOA-ACAP-ARAP_20.06.2024_00h00	3.61868e-08	3.55837e-07	2.84335e-09	1.04256e-08	[4, 6]	Group08	4.1769	17	[abcb11b, abcb5, abcc12, abcc2, abcg2a, si:cabz01083442.1, si:ch211-225b11.1, slc12a7a, slc15a1a, slc26a3.2, slc34a2a, slc35d1b, slc5a1, slc6a19a.1, slc6a19a.2, slc6a19b, slco1d1]
GO:0015175	neutral L-amino acid transmembrane transporter activity	GO_BiologicalProcess-EBI-UniProt-GOA-ACAP-ARAP_20.06.2024_00h00	0.000466397	0.000585477	2.84335e-09	1.04256e-08	[5, 6, 7]	Group08	8.88889	4	[slc38a3b, slc6a19a.1, slc6a19a.2, slc6a19b]
GO:0015291	secondary active transmembrane transporter activity	GO_BiologicalProcess-EBI-UniProt-GOA-ACAP-ARAP_20.06.2024_00h00	1.31264e-05	2.97869e-05	2.84335e-09	1.04256e-08	[5, 7]	Group08	4.05904	11	[si:ch211-225b11.1, slc12a7a, slc15a1a, slc26a3.2, slc34a2a, slc35d1b, slc5a1, slc6a19a.1, slc6a19a.2, slc6a19b, slco1d1]
GO:0015293	symporter activity	GO_BiologicalProcess-EBI-UniProt-GOA-ACAP-ARAP_20.06.2024_00h00	3.14417e-05	5.98406e-05	2.84335e-09	1.04256e-08	[6, 8]	Group08	5.29801	8	[si:ch211-225b11.1, slc12a7a, slc15a1a, slc34a2a, slc5a1, slc6a19a.1, slc6a19a.2, slc6a19b]
GO:0140359	ABC-type transporter activity	GO_BiologicalProcess-EBI-UniProt-GOA-ACAP-ARAP_20.06.2024_00h00	4.18912e-06	1.30083e-05	2.84335e-09	1.04256e-08	[7, 9]	Group08	11.3208	6	[abcb11b, abcb5, abcc12, abcc2, abcg2a, si:cabz01083442.1]
KEGG:00040	Pentose and glucuronate interconversions	KEGG_16.07.2024	8.73629e-05	0.000147269	7.81541e-13	8.59695e-12	[-1]	Group09	8.92857	5	[ugdh, ugt1a1, ugt2a4, ugt2b3, ugt5b2]
KEGG:00053	Ascorbate and aldarate metabolism	KEGG_16.07.2024	9.51432e-05	0.000155929	7.81541e-13	8.59695e-12	[-1]	Group09	8.77193	5	[ugdh, ugt1a1, ugt2a4, ugt2b3, ugt5b2]
KEGG:00140	Steroid hormone biosynthesis	KEGG_16.07.2024	4.44809e-06	1.31219e-05	7.81541e-13	8.59695e-12	[-1]	Group09	8.53659	7	[cyp3a65, sult2st2, ugt1a1, ugt2a4, ugt2b3, ugt5b2, zgc:92630]
KEGG:00480	Glutathione metabolism	KEGG_16.07.2024	0.000236245	0.000316783	7.81541e-13	8.59695e-12	[-1]	Group09	7.24638	5	[gsto1, gstp2, gstr, gstt1b, mgst3b]
KEGG:00830	Retinol metabolism	KEGG_16.07.2024	0.000106602	0.000169986	7.81541e-13	8.59695e-12	[-1]	Group09	6.45161	6	[cyp26a1, cyp3a65, ugt1a1, ugt2a4, ugt2b3, ugt5b2]
KEGG:00860	Porphyrin metabolism	KEGG_16.07.2024	0.000418651	0.000536965	7.81541e-13	8.59695e-12	[-1]	Group09	6.41026	5	[alas1, ugt1a1, ugt2a4, ugt2b3, ugt5b2]
KEGG:00980	Metabolism of xenobiotics by cytochrome P450	KEGG_16.07.2024	4.10146e-10	2.41986e-08	7.81541e-13	8.59695e-12	[-1]	Group09	13.5135	10	[ephx1, gsto1, gstp2, gstr, gstt1b, mgst3b, ugt1a1, ugt2a4, ugt2b3, ugt5b2]
KEGG:00982	Drug metabolism	KEGG_16.07.2024	6.39777e-09	1.25823e-07	7.81541e-13	8.59695e-12	[-1]	Group09	12.5	9	[gsto1, gstp2, gstr, gstt1b, mgst3b, ugt1a1, ugt2a4, ugt2b3, ugt5b2]
KEGG:00983	Drug metabolism	KEGG_16.07.2024	8.7856e-10	2.59175e-08	7.81541e-13	8.59695e-12	[-1]	Group09	10.4762	11	[cdab, gsto1, gstp2, gstr, gstt1b, mgst3b, si:ch211-93f2.1, ugt1a1, ugt2a4, ugt2b3, ugt5b2]
GO:0006575	cellular modified amino acid metabolic process	GO_BiologicalProcess-EBI-UniProt-GOA-ACAP-ARAP_20.06.2024_00h00	2.01148e-05	4.23848e-05	7.81541e-13	8.59695e-12	[3]	Group09	6.79612	7	[bbox1, gch1, gsto1, gstp2, gstr, gstt1b, zgc:153031]
GO:0009636	response to toxic substance	GO_BiologicalProcess-EBI-UniProt-GOA-ACAP-ARAP_20.06.2024_00h00	0.000159149	0.000229019	7.81541e-13	8.59695e-12	[3]	Group09	6	6	[abcb5, gsto1, gstp2, mgst3b, prdx1, sod3a]
GO:0006749	glutathione metabolic process	GO_BiologicalProcess-EBI-UniProt-GOA-ACAP-ARAP_20.06.2024_00h00	0.0001745	0.000245131	7.81541e-13	8.59695e-12	[3, 4]	Group09	11.4286	4	[gsto1, gstp2, gstr, gstt1b]
GO:0004364	glutathione transferase activity	GO_MolecularFunction-EBI-UniProt-GOA-ACAP-ARAP_20.06.2024_00h00	1.829e-06	6.74445e-06	7.81541e-13	8.59695e-12	[4]	Group09	19.2308	5	[gsto1, gstp2, gstr, gstt1b, mgst3b]
GO:0042398	cellular modified amino acid biosynthetic process	GO_BiologicalProcess-EBI-UniProt-GOA-ACAP-ARAP_20.06.2024_00h00	0.00129844	0.00147323	7.81541e-13	8.59695e-12	[4]	Group09	11.1111	3	[bbox1, gch1, zgc:153031]
GO:0016209	antioxidant activity	GO_BiologicalProcess-EBI-UniProt-GOA-ACAP-ARAP_20.06.2024_00h00	0.0020915	0.00224361	7.81541e-13	8.59695e-12	[4, 7]	Group09	5.97015	4	[gsto1, mgst3b, prdx1, sod3a]
GO:0006066	alcohol metabolic process	GO_BiologicalProcess-EBI-UniProt-GOA-ACAP-ARAP_20.06.2024_00h00	0.000146511	0.000216103	7.88405e-07	2.16811e-06	[3]	Group10	4.25532	8	[apoa4a, apoa4b.3, apoea, cyp46a1.3, gch1, si:ch211-214p16.3, star, zgc:162608]
GO:0055088	lipid homeostasis	GO_BiologicalProcess-EBI-UniProt-GOA-ACAP-ARAP_20.06.2024_00h00	3.68753e-05	6.79888e-05	7.88405e-07	2.16811e-06	[3]	Group10	7.79221	6	[angptl3, apoa4a, apoa4b.3, apoea, ldlrb, zgc:162608]
GO:0006869	lipid transport	GO_BiologicalProcess-EBI-UniProt-GOA-ACAP-ARAP_20.06.2024_00h00	3.54684e-07	1.9024e-06	7.88405e-07	2.16811e-06	[4]	Group10	4.7619	13	[LOC100331149, abcb11b, afp4, apoa4a, apoa4b.3, apoea, ldlrb, rbp2a, rbp2b, slco1d1, star, ttpa, zgc:162608]
GO:0008202	steroid metabolic process	GO_BiologicalProcess-EBI-UniProt-GOA-ACAP-ARAP_20.06.2024_00h00	5.38478e-05	9.34419e-05	7.88405e-07	2.16811e-06	[4]	Group10	5.83333	7	[apoa4a, apoa4b.3, apoea, cyp46a1.3, star, sult1st2, zgc:162608]
GO:0015850	organic hydroxy compound transport	GO_BiologicalProcess-EBI-UniProt-GOA-ACAP-ARAP_20.06.2024_00h00	1.28005e-06	5.03485e-06	7.88405e-07	2.16811e-06	[4]	Group10	8.16327	8	[abcb11b, apoa4a, apoa4b.3, apoea, ldlrb, slco1d1, star, zgc:162608]
GO:0034362	low-density lipoprotein particle	GO_CellularComponent-EBI-UniProt-GOA-ACAP-ARAP_20.06.2024_00h00	5.15882e-06	1.3835e-05	7.88405e-07	2.16811e-06	[4, 5]	Group10	26.6667	4	[apoa4a, apoa4b.3, apoea, zgc:162608]
GO:0034364	high-density lipoprotein particle	GO_CellularComponent-EBI-UniProt-GOA-ACAP-ARAP_20.06.2024_00h00	5.15882e-06	1.3835e-05	7.88405e-07	2.16811e-06	[4, 5]	Group10	26.6667	4	[apoa4a, apoa4b.3, apoea, zgc:162608]
GO:0042627	chylomicron	GO_CellularComponent-EBI-UniProt-GOA-ACAP-ARAP_20.06.2024_00h00	6.83521e-06	1.75338e-05	7.88405e-07	2.16811e-06	[4, 5]	Group10	25	4	[apoa4a, apoa4b.3, apoea, zgc:162608]
GO:0005319	lipid transporter activity	GO_BiologicalProcess-EBI-UniProt-GOA-ACAP-ARAP_20.06.2024_00h00	8.43641e-06	2.07395e-05	7.88405e-07	2.16811e-06	[5]	Group10	6.34921	8	[abcb11b, apoa4a, apoa4b.3, apoea, slco1d1, star, ttpa, zgc:162608]
GO:0008203	cholesterol metabolic process	GO_BiologicalProcess-EBI-UniProt-GOA-ACAP-ARAP_20.06.2024_00h00	2.51213e-05	5.11089e-05	7.88405e-07	2.16811e-06	[4, 5, 6]	Group10	8.33333	6	[apoa4a, apoa4b.3, apoea, cyp46a1.3, star, zgc:162608]
GO:1903561	extracellular vesicle	GO_CellularComponent-EBI-UniProt-GOA-ACAP-ARAP_20.06.2024_00h00	1.42842e-05	3.12136e-05	7.88405e-07	2.16811e-06	[5]	Group10	21.0526	4	[apoa4a, apoa4b.3, apoea, zgc:162608]
GO:0034361	very-low-density lipoprotein particle	GO_CellularComponent-EBI-UniProt-GOA-ACAP-ARAP_20.06.2024_00h00	8.8822e-06	2.0962e-05	7.88405e-07	2.16811e-06	[5, 6]	Group10	23.5294	4	[apoa4a, apoa4b.3, apoea, zgc:162608]
GO:0030301	cholesterol transport	GO_BiologicalProcess-EBI-UniProt-GOA-ACAP-ARAP_20.06.2024_00h00	8.88843e-07	4.03398e-06	7.88405e-07	2.16811e-06	[6]	Group10	14.6341	6	[apoa4a, apoa4b.3, apoea, ldlrb, star, zgc:162608]
GO:0033700	phospholipid efflux	GO_BiologicalProcess-EBI-UniProt-GOA-ACAP-ARAP_20.06.2024_00h00	1.90651e-06	6.6167e-06	7.88405e-07	2.16811e-06	[6]	Group10	33.3333	4	[apoa4a, apoa4b.3, apoea, zgc:162608]
GO:0120013	lipid transfer activity	GO_BiologicalProcess-EBI-UniProt-GOA-ACAP-ARAP_20.06.2024_00h00	1.18916e-06	5.01147e-06	7.88405e-07	2.16811e-06	[6]	Group10	13.9535	6	[apoa4a, apoa4b.3, apoea, star, ttpa, zgc:162608]
GO:0033344	cholesterol efflux	GO_BiologicalProcess-EBI-UniProt-GOA-ACAP-ARAP_20.06.2024_00h00	2.64536e-05	5.20254e-05	7.88405e-07	2.16811e-06	[7]	Group10	18.1818	4	[apoa4a, apoa4b.3, apoea, zgc:162608]
GO:0120020	cholesterol transfer activity	GO_BiologicalProcess-EBI-UniProt-GOA-ACAP-ARAP_20.06.2024_00h00	7.51588e-07	3.69531e-06	7.88405e-07	2.16811e-06	[7, 8]	Group10	22.7273	5	[apoa4a, apoa4b.3, apoea, star, zgc:162608]

## Sheet: Shared-Common
ID	Term	Ontology Source	Term PValue	Term PValue Corrected with Benjamini-Hochberg	Group PValue	Group PValue Corrected with Benjamini-Hochberg	GOLevels	GOGroups	% Associated Genes	Nr. Genes	Associated Genes Found
GO:0030018	Z disc	GO_CellularComponent-EBI-UniProt-GOA-ACAP-ARAP_20.06.2024_00h00	0.00296414	0.00296414	0.00296414	0.00296414	[2, 3, 4, 7, 8, 9]	Group0	4.28571	3	[desma, myoz3a, tcap]
GO:0034599	cellular response to oxidative stress	GO_BiologicalProcess-EBI-UniProt-GOA-ACAP-ARAP_20.06.2024_00h00	0.000300428	0.000365738	0.000300428	0.000420599	[4, 5]	Group1	9.375	3	[nfe2l2a, nfe2l2b, prdx1]
GO:0015036	disulfide oxidoreductase activity	GO_MolecularFunction-EBI-UniProt-GOA-ACAP-ARAP_20.06.2024_00h00	0.000300428	0.000365738	0.000300428	0.000420599	[4]	Group2	9.375	3	[glrx, gsto1, txn]
GO:0000070	mitotic sister chromatid segregation	GO_BiologicalProcess-EBI-UniProt-GOA-ACAP-ARAP_20.06.2024_00h00	0.000254321	0.000339094	0.000367992	0.000429324	[4, 5, 6, 7, 8]	Group3	5.33333	4	[bub1, ncapd2, nuf2, smc2]
GO:0000793	condensed chromosome	GO_CellularComponent-EBI-UniProt-GOA-ACAP-ARAP_20.06.2024_00h00	6.52928e-05	0.000107541	0.000367992	0.000429324	[6]	Group3	4.85437	5	[bub1, incenp, ncapd2, nuf2, smc2]
KEGG:02010	ABC transporters	KEGG_16.07.2024	4.80787e-05	9.61574e-05	2.76182e-06	6.44424e-06	[-1]	Group4	8.16327	4	[abcb11b, abcb5, abcc12, abcc2]
GO:0140359	ABC-type transporter activity	GO_BiologicalProcess-EBI-UniProt-GOA-ACAP-ARAP_20.06.2024_00h00	2.51419e-06	7.03972e-06	2.76182e-06	6.44424e-06	[7, 9]	Group4	9.43396	5	[abcb11b, abcb5, abcc12, abcc2, si:cabz01083442.1]
GO:0015850	organic hydroxy compound transport	GO_BiologicalProcess-EBI-UniProt-GOA-ACAP-ARAP_20.06.2024_00h00	5.14723e-05	9.60815e-05	9.4889e-06	1.66056e-05	[4]	Group5	5.10204	5	[abcb11b, ldlrb, slco1d1, star, zgc:162608]
GO:0030301	cholesterol transport	GO_BiologicalProcess-EBI-UniProt-GOA-ACAP-ARAP_20.06.2024_00h00	0.000628725	0.000704172	9.4889e-06	1.66056e-05	[6]	Group5	7.31707	3	[ldlrb, star, zgc:162608]
GO:0120013	lipid transfer activity	GO_BiologicalProcess-EBI-UniProt-GOA-ACAP-ARAP_20.06.2024_00h00	0.000723583	0.000779244	9.4889e-06	1.66056e-05	[6]	Group5	6.97674	3	[star, ttpa, zgc:162608]
GO:0004497	monooxygenase activity	GO_MolecularFunction-EBI-UniProt-GOA-ACAP-ARAP_20.06.2024_00h00	9.93121e-09	5.56148e-08	7.42188e-10	2.59766e-09	[3]	Group6	6.08108	9	[cyp26a1, cyp2aa12, cyp2k18, cyp2k19, cyp2y3, cyp3a65, cyp46a1.3, si:dkey-286h2.3, si:zfos-411a11.2]
GO:0009410	response to xenobiotic stimulus	GO_BiologicalProcess-EBI-UniProt-GOA-ACAP-ARAP_20.06.2024_00h00	3.39341e-09	2.37539e-08	7.42188e-10	2.59766e-09	[3]	Group6	8.88889	8	[cyb5a, cyp2aa12, cyp2k18, cyp2k19, cyp2y3, cyp3a65, nfe2l2a, si:dkey-286h2.3]
GO:0016705	oxidoreductase activity, acting on paired donors, with incorporation or reduction of molecular oxygen	GO_MolecularFunction-EBI-UniProt-GOA-ACAP-ARAP_20.06.2024_00h00	7.46804e-10	1.04553e-08	7.42188e-10	2.59766e-09	[3]	Group6	5.39216	11	[bbox1, cyp26a1, cyp2aa12, cyp2k18, cyp2k19, cyp2y3, cyp3a65, cyp46a1.3, phyh, si:dkey-286h2.3, si:zfos-411a11.2]
GO:0006805	xenobiotic metabolic process	GO_BiologicalProcess-EBI-UniProt-GOA-ACAP-ARAP_20.06.2024_00h00	1.87433e-06	5.83126e-06	7.42188e-10	2.59766e-09	[3, 5]	Group6	10	5	[cyp2aa12, cyp2k18, cyp2k19, cyp2y3, si:dkey-286h2.3]
GO:0016712	oxidoreductase activity, acting on paired donors, with incorporation or reduction of molecular oxygen, reduced flavin or flavoprotein as one donor, and incorporation of one atom of oxygen	GO_MolecularFunction-EBI-UniProt-GOA-ACAP-ARAP_20.06.2024_00h00	6.93569e-08	2.42749e-07	7.42188e-10	2.59766e-09	[4]	Group6	11.5385	6	[cyp2aa12, cyp2k18, cyp2k19, cyp2y3, si:dkey-286h2.3, si:zfos-411a11.2]
GO:0020037	heme binding	GO_MolecularFunction-EBI-UniProt-GOA-ACAP-ARAP_20.06.2024_00h00	1.4015e-09	1.30807e-08	7.42188e-10	2.59766e-09	[4]	Group6	6.09756	10	[cyb5a, cyp26a1, cyp2aa12, cyp2k18, cyp2k19, cyp2y3, cyp3a65, cyp46a1.3, si:dkey-286h2.3, si:zfos-411a11.2]
KEGG:00040	Pentose and glucuronate interconversions	KEGG_16.07.2024	8.1543e-05	0.000126845	6.94236e-13	4.85965e-12	[-1]	Group7	7.14286	4	[ugdh, ugt1a1, ugt2a4, ugt2b3]
KEGG:00053	Ascorbate and aldarate metabolism	KEGG_16.07.2024	8.74239e-05	0.000128835	6.94236e-13	4.85965e-12	[-1]	Group7	7.01754	4	[ugdh, ugt1a1, ugt2a4, ugt2b3]
KEGG:00140	Steroid hormone biosynthesis	KEGG_16.07.2024	2.1773e-05	5.08036e-05	6.94236e-13	4.85965e-12	[-1]	Group7	6.09756	5	[cyp3a65, ugt1a1, ugt2a4, ugt2b3, zgc:92630]
KEGG:00480	Glutathione metabolism	KEGG_16.07.2024	0.000184302	0.000258023	6.94236e-13	4.85965e-12	[-1]	Group7	5.7971	4	[gsto1, gstp2, gstt1b, mgst3b]
KEGG:00830	Retinol metabolism	KEGG_16.07.2024	4.00296e-05	8.62175e-05	6.94236e-13	4.85965e-12	[-1]	Group7	5.37634	5	[cyp26a1, cyp3a65, ugt1a1, ugt2a4, ugt2b3]
KEGG:00860	Porphyrin metabolism	KEGG_16.07.2024	0.000295689	0.000376332	6.94236e-13	4.85965e-12	[-1]	Group7	5.12821	4	[alas1, ugt1a1, ugt2a4, ugt2b3]
KEGG:00980	Metabolism of xenobiotics by cytochrome P450	KEGG_16.07.2024	6.95959e-10	1.94868e-08	6.94236e-13	4.85965e-12	[-1]	Group7	10.8108	8	[ephx1, gsto1, gstp2, gstt1b, mgst3b, ugt1a1, ugt2a4, ugt2b3]
KEGG:00982	Drug metabolism	KEGG_16.07.2024	1.8028e-08	7.2112e-08	6.94236e-13	4.85965e-12	[-1]	Group7	9.72222	7	[gsto1, gstp2, gstt1b, mgst3b, ugt1a1, ugt2a4, ugt2b3]
KEGG:00983	Drug metabolism	KEGG_16.07.2024	1.16102e-08	5.4181e-08	6.94236e-13	4.85965e-12	[-1]	Group7	7.61905	8	[cdab, gsto1, gstp2, gstt1b, mgst3b, ugt1a1, ugt2a4, ugt2b3]
GO:0006575	cellular modified amino acid metabolic process	GO_BiologicalProcess-EBI-UniProt-GOA-ACAP-ARAP_20.06.2024_00h00	6.52928e-05	0.000107541	6.94236e-13	4.85965e-12	[3]	Group7	4.85437	5	[bbox1, gsto1, gstp2, gstt1b, zgc:153031]
GO:0009636	response to toxic substance	GO_BiologicalProcess-EBI-UniProt-GOA-ACAP-ARAP_20.06.2024_00h00	5.66975e-05	9.92207e-05	6.94236e-13	4.85965e-12	[3]	Group7	5	5	[abcb5, gsto1, gstp2, mgst3b, prdx1]
GO:0006749	glutathione metabolic process	GO_BiologicalProcess-EBI-UniProt-GOA-ACAP-ARAP_20.06.2024_00h00	0.000392929	0.000458418	6.94236e-13	4.85965e-12	[3, 4]	Group7	8.57143	3	[gsto1, gstp2, gstt1b]
GO:0004364	glutathione transferase activity	GO_MolecularFunction-EBI-UniProt-GOA-ACAP-ARAP_20.06.2024_00h00	3.64545e-06	9.27933e-06	6.94236e-13	4.85965e-12	[4]	Group7	15.3846	4	[gsto1, gstp2, gstt1b, mgst3b]
GO:0016209	antioxidant activity	GO_BiologicalProcess-EBI-UniProt-GOA-ACAP-ARAP_20.06.2024_00h00	0.002617	0.00271393	6.94236e-13	4.85965e-12	[4, 7]	Group7	4.47761	3	[gsto1, mgst3b, prdx1]

## Sheet: GBT
ID	Term	Ontology Source	Term PValue	Term PValue Corrected with Benjamini-Hochberg	Group PValue	Group PValue Corrected with Benjamini-Hochberg	GOLevels	GOGroups	% Associated Genes	Nr. Genes	Associated Genes Found
GO:0017110	nucleoside diphosphate phosphatase activity	GO_MolecularFunction-EBI-UniProt-GOA-ACAP-ARAP_20.06.2024_00h00	0.0128782	0.0343171	0.0128782	0.0149808	[6]	Group00	20	3	[cant1b, entpd8, si:dkey-6n6.2]
GO:0019239	deaminase activity	GO_MolecularFunction-EBI-UniProt-GOA-ACAP-ARAP_20.06.2024_00h00	0.0196731	0.0469913	0.0196731	0.0200244	[4]	Group01	12.9032	4	[ada, ampd3a, cdab, gda]
GO:0051321	meiotic cell cycle	GO_BiologicalProcess-EBI-UniProt-GOA-ACAP-ARAP_20.06.2024_00h00	0.00292676	0.0107939	0.00292676	0.00521329	[2, 3]	Group02	9.52381	10	[aspm, cdc25b, chpt1, mre11a, ncapd2, nuf2, pgrmc1, rad50, sgo1, top2a]
GO:0051923	sulfation	GO_BiologicalProcess-EBI-UniProt-GOA-ACAP-ARAP_20.06.2024_00h00	0.00270337	0.0102152	0.00270337	0.00497072	[4]	Group03	22.2222	4	[sult1st1, sult3st3, sult5a1, sult6b1]
GO:0071013	catalytic step 2 spliceosome	GO_CellularComponent-EBI-UniProt-GOA-ACAP-ARAP_20.06.2024_00h00	0.0206326	0.0487777	0.0206326	0.0206326	[3, 4, 8]	Group04	10.6383	5	[aqr, ddx23, hnrnpa0l, snrpd2, snrpd3l]
GO:0090068	positive regulation of cell cycle process	GO_BiologicalProcess-EBI-UniProt-GOA-ACAP-ARAP_20.06.2024_00h00	0.0158565	0.0397274	0.0158565	0.0170532	[3, 4, 5, 6]	Group05	11.3636	5	[cdc25b, e2f8, ndc80, pagr1, pmaip1]
GO:0004806	triglyceride lipase activity	GO_MolecularFunction-EBI-UniProt-GOA-ACAP-ARAP_20.06.2024_00h00	0.0154586	0.0393725	0.0154586	0.016945	[5]	Group06	18.75	3	[cel.1, lpl, pnpla3]
KEGG:03320	PPAR signaling pathway	KEGG_16.07.2024	0.00127596	0.00560207	0.00127596	0.00269369	[-1]	Group07	10.6383	10	[acsl1b, acsl4b, cyp8b1, fabp1b.1, fabp7a, lpl, me1, pck1, pck2, scp2a]
KEGG:04115	p53 signaling pathway	KEGG_16.07.2024	0.0036198	0.0127384	0.0036198	0.00606849	[-1]	Group08	9.89011	9	[casp3b, ccnb1, cdk1, cdk6, chek1, gadd45aa, pmaip1, rrm2, thbs1a]
KEGG:04210	Apoptosis	KEGG_16.07.2024	0.0102036	0.0285082	0.0102036	0.0126436	[-1]	Group09	6.89655	14	[birc5a, casp3b, ctss2.2, gadd45aa, lmna, lmnb1, mcl1a, parp2, parp4, pmaip1, si:ch211-114n24.6, si:ch211-202f3.3, tnfrsf1a, tuba8l3]
GO:0005200	structural constituent of cytoskeleton	GO_BiologicalProcess-EBI-UniProt-GOA-ACAP-ARAP_20.06.2024_00h00	0.00789877	0.0234925	0.00789877	0.0107198	[6]	Group10	11.5385	6	[lmna, lmnb1, nefmb, si:ch211-114n24.6, tuba8l3, tubb5]
KEGG:04820	Cytoskeleton in muscle cells	KEGG_16.07.2024	0.00101031	0.00470456	0.00101031	0.0023035	[-1]	Group11	6.99088	23	[actc1a, ampd3a, atp1a1a.4, col11a1a, col4a3, col5a3b, desma, flnca, itga5, lmna, lmnb1, mybpc2b, mybpha, myoz3a, tcap, thbs1a, tnni1c, tnni2b.1, tnnt1, tnnt2c, trim55b, zgc:163073, zyx]
GO:0005615	extracellular space	GO_CellularComponent-EBI-UniProt-GOA-ACAP-ARAP_20.06.2024_00h00	2.1811e-05	0.000193363	2.1811e-05	7.31311e-05	[2, 3]	Group12	5.98205	60	[LOC100004744, a2ml, ahsg2, amy2a, apoa4b.1, apoa4b.2, aspn, c4b, c6, c7a, ccl25b, ccl34b.1, ckba, clu, col11a1a, col18a1a, col28a1a, col2a1b, col4a3, col5a3b, col7a1, cpa1, cpa4, cpa5, cpamd8, cpb1, ctss2.2, cxcl18a.1, cxcl8b.1, ecrg4a, ela2, ela3l, fetub, fmoda, fstl3, hpx a, igfbp1a, ldlra, lgals1l1, lgals2a, lpl, lxn, myoc, pla2g15, prss1, prss59.1, prss59.2, rbp4l, serpinf2a, si:dkey-105h12.…
GO:0005811	lipid droplet	GO_CellularComponent-EBI-UniProt-GOA-ACAP-ARAP_20.06.2024_00h00	0.0158565	0.0397274	0.0158565	0.0170532	[5]	Group13	11.3636	5	[abhd4, dhrs3b, pnpla3, rab18a, sdr16c5b]
GO:0005876	spindle microtubule	GO_CellularComponent-EBI-UniProt-GOA-ACAP-ARAP_20.06.2024_00h00	0.0040571	0.0139576	0.0040571	0.00642375	[6, 7, 8]	Group14	20	4	[kif11, kif18a, kntc1, numa1]
GO:0032101	regulation of response to external stimulus	GO_BiologicalProcess-EBI-UniProt-GOA-ACAP-ARAP_20.06.2024_00h00	0.00902353	0.0258376	0.00902353	0.0119614	[3, 4]	Group15	6.83761	16	[cactin, caspb, col12a1b, fem1a, gpatch3, il6st, lyn, mavs, nr1h4, rac2, smpx, socs1a, socs3a, tnfrsf1a, vax1, vegfab]
GO:0006706	steroid catabolic process	GO_BiologicalProcess-EBI-UniProt-GOA-ACAP-ARAP_20.06.2024_00h00	0.00121208	0.00542495	0.00121208	0.00265726	[4, 5]	Group16	42.8571	3	[cyp24a1, cyp46a1.3, hsd17b14]
GO:0008235	metalloexopeptidase activity	GO_MolecularFunction-EBI-UniProt-GOA-ACAP-ARAP_20.06.2024_00h00	0.0112528	0.0308783	0.0112528	0.0133627	[5]	Group17	10.7143	6	[LOC100004744, cndp2, cpa1, cpa4, cpa5, cpb1]
GO:0008285	negative regulation of cell population proliferation	GO_BiologicalProcess-EBI-UniProt-GOA-ACAP-ARAP_20.06.2024_00h00	0.0180001	0.043905	0.0180001	0.0190001	[3, 4, 5]	Group18	9.67742	6	[ecrg4a, igfbp1a, lgals9l1, lgals9l3, si:dkey-42i9.4, si:dkey-88e18.8]
GO:0009266	response to temperature stimulus	GO_BiologicalProcess-EBI-UniProt-GOA-ACAP-ARAP_20.06.2024_00h00	0.00947031	0.0267841	0.00947031	0.0122684	[3]	Group19	11.1111	6	[dnaja1, hmgb1a, hspb1, hspb11, trpa1a, ucp3]
GO:0015250	water channel activity	GO_BiologicalProcess-EBI-UniProt-GOA-ACAP-ARAP_20.06.2024_00h00	0.0128782	0.0343171	0.0128782	0.0149808	[6, 7, 8]	Group20	20	3	[aqp10a, aqp8a.2, aqp9b]
GO:0016323	basolateral plasma membrane	GO_CellularComponent-EBI-UniProt-GOA-ACAP-ARAP_20.06.2024_00h00	0.0186386	0.0452232	0.0186386	0.0193164	[4, 5, 6]	Group21	7.62712	9	[aqp10a, aqp9b, epcam, mttp, palm1a, si:dkey-202g17.3, slc16a1a, slc43a2b, slco1d1]
GO:0033993	response to lipid	GO_BiologicalProcess-EBI-UniProt-GOA-ACAP-ARAP_20.06.2024_00h00	0.0136466	0.0355427	0.0136466	0.0155571	[3]	Group22	6.87831	13	[anxa1c, cers2b, cxcl8b.1, cyp24a1, fabp1b.1, ldlra, nfe2l2a, pagr1, pck1, pck2, pgrmc1, trpa1a, zgc:194627]
GO:0004175	endopeptidase activity	GO_MolecularFunction-EBI-UniProt-GOA-ACAP-ARAP_20.06.2024_00h00	0.01529	0.0391593	0.01529	0.0170888	[4]	Group23	5.5102	27	[LOC101886133, bace2, c6ast3, c6ast4, casp3b, caspb, ctrb1, ctrl, ctss2.2, ela2, ela2l, ela3l, mep1b, prss1, prss59.1, prss59.2, prss60.2, si:ch211-202f3.3, si:dkey-57c15.4, tmprss13a, zgc:100868, zgc:112160, zgc:112302, zgc:136461, zgc:165423, zgc:92041, zgc:92313]
GO:0004252	serine-type endopeptidase activity	GO_MolecularFunction-EBI-UniProt-GOA-ACAP-ARAP_20.06.2024_00h00	0.000634131	0.00321247	0.01529	0.0170888	[5]	Group23	8.03571	18	[ctrb1, ctrl, ela2, ela2l, ela3l, prss1, prss59.1, prss59.2, prss60.2, si:dkey-57c15.4, tmprss13a, zgc:100868, zgc:112160, zgc:112302, zgc:136461, zgc:165423, zgc:92041, zgc:92313]
GO:0061134	peptidase regulator activity	GO_MolecularFunction-EBI-UniProt-GOA-ACAP-ARAP_20.06.2024_00h00	0.00150691	0.00637326	0.00150691	0.00306764	[3]	Group24	8.15217	15	[a2ml, ahsg2, c4b, col28a1a, col28a2b, col7a1, cpamd8, ctss2.2, fetub, lxn, psme3, psme4a, serpinf2a, si:dkey-105h12.2, timp2b]
GO:0061135	endopeptidase regulator activity	GO_MolecularFunction-EBI-UniProt-GOA-ACAP-ARAP_20.06.2024_00h00	0.0012979	0.00559188	0.00150691	0.00306764	[4]	Group24	8.96552	13	[a2ml, ahsg2, c4b, col28a1a, col28a2b, col7a1, cpamd8, fetub, lxn, psme3, serpinf2a, si:dkey-105h12.2, timp2b]
GO:0030198	extracellular matrix organization	GO_BiologicalProcess-EBI-UniProt-GOA-ACAP-ARAP_20.06.2024_00h00	0.00758315	0.0229989	0.00758315	0.0105424	[5]	Group25	7.2165	14	[abi3bpb, anln, col11a1a, col18a1a, col2a1b, col4a3, col5a3b, col7a1, itga5, lamb4, si:ch1073-291c23.1, si:ch211-114l13.7, si:dkey-14d8.6, si:dkey-14d8.7]
GO:0030199	collagen fibril organization	GO_BiologicalProcess-EBI-UniProt-GOA-ACAP-ARAP_20.06.2024_00h00	0.0156552	0.0394375	0.00758315	0.0105424	[5, 6]	Group25	13.7931	4	[col2a1b, si:ch211-114l13.7, si:dkey-14d8.6, si:dkey-14d8.7]
KEGG:00240	Pyrimidine metabolism	KEGG_16.07.2024	0.00856656	0.0248376	0.00996978	0.0126284	[-1]	Group26	10.1449	7	[cant1b, cdab, entpd8, rrm1, rrm2, tk1, tyms]
GO:0009263	deoxyribonucleotide biosynthetic process	GO_BiologicalProcess-EBI-UniProt-GOA-ACAP-ARAP_20.06.2024_00h00	0.00385159	0.0133502	0.00996978	0.0126284	[4, 6, 7, 8]	Group26	30	3	[rrm1, rrm2, tyms]
KEGG:00360	Phenylalanine metabolism	KEGG_16.07.2024	0.0154586	0.0393725	0.00268015	0.00509229	[-1]	Group27	18.75	3	[ddc, hpdb, mao]
GO:0018958	phenol-containing compound metabolic process	GO_BiologicalProcess-EBI-UniProt-GOA-ACAP-ARAP_20.06.2024_00h00	0.00270288	0.0102978	0.00268015	0.00509229	[3]	Group27	14.2857	6	[ddc, dio1, mao, qdpra, sult1st1, tyrp1b]
GO:0032506	cytokinetic process	GO_BiologicalProcess-EBI-UniProt-GOA-ACAP-ARAP_20.06.2024_00h00	0.00487952	0.0161832	0.00487952	0.0075171	[3, 4, 5]	Group28	19.0476	4	[anln, ect2, kif23, si:dkey-30c15.10]
GO:0000915	actomyosin contractile ring assembly	GO_BiologicalProcess-EBI-UniProt-GOA-ACAP-ARAP_20.06.2024_00h00	0.00121208	0.00542495	0.00487952	0.0075171	[4, 5, 6, 7, 9]	Group28	42.8571	3	[anln, ect2, si:dkey-30c15.10]
GO:0000796	condensin complex	GO_CellularComponent-EBI-UniProt-GOA-ACAP-ARAP_20.06.2024_00h00	4.87642e-06	5.35245e-05	1.12871e-06	9.19092e-06	[2, 6]	Group29	55.5556	5	[ncapd2, ncapg, ncaph, smc2, smc4]
GO:0007076	mitotic chromosome condensation	GO_BiologicalProcess-EBI-UniProt-GOA-ACAP-ARAP_20.06.2024_00h00	2.71883e-07	4.04317e-06	1.12871e-06	9.19092e-06	[4, 5, 6, 7, 8, 9]	Group29	60	6	[ncapd2, ncapg, ncaph, nusap1, smc2, smc4]
GO:0030162	regulation of proteolysis	GO_BiologicalProcess-EBI-UniProt-GOA-ACAP-ARAP_20.06.2024_00h00	0.00599001	0.0191764	0.00599001	0.00875463	[5, 6]	Group30	9.87654	8	[caspb, cdc20, dda1, nedd8, plgrkt, psme3, timp2b, trib3]
GO:0045862	positive regulation of proteolysis	GO_BiologicalProcess-EBI-UniProt-GOA-ACAP-ARAP_20.06.2024_00h00	0.0158565	0.0397274	0.00599001	0.00875463	[5, 6, 7]	Group30	11.3636	5	[caspb, cdc20, dda1, plgrkt, trib3]
GO:0006959	humoral immune response	GO_BiologicalProcess-EBI-UniProt-GOA-ACAP-ARAP_20.06.2024_00h00	0.0091342	0.025993	0.00590772	0.00886158	[3]	Group31	9.1954	8	[c4b, c6, c7a, c8g, ccl25b, ccl34b.1, cxcl8b.1, si:dkey-22f5.9]
GO:0046930	pore complex	GO_CellularComponent-EBI-UniProt-GOA-ACAP-ARAP_20.06.2024_00h00	0.00333373	0.0119136	0.00590772	0.00886158	[3, 4]	Group31	21.0526	4	[aep1, c6, c7a, c8g]
GO:0006956	complement activation	GO_BiologicalProcess-EBI-UniProt-GOA-ACAP-ARAP_20.06.2024_00h00	0.0196731	0.0469913	0.00590772	0.00886158	[3, 4, 5, 6, 7]	Group31	12.9032	4	[c4b, c6, c7a, c8g]
GO:0048513	animal organ development	GO_BiologicalProcess-EBI-UniProt-GOA-ACAP-ARAP_20.06.2024_00h00	0.000207469	0.00125846	0.00231995	0.0045599	[3]	Group32	4.67472	120	[LOC100003741, LOC101884488, a2ml, acsl4b, actc1a, and2, anln, apoda.2, arxa, atf3, auts2a, bag3, bbs5, birc5a, bnip3lb, cactin, casp3b, ccm2, ccna2, cdca7a, cdca8, cdipt, cdk1, cenpf, chaf1b, cldn15lb, col11a1a, col18a1a, col2a1b, col5a3b, crabp2a, cwc15, ddc, ddrgk1, desma, dhfr, dio1, dio3b, dmap1, dpf3, e2f8, elf3, epcam, esco2, etnppl, foxn4, fxr2, gadd45aa, gja8b, gpatch3, hif1al, hjv, hmgb…
GO:0048731	system development	GO_BiologicalProcess-EBI-UniProt-GOA-ACAP-ARAP_20.06.2024_00h00	0.00725777	0.0221578	0.00231995	0.0045599	[3, 4]	Group32	4.15363	146	[a2ml, acsl4b, actc1a, adcy1b, agr2, and2, anln, apoda.2, aqp8a.2, arxa, atf3, auts2a, bace2, bag3, basp1, bbs5, birc5a, bnip3lb, cactin, cald1a, casp3b, ccm2, ccna2, cdca7a, cdca8, cdipt, cdk1, cenpe, cenpf, chaf1b, cldn15lb, col11a1a, col12a1b, col2a1b, col5a3b, cpamd8, crabp2a, cspg5a, cwc15, ddc, ddrgk1, dhfr, dio1, dio3b, dmap1, dpf3, e2f8, ecrg4a, ect2, efna1b, elf3, epcam, esco2, flnca, fo…
GO:0007423	sensory organ development	GO_BiologicalProcess-EBI-UniProt-GOA-ACAP-ARAP_20.06.2024_00h00	0.0160665	0.0400359	0.00231995	0.0045599	[4]	Group32	5.06156	37	[bbs5, cactin, ccna2, cdipt, cdk1, chaf1b, dio1, dio3b, dmap1, epcam, foxn4, gja8b, gpatch3, hif1al, itga5, kif15, kif22, lamb4, marcksa, mcm3, mvp, nek2, npc2, pax10, phactr4b, plk1, rab18a, rbp4l, sgo1, six6b, smpx, socs1a, socs3a, sox11b, tyms, tyrp1b, vax1]
GO:0050905	neuromuscular process	GO_BiologicalProcess-EBI-UniProt-GOA-ACAP-ARAP_20.06.2024_00h00	0.0207571	0.0488215	0.010731	0.0130142	[4]	Group33	9.375	6	[mao, tcap, tnni1c, tnni2b.1, tnnt1, zc4h2]
GO:0003009	skeletal muscle contraction	GO_BiologicalProcess-EBI-UniProt-GOA-ACAP-ARAP_20.06.2024_00h00	0.0196731	0.0469913	0.010731	0.0130142	[4, 6]	Group33	12.9032	4	[tcap, tnni1c, tnni2b.1, tnnt1]
GO:0005861	troponin complex	GO_CellularComponent-EBI-UniProt-GOA-ACAP-ARAP_20.06.2024_00h00	0.0106692	0.029452	0.010731	0.0130142	[2, 4, 7, 8, 9]	Group33	15.3846	4	[tnni1c, tnni2b.1, tnnt1, tnnt2c]
GO:0009611	response to wounding	GO_BiologicalProcess-EBI-UniProt-GOA-ACAP-ARAP_20.06.2024_00h00	0.00471434	0.0157486	0.000597057	0.00141801	[3]	Group34	7.7381	13	[col12a1b, cxcl8b.1, ecrg4a, gap43, hmgb1a, il6st, irg1l, lgals2a, lyn, ppl, rac2, socs3a, sox11b]
GO:0031099	regeneration	GO_BiologicalProcess-EBI-UniProt-GOA-ACAP-ARAP_20.06.2024_00h00	0.00247418	0.00950498	0.000597057	0.00141801	[3]	Group34	7.84314	16	[apoda.2, cldnc, col12a1b, esco2, gap43, hmgb1a, hmmr, igfbp1a, il6st, krt5, mustn1b, mvp, socs3a, tnfrsf1a, top2a, tubb5]
GO:0031102	neuron projection regeneration	GO_BiologicalProcess-EBI-UniProt-GOA-ACAP-ARAP_20.06.2024_00h00	0.000621376	0.00318283	0.000597057	0.00141801	[4, 6, 7, 9, 10, 11]	Group34	18.75	6	[col12a1b, gap43, hmgb1a, il6st, mvp, socs3a]
GO:0006082	organic acid metabolic process	GO_BiologicalProcess-EBI-UniProt-GOA-ACAP-ARAP_20.06.2024_00h00	2.28252e-07	3.62842e-06	2.4373e-06	1.54362e-05	[3]	Group35	7.8125	45	[acbd7, acot14, acot16, acsl1b, acsl4b, apip, cyp2aa12, cyp2aa4, cyp2ad2, cyp2k16, cyp2k17, cyp2k18, cyp2k19, cyp2k20, cyp2n13, cyp2p8, cyp2v1, cyp2x8, cyp2y3, ddc, dhfr, ggh, hmx4, hpdb, ilvbl, lpl, me1, mgst3b, papss1, pck1, pck2, pcxb, phyh, ptges3b, ptgesl, qdpra, sgpl1, si:ch211-217a12.1, si:dkey-103j14.5, si:dkey-11k2.7, si:dkey-286h2.3, si:dkeyp-120h9.1, tdo2a, ugdh, zgc:153031]
GO:0044255	cellular lipid metabolic process	GO_BiologicalProcess-EBI-UniProt-GOA-ACAP-ARAP_20.06.2024_00h00	0.0175091	0.0431641	2.4373e-06	1.54362e-05	[3, 4]	Group35	5.10204	35	[abhd4, acbd7, acot14, acot16, acsl1b, acsl4b, bco1l, cdipt, cel.1, cers2b, chpt1, cish, dhrs3b, gal3st3, hmx4, ilvbl, lpl, pck1, pck2, pcyt1ab, pcyt1bb, phyh, pla2g12b, pla2g15, pla2g1b, pnpla3, ptges3b, ptgesl, rarres3l, sgpl1, si:dkey-11k2.7, si:dkey-205h13.1, socs1a, socs3a, socs3b]
GO:0043436	oxoacid metabolic process	GO_BiologicalProcess-EBI-UniProt-GOA-ACAP-ARAP_20.06.2024_00h00	0.00355765	0.012616	2.4373e-06	1.54362e-05	[4]	Group35	5.77281	31	[acbd7, acot14, acot16, acsl1b, acsl4b, apip, ddc, dhfr, ggh, hmx4, hpdb, ilvbl, lpl, me1, mgst3b, papss1, pck1, pck2, pcxb, phyh, ptges3b, ptgesl, qdpra, sgpl1, si:ch211-217a12.1, si:dkey-103j14.5, si:dkey-11k2.7, si:dkeyp-120h9.1, tdo2a, ugdh, zgc:153031]
GO:0051656	establishment of organelle localization	GO_BiologicalProcess-EBI-UniProt-GOA-ACAP-ARAP_20.06.2024_00h00	0.00672362	0.02123	0.00672362	0.00958115	[3]	Group36	7.36842	14	[aspm, bbs5, ccnb1, cenpf, kif23, knl1, knstrn, lmna, lmnb1, ndc80, nuf2, numa1, nusap1, si:dkey-25o16.4]
GO:0008608	attachment of spindle microtubules to kinetochore	GO_BiologicalProcess-EBI-UniProt-GOA-ACAP-ARAP_20.06.2024_00h00	6.72824e-05	0.000477187	0.00672362	0.00958115	[3, 4, 6, 7]	Group36	35.7143	5	[knl1, knstrn, ndc80, nuf2, si:dkey-25o16.4]
GO:0051310	metaphase chromosome alignment	GO_BiologicalProcess-EBI-UniProt-GOA-ACAP-ARAP_20.06.2024_00h00	1.0199e-05	0.000102212	0.00672362	0.00958115	[5, 6]	Group36	29.1667	7	[ccnb1, cenpf, knl1, knstrn, ndc80, nuf2, si:dkey-25o16.4]
GO:0007080	mitotic metaphase chromosome alignment	GO_BiologicalProcess-EBI-UniProt-GOA-ACAP-ARAP_20.06.2024_00h00	0.00516392	0.0168835	0.00672362	0.00958115	[4, 5, 6, 7, 8, 9]	Group36	27.2727	3	[ccnb1, ndc80, nuf2]
GO:0051383	kinetochore organization	GO_BiologicalProcess-EBI-UniProt-GOA-ACAP-ARAP_20.06.2024_00h00	0.000352021	0.00193193	0.00389513	0.00634349	[6]	Group37	36.3636	4	[dlgap5, kntc1, nuf2, si:ch211-225g23.1]
GO:0065004	protein-DNA complex assembly	GO_BiologicalProcess-EBI-UniProt-GOA-ACAP-ARAP_20.06.2024_00h00	0.00975918	0.0274328	0.00389513	0.00634349	[6]	Group37	9.09091	8	[atad2b, chaf1a, chaf1b, dlgap5, hp1bp3, kntc1, nasp, si:ch211-225g23.1]
GO:0034508	centromere complex assembly	GO_BiologicalProcess-EBI-UniProt-GOA-ACAP-ARAP_20.06.2024_00h00	0.00270337	0.0102152	0.00389513	0.00634349	[6, 7]	Group37	22.2222	4	[dlgap5, kntc1, nasp, si:ch211-225g23.1]
GO:0006335	DNA replication-dependent chromatin assembly	GO_BiologicalProcess-EBI-UniProt-GOA-ACAP-ARAP_20.06.2024_00h00	0.000710451	0.0035217	0.00389513	0.00634349	[7]	Group37	50	3	[chaf1a, chaf1b, nasp]
GO:0016830	carbon-carbon lyase activity	GO_MolecularFunction-EBI-UniProt-GOA-ACAP-ARAP_20.06.2024_00h00	0.0206326	0.0487777	0.00293984	0.00507791	[3]	Group38	10.6383	5	[ddc, irg1l, pck1, pck2, sgpl1]
GO:0001889	liver development	GO_BiologicalProcess-EBI-UniProt-GOA-ACAP-ARAP_20.06.2024_00h00	0.0116002	0.031643	0.00293984	0.00507791	[5, 6]	Group38	7.64331	12	[a2ml, cdipt, cldn15lb, dio3b, e2f8, epcam, pck1, pck2, pnpla3, si:ch211-94l19.4, socs3a, tomm22]
GO:0070365	hepatocyte differentiation	GO_BiologicalProcess-EBI-UniProt-GOA-ACAP-ARAP_20.06.2024_00h00	0.000141887	0.000908473	0.00293984	0.00507791	[5, 6, 7]	Group38	44.4444	4	[e2f8, pck1, pck2, socs3a]
GO:0071385	cellular response to glucocorticoid stimulus	GO_BiologicalProcess-EBI-UniProt-GOA-ACAP-ARAP_20.06.2024_00h00	0.00516392	0.0168835	0.00293984	0.00507791	[7]	Group38	27.2727	3	[anxa1c, pck1, pck2]
KEGG:04110	Cell cycle	KEGG_16.07.2024	2.16617e-06	2.62791e-05	7.88229e-06	3.45608e-05	[-1]	Group39	10.9948	21	[anapc16, aurkb, bub1, bub1bb, ccna2, ccnb1, cdc20, cdc25b, cdk1, cdk6, chek1, esco2, gadd45aa, knl1, mcm3, mcm5, mcm6, ndc80, plk1, sgo1, si:ch211-160f23.5]
KEGG:04114	Oocyte meiosis	KEGG_16.07.2024	0.0191421	0.0462016	7.88229e-06	3.45608e-05	[-1]	Group39	7.28477	11	[adcy1b, anapc16, bub1, calm2b, camk2d2, ccnb1, cdc20, cdk1, mapk11, plk1, sgo1]
KEGG:04914	Progesterone-mediated oocyte maturation	KEGG_16.07.2024	0.00465721	0.0157866	7.88229e-06	3.45608e-05	[-1]	Group39	8.92857	10	[adcy1b, anapc16, bub1, ccna2, ccnb1, cdc25b, cdk1, kif22, mapk11, plk1]
GO:0044770	cell cycle phase transition	GO_BiologicalProcess-EBI-UniProt-GOA-ACAP-ARAP_20.06.2024_00h00	0.000234054	0.00140129	7.88229e-06	3.45608e-05	[3, 4]	Group39	9.35672	16	[bub1, bub1bb, ccna2, ccnb1, cdc25b, cdk1, cdk6, cenpf, chek1, ensaa, kntc1, mre11a, ndc80, pagr1, psme3, si: dkey-225f5.4]
GO:0045104	intermediate filament cytoskeleton organization	GO_BiologicalProcess-EBI-UniProt-GOA-ACAP-ARAP_20.06.2024_00h00	0.0118802	0.0322164	3.16466e-06	1.80385e-05	[3, 6]	Group40	12.1951	5	[krt18a.2, krt5, nefmb, ppl, zgc:136930]
GO:0099513	polymeric cytoskeletal fiber	GO_CellularComponent-EBI-UniProt-GOA-ACAP-ARAP_20.06.2024_00h00	2.38696e-06	2.82151e-05	3.16466e-06	1.80385e-05	[5, 6]	Group40	8.25243	34	[cenpe, desma, incenp, kif11, kif14, kif15, kif16bb, kif18a, kif20a, kif20ba, kif20bb, kif22, kif23, kif2c, kifc1, knstrn, kntc1, krt18a.2, krt5, krt96, lmna, lmnb1, nefmb, numa1, nusap1, ppl, si:ch211-114n24.6, si:dkey-183i3.5, tchp, tppp2, tpx2, tuba8l3, tubb5, zgc:136930]
GO:0005882	intermediate filament	GO_CellularComponent-EBI-UniProt-GOA-ACAP-ARAP_20.06.2024_00h00	5.31823e-05	0.000408617	3.16466e-06	1.80385e-05	[6, 7]	Group40	14.2857	11	[desma, krt18a.2, krt5, krt96, lmna, lmnb1, nefmb, ppl, si:dkey-183i3.5, tchp, zgc:136930]
GO:0045095	keratin filament	GO_CellularComponent-EBI-UniProt-GOA-ACAP-ARAP_20.06.2024_00h00	0.000984729	0.00463225	3.16466e-06	1.80385e-05	[7, 8]	Group40	28.5714	4	[krt18a.2, krt5, tchp, zgc:136930]
GO:0006082	organic acid metabolic process	GO_BiologicalProcess-EBI-UniProt-GOA-ACAP-ARAP_20.06.2024_00h00	2.28252e-07	3.62842e-06	1.79145e-09	2.55282e-08	[3]	Group41	7.8125	45	[acbd7, acot14, acot16, acsl1b, acsl4b, apip, cyp2aa12, cyp2aa4, cyp2ad2, cyp2k16, cyp2k17, cyp2k18, cyp2k19, cyp2k20, cyp2n13, cyp2p8, cyp2v1, cyp2x8, cyp2y3, ddc, dhfr, ggh, hmx4, hpdb, ilvbl, lpl, me1, mgst3b, papss1, pck1, pck2, pcxb, phyh, ptges3b, ptgesl, qdpra, sgpl1, si:ch211-217a12.1, si:dkey-103j14.5, si:dkey-11k2.7, si:dkey-286h2.3, si:dkeyp-120h9.1, tdo2a, ugdh, zgc:153031]
GO:0009410	response to xenobiotic stimulus	GO_BiologicalProcess-EBI-UniProt-GOA-ACAP-ARAP_20.06.2024_00h00	1.61423e-11	6.20135e-10	1.79145e-09	2.55282e-08	[3]	Group41	22.2222	20	[cpb1, cyb5a, cyp2aa12, cyp2aa4, cyp2ad2, cyp2k16, cyp2k17, cyp2k18, cyp2k19, cyp2k20, cyp2n13, cyp2p8, cyp2v1, cyp2x8, cyp2y3, cyp3a65, nfe2l2a, si:dkey-286h2.3, sult1st1, sult6b1]
GO:0006805	xenobiotic metabolic process	GO_BiologicalProcess-EBI-UniProt-GOA-ACAP-ARAP_20.06.2024_00h00	5.55205e-11	1.96884e-09	1.79145e-09	2.55282e-08	[3, 5]	Group41	30	15	[cyp2aa12, cyp2aa4, cyp2ad2, cyp2k16, cyp2k17, cyp2k18, cyp2k19, cyp2k20, cyp2n13, cyp2p8, cyp2v1, cyp2x8, cyp2y3, si:dkey-286h2.3, sult1st1]
GO:0016712	oxidoreductase activity, acting on paired donors, with incorporation or reduction of molecular oxygen, reduced flavin or flavoprotein as one donor, and incorporation of one atom of oxygen	GO_MolecularFunction-EBI-UniProt-GOA-ACAP-ARAP_20.06.2024_00h00	8.18412e-12	3.77288e-10	1.79145e-09	2.55282e-08	[4]	Group41	30.7692	16	[cyp2aa12, cyp2aa4, cyp2ad2, cyp2k16, cyp2k17, cyp2k18, cyp2k19, cyp2k20, cyp2n13, cyp2p8, cyp2v1, cyp2x8, cyp2y3, cyp8b1, si:dkey-286h2.3, si:zfos-411a11.2]
GO:0043436	oxoacid metabolic process	GO_BiologicalProcess-EBI-UniProt-GOA-ACAP-ARAP_20.06.2024_00h00	0.00355765	0.012616	1.79145e-09	2.55282e-08	[4]	Group41	5.77281	31	[acbd7, acot14, acot16, acsl1b, acsl4b, apip, ddc, dhfr, ggh, hmx4, hpdb, ilvbl, lpl, me1, mgst3b, papss1, pck1, pck2, pcxb, phyh, ptges3b, ptgesl, qdpra, sgpl1, si:ch211-217a12.1, si:dkey-103j14.5, si:dkey-11k2.7, si:dkeyp-120h9.1, tdo2a, ugdh, zgc:153031]
GO:0006979	response to oxidative stress	GO_BiologicalProcess-EBI-UniProt-GOA-ACAP-ARAP_20.06.2024_00h00	0.0195805	0.0470135	0.000245895	0.000637092	[3]	Group42	8.64198	7	[apoda.2, gpx4a, gsr, mb, nfe2l2a, nfe2l2b, prdx1]
GO:0072593	reactive oxygen species metabolic process	GO_BiologicalProcess-EBI-UniProt-GOA-ACAP-ARAP_20.06.2024_00h00	0.0155049	0.0392735	0.000245895	0.000637092	[3]	Group42	10	6	[cyba, hbae3, mb, ncf1, prdx1, tcap]
GO:0006801	superoxide metabolic process	GO_BiologicalProcess-EBI-UniProt-GOA-ACAP-ARAP_20.06.2024_00h00	0.0121968	0.0328815	0.000245895	0.000637092	[4]	Group42	14.8148	4	[cyba, mb, ncf1, prdx1]
GO:0034599	cellular response to oxidative stress	GO_BiologicalProcess-EBI-UniProt-GOA-ACAP-ARAP_20.06.2024_00h00	0.00409243	0.0139749	0.000245895	0.000637092	[4, 5]	Group42	15.625	5	[gsr, mb, nfe2l2a, nfe2l2b, prdx1]
GO:0016209	antioxidant activity	GO_BiologicalProcess-EBI-UniProt-GOA-ACAP-ARAP_20.06.2024_00h00	0.00183165	0.00747249	0.000245895	0.000637092	[4, 7]	Group42	11.9403	8	[gpx4a, gsr, gsto1, gsto2, hbae3, mb, mgst3b, prdx1]
GO:0006869	lipid transport	GO_BiologicalProcess-EBI-UniProt-GOA-ACAP-ARAP_20.06.2024_00h00	5.87378e-05	0.000429812	0.000237522	0.000644702	[4]	Group43	8.42491	23	[abcb11b, apoa4b.1, apoa4b.2, apoda.2, atg9b, crabp2a, fabp1b.1, fabp7a, ldlra, ldlrb, mttp, npc2, pitpnaa, pitpnbl, pla2g12b, pla2g1b, rbp2b, rbp4l, scp2a, slco1d1, star, ttpa, zgc:162608]
GO:0046942	carboxylic acid transport	GO_BiologicalProcess-EBI-UniProt-GOA-ACAP-ARAP_20.06.2024_00h00	0.00700836	0.021539	0.000237522	0.000644702	[5]	Group43	6.77291	17	[abcb11b, crabp2a, fabp1b.1, fabp7a, mttp, pla2g12b, pla2g1b, rbp2b, si:dkey-202g17.3, si:dkeyp-120h9.1, slc16a1a, slc17a7a, slc1a9, slc35d1b, slc43a2b, slco1d1, zgc:175280]
GO:0033293	monocarboxylic acid binding	GO_MolecularFunction-EBI-UniProt-GOA-ACAP-ARAP_20.06.2024_00h00	0.00685882	0.0213643	0.000237522	0.000644702	[5, 6]	Group43	13.8889	5	[crabp2a, fabp1b.1, fabp7a, nr1h4, rbp2b]
GO:0015718	monocarboxylic acid transport	GO_BiologicalProcess-EBI-UniProt-GOA-ACAP-ARAP_20.06.2024_00h00	0.00313632	0.0113846	0.000237522	0.000644702	[6]	Group43	9.43396	10	[abcb11b, crabp2a, fabp1b.1, fabp7a, mttp, pla2g12b, pla2g1b, rbp2b, slc16a1a, slco1d1]
GO:0015908	fatty acid transport	GO_BiologicalProcess-EBI-UniProt-GOA-ACAP-ARAP_20.06.2024_00h00	0.00241413	0.00935221	0.000237522	0.000644702	[5, 7]	Group43	12.7273	7	[crabp2a, fabp1b.1, fabp7a, mttp, pla2g12b, pla2g1b, rbp2b]
KEGG:00790	Folate biosynthesis	KEGG_16.07.2024	0.000737995	0.00361931	0.00011632	0.000331511	[-1]	Group44	18.1818	6	[alpi.1, alpi.2, dhfr, ggh, qdpra, zgc:153031]
GO:0006575	cellular modified amino acid metabolic process	GO_BiologicalProcess-EBI-UniProt-GOA-ACAP-ARAP_20.06.2024_00h00	0.000185334	0.00115458	0.00011632	0.000331511	[3]	Group44	11.6505	12	[bbox1, ckba, dhfr, dio1, gclm, ggh, gsr, gsto1, gsto2, gstp2, gstt1b, zgc:153031]
GO:0042558	pteridine-containing compound metabolic process	GO_BiologicalProcess-EBI-UniProt-GOA-ACAP-ARAP_20.06.2024_00h00	0.0175927	0.0431397	0.00011632	0.000331511	[3]	Group44	13.3333	4	[dhfr, ggh, qdpra, zgc:153031]
GO:0042398	cellular modified amino acid biosynthetic process	GO_BiologicalProcess-EBI-UniProt-GOA-ACAP-ARAP_20.06.2024_00h00	0.00188511	0.0076231	0.00011632	0.000331511	[4]	Group44	18.5185	5	[bbox1, ckba, dhfr, gclm, zgc:153031]
GO:0050661	NADP binding	GO_MolecularFunction-EBI-UniProt-GOA-ACAP-ARAP_20.06.2024_00h00	0.00771465	0.0230939	0.00011632	0.000331511	[7]	Group44	13.5135	5	[dhfr, gsr, porb, qdpra, zgc:153031]
KEGG:00564	Glycerophospholipid metabolism	KEGG_16.07.2024	0.0136567	0.0353693	3.99252e-06	1.89645e-05	[-1]	Group45	8.03571	9	[cdipt, chpt1, etnppl, pcyt1ab, pcyt1bb, pla2g12b, pla2g15, pla2g1b, rarres3l]
KEGG:00590	Arachidonic acid metabolism	KEGG_16.07.2024	0.0011003	0.00502215	3.99252e-06	1.89645e-05	[-1]	Group45	12.9032	8	[cyp2p8, gpx4a, pla2g12b, pla2g1b, ptges3b, ptgesl, rarres3l, si:dkey-11k2.7]
KEGG:00591	Linoleic acid metabolism	KEGG_16.07.2024	3.9693e-05	0.000321026	3.99252e-06	1.89645e-05	[-1]	Group45	24.1379	7	[cyp2p8, cyp3a65, cyp3c3, cyp3c4, pla2g12b, pla2g1b, rarres3l]
GO:0008395	steroid hydroxylase activity	GO_MolecularFunction-EBI-UniProt-GOA-ACAP-ARAP_20.06.2024_00h00	0.0175927	0.0431397	3.99252e-06	1.89645e-05	[4]	Group45	13.3333	4	[cyp3a65, cyp3c3, cyp3c4, cyp8b1]
GO:0052689	carboxylic ester hydrolase activity	GO_MolecularFunction-EBI-UniProt-GOA-ACAP-ARAP_20.06.2024_00h00	0.000605233	0.00313497	3.99252e-06	1.89645e-05	[4]	Group45	10.2564	12	[abhd4, cel.1, cel.2, lpl, pla2g12b, pla2g15, pla2g1b, pnpla3, pon1, pon3.2, rarres3l, siae]
GO:0004623	phospholipase A2 activity	GO_MolecularFunction-EBI-UniProt-GOA-ACAP-ARAP_20.06.2024_00h00	0.00799731	0.0236331	3.99252e-06	1.89645e-05	[5, 6]	Group45	16.6667	4	[pla2g12b, pla2g15, pla2g1b, rarres3l]
GO:0006693	prostaglandin metabolic process	GO_BiologicalProcess-EBI-UniProt-GOA-ACAP-ARAP_20.06.2024_00h00	0.0128782	0.0343171	3.99252e-06	1.89645e-05	[7, 8, 10]	Group45	20	3	[ptges3b, ptgesl, si:dkey-11k2.7]
KEGG:03030	DNA replication	KEGG_16.07.2024	0.00159431	0.0065623	4.92554e-05	0.000155975	[-1]	Group46	15.7895	6	[lig1, mcm3, mcm5, mcm6, pole3, si:dkey-28b4.7]
GO:0033554	cellular response to stress	GO_BiologicalProcess-EBI-UniProt-GOA-ACAP-ARAP_20.06.2024_00h00	3.75018e-05	0.000314334	4.92554e-05	0.000155975	[3]	Group46	6.29096	48	[apex1, cdipt, cdk1, chaf1a, chek1, col12a1b, ddrgk1, derl3, dmap1, ecrg4a, fto, gadd45aa, gap43, gsr, hif1al, hmgb1a, il6st, lig1, lmna, mb, mcl1a, mcm3, mcm5, mcm6, mms22l, mre11a, mvp, neil3, nfe2l2a, nfe2l2b, nucks1b, parp2, pdia2, pmaip1, pole3, prdx1, psme4a, rad50, ruvbl1, ruvbl2, si:ch211-63o20.7, si:dkey-28b4.7, si:dkey-74k8.3, smarcad1a, socs3a, ssrp1a, ube2na, xpc]
GO:0006974	DNA damage response	GO_BiologicalProcess-EBI-UniProt-GOA-ACAP-ARAP_20.06.2024_00h00	0.00151166	0.00633522	4.92554e-05	0.000155975	[4]	Group46	6.29067	29	[apex1, cdk1, chaf1a, chek1, dmap1, fto, gadd45aa, lig1, mcl1a, mcm3, mcm5, mcm6, mms22l, mre11a, neil3, nucks1b, parp2, pmaip1, pole3, psme4a, rad50, ruvbl1, ruvbl2, si:dkey-28b4.7, si:dkey-74k8.3, smarcad1a, ssrp1a, ube2na, xpc]
GO:0006260	DNA replication	GO_BiologicalProcess-EBI-UniProt-GOA-ACAP-ARAP_20.06.2024_00h00	0.00321039	0.0115624	4.92554e-05	0.000155975	[5, 6]	Group46	8.4507	12	[chaf1a, chtf8, e2f8, esco2, lig1, mcm3, mcm5, mcm6, mms22l, pole3, si:dkey-28b4.7, ssrp1a]
GO:0006281	DNA repair	GO_BiologicalProcess-EBI-UniProt-GOA-ACAP-ARAP_20.06.2024_00h00	0.00690892	0.0213759	4.92554e-05	0.000155975	[5, 6]	Group46	6.17978	22	[apex1, chaf1a, dmap1, fto, lig1, mcm3, mcm5, mcm6, mms22l, mre11a, neil3, nucks1b, parp2, psme4a, rad50, ruvbl1, ruvbl2, si:dkey-28b4.7, smarcad1a, ssrp1a, ube2na, xpc]
GO:0044786	cell cycle DNA replication	GO_BiologicalProcess-EBI-UniProt-GOA-ACAP-ARAP_20.06.2024_00h00	0.00333373	0.0119136	4.92554e-05	0.000155975	[3, 4, 7, 8]	Group46	21.0526	4	[e2f8, lig1, mcm3, mcm6]
GO:0006261	DNA-templated DNA replication	GO_BiologicalProcess-EBI-UniProt-GOA-ACAP-ARAP_20.06.2024_00h00	0.00853956	0.024916	4.92554e-05	0.000155975	[6, 7]	Group46	9.30233	8	[e2f8, lig1, mcm3, mcm5, mcm6, mms22l, pole3, si:dkey-28b4.7]
GO:0048513	animal organ development	GO_BiologicalProcess-EBI-UniProt-GOA-ACAP-ARAP_20.06.2024_00h00	0.000207469	0.00125846	0.000336033	0.000832778	[3]	Group47	4.67472	120	[LOC100003741, LOC101884488, a2ml, acsl4b, actc1a, and2, anln, apoda.2, arxa, atf3, auts2a, bag3, bbs5, birc5a, bnip3lb, cactin, casp3b, ccm2, ccna2, cdca7a, cdca8, cdipt, cdk1, cenpf, chaf1b, cldn15lb, col11a1a, col18a1a, col2a1b, col5a3b, crabp2a, cwc15, ddc, ddrgk1, desma, dhfr, dio1, dio3b, dmap1, dpf3, e2f8, elf3, epcam, esco2, etnppl, foxn4, fxr2, gadd45aa, gja8b, gpatch3, hif1al, hjv, hmgb…
GO:0007423	sensory organ development	GO_BiologicalProcess-EBI-UniProt-GOA-ACAP-ARAP_20.06.2024_00h00	0.0160665	0.0400359	0.000336033	0.000832778	[4]	Group47	5.06156	37	[bbs5, cactin, ccna2, cdipt, cdk1, chaf1b, dio1, dio3b, dmap1, epcam, foxn4, gja8b, gpatch3, hif1al, itga5, kif15, kif22, lamb4, marcksa, mcm3, mvp, nek2, npc2, pax10, phactr4b, plk1, rab18a, rbp4l, sgo1, six6b, smpx, socs1a, socs3a, sox11b, tyms, tyrp1b, vax1]
GO:0048880	sensory system development	GO_BiologicalProcess-EBI-UniProt-GOA-ACAP-ARAP_20.06.2024_00h00	0.00770482	0.0232152	0.000336033	0.000832778	[4, 5]	Group47	5.38462	35	[bbs5, cactin, ccna2, cdipt, cdk1, chaf1b, dio1, dio3b, dmap1, epcam, foxn4, gja8b, gpatch3, hif1al, itga5, kif15, kif22, lamb4, marcksa, mcm3, mvp, nek2, pax10, phactr4b, plk1, rab18a, rbp4l, sgo1, six6b, socs1a, socs3a, sox11b, tyms, tyrp1b, vax1]
GO:0001654	eye development	GO_BiologicalProcess-EBI-UniProt-GOA-ACAP-ARAP_20.06.2024_00h00	0.000907324	0.00431213	0.000336033	0.000832778	[5, 6, 7]	Group47	6.19137	33	[bbs5, cactin, ccna2, cdipt, cdk1, chaf1b, dio1, dio3b, dmap1, foxn4, gja8b, gpatch3, hif1al, itga5, kif22, lamb4, marcksa, mcm3, mvp, nek2, pax10, phactr4b, plk1, rab18a, rbp4l, sgo1, six6b, socs1a, socs3a, sox11b, tyms, tyrp1b, vax1]
GO:0060041	retina development in camera-type eye	GO_BiologicalProcess-EBI-UniProt-GOA-ACAP-ARAP_20.06.2024_00h00	1.66922e-05	0.000160314	0.000336033	0.000832778	[3, 7, 8, 9]	Group47	9.12698	23	[cactin, ccna2, cdipt, cdk1, chaf1b, dio1, dio3b, dmap1, foxn4, lamb4, marcksa, mcm3, nek2, pax10, plk1, rbp4l, sgo1, socs1a, socs3a, sox11b, tyms, tyrp1b, vax1]
GO:0003407	neural retina development	GO_BiologicalProcess-EBI-UniProt-GOA-ACAP-ARAP_20.06.2024_00h00	0.00889516	0.0256292	0.000336033	0.000832778	[3, 4, 8, 9, 10]	Group47	8.13008	10	[cactin, cdipt, cdk1, dio1, dio3b, foxn4, lamb4, marcksa, nek2, sox11b]
GO:0060042	retina morphogenesis in camera-type eye	GO_BiologicalProcess-EBI-UniProt-GOA-ACAP-ARAP_20.06.2024_00h00	0.0134871	0.035327	0.000336033	0.000832778	[3, 4, 7, 8, 9, 10]	Group47	7.63359	10	[cdipt, cdk1, foxn4, lamb4, marcksa, nek2, socs1a, socs3a, sox11b, vax1]
GO:0043010	camera-type eye development	GO_BiologicalProcess-EBI-UniProt-GOA-ACAP-ARAP_20.06.2024_00h00	0.000898047	0.0043125	0.000336033	0.000832778	[6, 7, 8]	Group47	6.43016	29	[bbs5, cactin, ccna2, cdipt, cdk1, chaf1b, dio1, dio3b, dmap1, foxn4, gja8b, gpatch3, itga5, lamb4, marcksa, mcm3, nek2, pax10, phactr4b, plk1, rbp4l, sgo1, six6b, socs1a, socs3a, sox11b, tyms, tyrp1b, vax1]
GO:0055088	lipid homeostasis	GO_BiologicalProcess-EBI-UniProt-GOA-ACAP-ARAP_20.06.2024_00h00	0.00025849	0.00148955	9.06513e-05	0.000271954	[3]	Group48	12.987	10	[abhd4, apoa4b.1, apoa4b.2, ldlra, ldlrb, lpl, mttp, pla2g12b, pnpla3, zgc:162608]
GO:0006869	lipid transport	GO_BiologicalProcess-EBI-UniProt-GOA-ACAP-ARAP_20.06.2024_00h00	5.87378e-05	0.000429812	9.06513e-05	0.000271954	[4]	Group48	8.42491	23	[abcb11b, apoa4b.1, apoa4b.2, apoda.2, atg9b, crabp2a, fabp1b.1, fabp7a, ldlra, ldlrb, mttp, npc2, pitpnaa, pitpnbl, pla2g12b, pla2g1b, rbp2b, rbp4l, scp2a, slco1d1, star, ttpa, zgc:162608]
GO:0015850	organic hydroxy compound transport	GO_BiologicalProcess-EBI-UniProt-GOA-ACAP-ARAP_20.06.2024_00h00	5.26655e-06	5.64623e-05	9.06513e-05	0.000271954	[4]	Group48	14.2857	14	[abcb11b, apoa4b.1, apoa4b.2, aqp10a, aqp9b, ldlra, ldlrb, npc2, rbp4l, scp2a, slc16a1a, slco1d1, star, zgc:162608]
GO:0005319	lipid transporter activity	GO_BiologicalProcess-EBI-UniProt-GOA-ACAP-ARAP_20.06.2024_00h00	0.00365369	0.0127602	9.06513e-05	0.000271954	[5]	Group48	8.73016	11	[abcb11b, apoa4b.1, apoa4b.2, mttp, pitpnaa, pitpnbl, rbp4l, slco1d1, star, ttpa, zgc:162608]
GO:0046942	carboxylic acid transport	GO_BiologicalProcess-EBI-UniProt-GOA-ACAP-ARAP_20.06.2024_00h00	0.00700836	0.021539	9.06513e-05	0.000271954	[5]	Group48	6.77291	17	[abcb11b, crabp2a, fabp1b.1, fabp7a, mttp, pla2g12b, pla2g1b, rbp2b, si:dkey-202g17.3, si:dkeyp-120h9.1, slc16a1a, slc17a7a, slc1a9, slc35d1b, slc43a2b, slco1d1, zgc:175280]
GO:0015718	monocarboxylic acid transport	GO_BiologicalProcess-EBI-UniProt-GOA-ACAP-ARAP_20.06.2024_00h00	0.00313632	0.0113846	9.06513e-05	0.000271954	[6]	Group48	9.43396	10	[abcb11b, crabp2a, fabp1b.1, fabp7a, mttp, pla2g12b, pla2g1b, rbp2b, slc16a1a, slco1d1]
GO:0015908	fatty acid transport	GO_BiologicalProcess-EBI-UniProt-GOA-ACAP-ARAP_20.06.2024_00h00	0.00241413	0.00935221	9.06513e-05	0.000271954	[5, 7]	Group48	12.7273	7	[crabp2a, fabp1b.1, fabp7a, mttp, pla2g12b, pla2g1b, rbp2b]
GO:0030301	cholesterol transport	GO_BiologicalProcess-EBI-UniProt-GOA-ACAP-ARAP_20.06.2024_00h00	5.79657e-05	0.000431003	9.06513e-05	0.000271954	[6]	Group48	19.5122	8	[apoa4b.1, apoa4b.2, ldlra, ldlrb, npc2, scp2a, star, zgc:162608]
GO:0120013	lipid transfer activity	GO_BiologicalProcess-EBI-UniProt-GOA-ACAP-ARAP_20.06.2024_00h00	8.28841e-05	0.000553762	9.06513e-05	0.000271954	[6]	Group48	18.6047	8	[apoa4b.1, apoa4b.2, mttp, pitpnaa, pitpnbl, star, ttpa, zgc:162608]
GO:0022402	cell cycle process	GO_BiologicalProcess-EBI-UniProt-GOA-ACAP-ARAP_20.06.2024_00h00	1.70196e-18	7.84603e-16	8.95734e-06	3.64692e-05	[2, 3]	Group49	11.6197	66	[anln, aspm, birc5a, bub1, bub1bb, ccna2, ccnb1, cdc25b, cdca8, cdk1, cdk6, cenpf, chek1, chtf8, dlgap5, e2f8, ecrg4a, ect2, ensaa, esco2, haus5, incenp, kif11, kif18a, kif23, kif2c, kif4, kifc1, knl1, knstrn, kntc1, lig1, mcl1a, mcm3, mcm6, mki67, mre11a, ncapd2, ncapg, ncaph, ndc80, nek2, nuf2, numa1, nusap1, pagr1, pgrmc1, plk1, pmaip1, prc1a, prc1b, psme3, rad50, sgo1, si: dkey-225f5.4, si:ch…
GO:0000278	mitotic cell cycle	GO_BiologicalProcess-EBI-UniProt-GOA-ACAP-ARAP_20.06.2024_00h00	3.44696e-18	7.94525e-16	8.95734e-06	3.64692e-05	[3]	Group49	12.5265	59	[anln, aspm, bub1, bub1bb, ccna2, ccnb1, cdc25b, cdca8, cdk1, cdk6, cenpe, cenpf, chaf1b, chek1, dlgap5, e2f8, ect2, ensaa, esco2, kif11, kif18a, kif23, kif4, kifc1, knstrn, kntc1, lig1, mcl1a, mcm3, mcm5, mcm6, mki67, mre11a, mybl1, ncapd2, ncapg, ncaph, ndc80, nuf2, numa1, nusap1, plk1, pmaip1, prc1a, prc1b, psme3, si: dkey-225f5.4, si:ch211-114n24.6, si:ch211-225g23.1, si:dkey-30c15.10, si:dke…
GO:0016043	cellular component organization	GO_BiologicalProcess-EBI-UniProt-GOA-ACAP-ARAP_20.06.2024_00h00	6.4151e-05	0.000462088	8.95734e-06	3.64692e-05	[3]	Group49	4.43254	182	[abi3bpb, adcy1b, anln, apoa4b.1, apoa4b.2, arpc1b, aspm, atad2b, atg9b, bbs5, bet1, bnip3lb, bub1, bub1bb, cald1a, carmil2, ccm2, ccnb1, cdca8, cdipt, cenpf, chaf1a, chaf1b, chek1, chtf8, cish, cldn15lb, cldn23a, cldn7a, cldnc, cldne, cnn3b, col11a1a, col12a1b, col18a1a, col2a1b, col4a3, col5a3b, col7a1, cspg5a, ddrgk1, desma, dlgap5, dmap1, dnajc17, dnajc2, dpf3, e2f8, ect2, efna1b, ehd2b, elf3…
GO:1903047	mitotic cell cycle process	GO_BiologicalProcess-EBI-UniProt-GOA-ACAP-ARAP_20.06.2024_00h00	8.73406e-18	1.0066e-15	8.95734e-06	3.64692e-05	[3, 4]	Group49	14.9682	47	[anln, bub1, bub1bb, ccna2, ccnb1, cdc25b, cdca8, cdk1, cdk6, cenpf, chek1, dlgap5, ect2, ensaa, kif11, kif18a, kif23, kif4, kifc1, knstrn, kntc1, lig1, mcl1a, mcm3, mcm6, mki67, mre11a, ncapd2, ncapg, ncaph, ndc80, nuf2, numa1, nusap1, plk1, pmaip1, prc1a, prc1b, psme3, si: dkey-225f5.4, si:dkey-30c15.10, smc2, smc4, tacc3, tprb, tpx2, zgc:86764]
GO:0006996	organelle organization	GO_BiologicalProcess-EBI-UniProt-GOA-ACAP-ARAP_20.06.2024_00h00	0.000173767	0.00109735	8.95734e-06	3.64692e-05	[4]	Group49	4.80213	108	[anln, arpc1b, aspm, atg9b, bbs5, bet1, bnip3lb, bub1, bub1bb, cald1a, carmil2, ccnb1, cdca8, cdipt, cenpf, chtf8, cish, cnn3b, ddrgk1, desma, dlgap5, ect2, ehd2b, epcam, esco2, flnca, fto, haus5, hspb11, kif11, kif18a, kif23, kif4, kifap3b, kifc1, knstrn, kntc1, krt18a.2, krt5, lmna, lmnb1, maip1, map7d1b, map7d2b, marcksa, mcl1a, mcm3, mcm5, mcm6, mki67, mre11a, mybpc2b, mybpha, nasp, ncapd2, n…
GO:0043232	intracellular non-membrane-bounded organelle	GO_CellularComponent-EBI-UniProt-GOA-ACAP-ARAP_20.06.2024_00h00	2.3009e-07	3.53571e-06	8.95734e-06	3.64692e-05	[4]	Group49	5.17178	140	[abhd4, anapc16, anln, arpc1b, aspm, aurkb, bag3, bbs5, birc5a, bub1, cald1a, ccna2, ccnb1, cdc42se2, cdca8, cenpe, cenpf, chpt1, chtf8, cish, ckap2l, cnn3b, desma, dhrs3b, dlgap5, dmap1, dpf3, dynlt1, erc2, ercc6l, esco2, exosc1, faub, flnca, fxr2, gpatch11, haus5, hmgb1a, hnrnpaba, hnrnpd, hp1bp3, hspb1, hspb11, ilf2, imp3, incenp, kif11, kif14, kif15, kif16bb, kif18a, kif20a, kif20ba, kif20bb,…
GO:0005856	cytoskeleton	GO_CellularComponent-EBI-UniProt-GOA-ACAP-ARAP_20.06.2024_00h00	1.09485e-05	0.000107388	8.95734e-06	3.64692e-05	[5]	Group49	5.61151	78	[anln, arpc1b, aspm, bbs5, cald1a, ccna2, ccnb1, cdc42se2, cdca8, cenpe, cenpf, cish, ckap2l, cnn3b, desma, dlgap5, dynlt1, erc2, haus5, hspb1, hspb11, incenp, kif11, kif14, kif15, kif16bb, kif18a, kif20a, kif20ba, kif20bb, kif22, kif23, kif2c, kif4, kifap3b, kifc1, knstrn, kntc1, krt18a.2, krt5, krt96, lmna, lmnb1, map7d1b, map7d2b, marcksa, myoz3a, nefmb, nek2, numa1, nusap1, odf2b, plk1, plk4,…
GO:0007010	cytoskeleton organization	GO_BiologicalProcess-EBI-UniProt-GOA-ACAP-ARAP_20.06.2024_00h00	0.000323338	0.00181779	8.95734e-06	3.64692e-05	[5]	Group49	5.56107	56	[anln, arpc1b, aspm, cald1a, carmil2, cish, cnn3b, desma, dlgap5, ect2, flnca, haus5, hspb11, kif11, kif18a, kif23, kif4, kifc1, knstrn, krt18a.2, krt5, lmna, lmnb1, map7d1b, map7d2b, marcksa, mybpc2b, mybpha, ndc80, nefmb, nuf2, numa1, nusap1, phactr4b, plk1, ppl, prc1a, prc1b, rac2, ruvbl2, si:ch211-114n24.6, si:ch211-94l19.4, si:dkey-30c15.10, tacc3, tagln2, tcap, tnnt1, tnnt2c, tppp2, tprb, t…
GO:0051276	chromosome organization	GO_BiologicalProcess-EBI-UniProt-GOA-ACAP-ARAP_20.06.2024_00h00	2.42515e-12	1.24221e-10	8.95734e-06	3.64692e-05	[5]	Group49	13.2841	36	[bub1, bub1bb, ccnb1, cdca8, chtf8, dlgap5, esco2, kif11, kif18a, kif23, kifc1, knstrn, kntc1, mcm3, mcm5, mcm6, mre11a, nasp, ncapd2, ncapg, ncaph, ndc80, nuf2, nusap1, prc1a, prc1b, ptges3b, rad50, ruvbl2, si: dkey-225f5.4, si:ch211-225g23.1, smc2, smc4, top2a, tprb, zgc:86764]
GO:0004497	monooxygenase activity	GO_MolecularFunction-EBI-UniProt-GOA-ACAP-ARAP_20.06.2024_00h00	1.79196e-10	5.90068e-09	3.07869e-09	3.50971e-08	[3]	Group50	16.2162	24	[agmo, cyp24a1, cyp26a1, cyp2aa12, cyp2aa4, cyp2ad2, cyp2k16, cyp2k17, cyp2k18, cyp2k19, cyp2k20, cyp2n13, cyp2p8, cyp2v1, cyp2x8, cyp2y3, cyp3a65, cyp3c3, cyp3c4, cyp46a1.3, cyp8b1, faxdc2, si:dkey-286h2.3, si:zfos-411a11.2]
GO:0006082	organic acid metabolic process	GO_BiologicalProcess-EBI-UniProt-GOA-ACAP-ARAP_20.06.2024_00h00	2.28252e-07	3.62842e-06	3.07869e-09	3.50971e-08	[3]	Group50	7.8125	45	[acbd7, acot14, acot16, acsl1b, acsl4b, apip, cyp2aa12, cyp2aa4, cyp2ad2, cyp2k16, cyp2k17, cyp2k18, cyp2k19, cyp2k20, cyp2n13, cyp2p8, cyp2v1, cyp2x8, cyp2y3, ddc, dhfr, ggh, hmx4, hpdb, ilvbl, lpl, me1, mgst3b, papss1, pck1, pck2, pcxb, phyh, ptges3b, ptgesl, qdpra, sgpl1, si:ch211-217a12.1, si:dkey-103j14.5, si:dkey-11k2.7, si:dkey-286h2.3, si:dkeyp-120h9.1, tdo2a, ugdh, zgc:153031]
GO:0009410	response to xenobiotic stimulus	GO_BiologicalProcess-EBI-UniProt-GOA-ACAP-ARAP_20.06.2024_00h00	1.61423e-11	6.20135e-10	3.07869e-09	3.50971e-08	[3]	Group50	22.2222	20	[cpb1, cyb5a, cyp2aa12, cyp2aa4, cyp2ad2, cyp2k16, cyp2k17, cyp2k18, cyp2k19, cyp2k20, cyp2n13, cyp2p8, cyp2v1, cyp2x8, cyp2y3, cyp3a65, nfe2l2a, si:dkey-286h2.3, sult1st1, sult6b1]
GO:0016705	oxidoreductase activity, acting on paired donors, with incorporation or reduction of molecular oxygen	GO_MolecularFunction-EBI-UniProt-GOA-ACAP-ARAP_20.06.2024_00h00	1.46106e-09	3.96204e-08	3.07869e-09	3.50971e-08	[3]	Group50	13.2353	27	[bbox1, cyp24a1, cyp26a1, cyp2aa12, cyp2aa4, cyp2ad2, cyp2k16, cyp2k17, cyp2k18, cyp2k19, cyp2k20, cyp2n13, cyp2p8, cyp2v1, cyp2x8, cyp2y3, cyp3a65, cyp3c3, cyp3c4, cyp46a1.3, cyp8b1, faxdc2, fto, phyh, si:dkey-286h2.3, si:zfos-411a11.2, unm_hu7910]
GO:0070887	cellular response to chemical stimulus	GO_BiologicalProcess-EBI-UniProt-GOA-ACAP-ARAP_20.06.2024_00h00	7.94353e-06	8.13771e-05	3.07869e-09	3.50971e-08	[3]	Group50	6.59631	50	[anxa1c, aqp12, ccl25b, ccl34b.1, cers2b, cpb1, crabp2a, cxcl18a.1, cxcl8b.1, cyb5a, cyba, cyp2aa12, cyp2aa4, cyp2ad2, cyp2k16, cyp2k17, cyp2k18, cyp2k19, cyp2k20, cyp2n13, cyp2p8, cyp2v1, cyp2x8, cyp2y3, dhrs3b, gpx4a, gsr, gsto1, gsto2, hbae3, hif1al, hpx a, ldlra, lyn, mb, mgst3b, nfe2l2a, nfe2l2b, pagr1, pck1, pck2, prdx1, rac2, si:dkey-286h2.3, ssr4, sult1st1, sult6b1, tnfrsf1a, vegfab, zgc:…
GO:0006805	xenobiotic metabolic process	GO_BiologicalProcess-EBI-UniProt-GOA-ACAP-ARAP_20.06.2024_00h00	5.55205e-11	1.96884e-09	3.07869e-09	3.50971e-08	[3, 5]	Group50	30	15	[cyp2aa12, cyp2aa4, cyp2ad2, cyp2k16, cyp2k17, cyp2k18, cyp2k19, cyp2k20, cyp2n13, cyp2p8, cyp2v1, cyp2x8, cyp2y3, si:dkey-286h2.3, sult1st1]
GO:0016712	oxidoreductase activity, acting on paired donors, with incorporation or reduction of molecular oxygen, reduced flavin or flavoprotein as one donor, and incorporation of one atom of oxygen	GO_MolecularFunction-EBI-UniProt-GOA-ACAP-ARAP_20.06.2024_00h00	8.18412e-12	3.77288e-10	3.07869e-09	3.50971e-08	[4]	Group50	30.7692	16	[cyp2aa12, cyp2aa4, cyp2ad2, cyp2k16, cyp2k17, cyp2k18, cyp2k19, cyp2k20, cyp2n13, cyp2p8, cyp2v1, cyp2x8, cyp2y3, cyp8b1, si:dkey-286h2.3, si:zfos-411a11.2]
GO:0020037	heme binding	GO_MolecularFunction-EBI-UniProt-GOA-ACAP-ARAP_20.06.2024_00h00	2.36419e-13	1.36236e-11	3.07869e-09	3.50971e-08	[4]	Group50	17.6829	29	[cyb5a, cyba, cyp24a1, cyp26a1, cyp2aa12, cyp2aa4, cyp2ad2, cyp2k16, cyp2k17, cyp2k18, cyp2k19, cyp2k20, cyp2n13, cyp2p8, cyp2v1, cyp2x8, cyp2y3, cyp3a65, cyp3c3, cyp3c4, cyp46a1.3, cyp8b1, hbae3, mb, ptgesl, si:dkey-286h2.3, si:zfos-411a11.2, soul5, tdo2a]
GO:0005506	iron ion binding	GO_MolecularFunction-EBI-UniProt-GOA-ACAP-ARAP_20.06.2024_00h00	2.02049e-10	6.20965e-09	3.07869e-09	3.50971e-08	[7]	Group50	14.4385	27	[agmo, bbox1, cyp24a1, cyp26a1, cyp2aa12, cyp2aa4, cyp2ad2, cyp2k16, cyp2k17, cyp2k18, cyp2k19, cyp2k20, cyp2n13, cyp2p8, cyp2v1, cyp2x8, cyp2y3, cyp3a65, cyp3c3, cyp3c4, cyp46a1.3, cyp8b1, faxdc2, fto, si:dkey-286h2.3, si:zfos-411a11.2, xdh]
KEGG:03030	DNA replication	KEGG_16.07.2024	0.00159431	0.0065623	1.17714e-05	4.47313e-05	[-1]	Group51	15.7895	6	[lig1, mcm3, mcm5, mcm6, pole3, si:dkey-28b4.7]
KEGG:03410	Base excision repair	KEGG_16.07.2024	0.000249221	0.00145431	1.17714e-05	4.47313e-05	[-1]	Group51	16	8	[apex1, hmgb1a, lig1, neil3, parp2, parp4, pole3, si:dkey-28b4.7]
GO:0008094	ATP-dependent activity, acting on DNA	GO_MolecularFunction-EBI-UniProt-GOA-ACAP-ARAP_20.06.2024_00h00	0.0144094	0.0371102	1.17714e-05	4.47313e-05	[2, 4]	Group51	7.9646	9	[ercc6l, hells, mcm3, mcm5, mcm6, ruvbl1, ruvbl2, smarcad1a, top2a]
GO:0006260	DNA replication	GO_BiologicalProcess-EBI-UniProt-GOA-ACAP-ARAP_20.06.2024_00h00	0.00321039	0.0115624	1.17714e-05	4.47313e-05	[5, 6]	Group51	8.4507	12	[chaf1a, chtf8, e2f8, esco2, lig1, mcm3, mcm5, mcm6, mms22l, pole3, si:dkey-28b4.7, ssrp1a]
GO:0044786	cell cycle DNA replication	GO_BiologicalProcess-EBI-UniProt-GOA-ACAP-ARAP_20.06.2024_00h00	0.00333373	0.0119136	1.17714e-05	4.47313e-05	[3, 4, 7, 8]	Group51	21.0526	4	[e2f8, lig1, mcm3, mcm6]
GO:0071103	DNA conformation change	GO_BiologicalProcess-EBI-UniProt-GOA-ACAP-ARAP_20.06.2024_00h00	0.0122275	0.0327726	1.17714e-05	4.47313e-05	[6]	Group51	10.5263	6	[mcm3, mcm5, mcm6, rad50, ruvbl2, top2a]
GO:0006261	DNA-templated DNA replication	GO_BiologicalProcess-EBI-UniProt-GOA-ACAP-ARAP_20.06.2024_00h00	0.00853956	0.024916	1.17714e-05	4.47313e-05	[6, 7]	Group51	9.30233	8	[e2f8, lig1, mcm3, mcm5, mcm6, mms22l, pole3, si:dkey-28b4.7]
GO:1902969	mitotic DNA replication	GO_BiologicalProcess-EBI-UniProt-GOA-ACAP-ARAP_20.06.2024_00h00	0.00851131	0.0249918	1.17714e-05	4.47313e-05	[4, 5, 6, 9, 10]	Group51	23.0769	3	[lig1, mcm3, mcm6]
GO:0006271	DNA strand elongation involved in DNA replication	GO_BiologicalProcess-EBI-UniProt-GOA-ACAP-ARAP_20.06.2024_00h00	0.010564	0.0293374	1.17714e-05	4.47313e-05	[6, 7, 8]	Group51	21.4286	3	[lig1, mcm3, pole3]
GO:0000727	double-strand break repair via break-induced replication	GO_BiologicalProcess-EBI-UniProt-GOA-ACAP-ARAP_20.06.2024_00h00	0.00851131	0.0249918	1.17714e-05	4.47313e-05	[8, 9]	Group51	23.0769	3	[mcm3, mcm5, mcm6]
KEGG:00040	Pentose and glucuronate interconversions	KEGG_16.07.2024	9.95156e-05	0.000655381	5.03442e-11	9.5654e-10	[-1]	Group52	16.0714	9	[ugdh, ugt1a1, ugt2a4, ugt2a6, ugt2b3, ugt2b5, ugt5b3, ugt5b4, ugt5d1]
KEGG:00053	Ascorbate and aldarate metabolism	KEGG_16.07.2024	1.86658e-05	0.000168724	5.03442e-11	9.5654e-10	[-1]	Group52	17.5439	10	[ugdh, ugt1a1, ugt2a4, ugt2a6, ugt2b3, ugt2b5, ugt5b3, ugt5b4, ugt5d1, wu:fb14d09]
KEGG:00140	Steroid hormone biosynthesis	KEGG_16.07.2024	5.84363e-07	7.92327e-06	5.03442e-11	9.5654e-10	[-1]	Group52	17.0732	14	[cyp3a65, cyp3c3, cyp3c4, hsd11b2, srd5a2a, ugt1a1, ugt2a4, ugt2a6, ugt2b3, ugt2b5, ugt5b3, ugt5b4, ugt5d1, zgc:92630]
KEGG:00480	Glutathione metabolism	KEGG_16.07.2024	4.53278e-07	6.53003e-06	5.03442e-11	9.5654e-10	[-1]	Group52	18.8406	13	[LOC100004744, gclm, gpx4a, gsr, gsta.1, gsta.2, gsto1, gsto2, gstp2, gstt1b, mgst3b, rrm1, rrm2]
KEGG:00830	Retinol metabolism	KEGG_16.07.2024	4.9956e-07	6.97871e-06	5.03442e-11	9.5654e-10	[-1]	Group52	16.129	15	[bco1l, cyp26a1, cyp3a65, cyp3c3, cyp3c4, dhrs3b, sdr16c5b, ugt1a1, ugt2a4, ugt2a6, ugt2b3, ugt2b5, ugt5b3, ugt5b4, ugt5d1]
KEGG:00860	Porphyrin metabolism	KEGG_16.07.2024	0.00123965	0.00549497	5.03442e-11	9.5654e-10	[-1]	Group52	11.5385	9	[alas1, ugt1a1, ugt2a4, ugt2a6, ugt2b3, ugt2b5, ugt5b3, ugt5b4, ugt5d1]
KEGG:00980	Metabolism of xenobiotics by cytochrome P450	KEGG_16.07.2024	2.65404e-09	6.43955e-08	5.03442e-11	9.5654e-10	[-1]	Group52	21.6216	16	[ephx1, gsta.1, gsta.2, gsto1, gsto2, gstp2, gstt1b, mgst3b, ugt1a1, ugt2a4, ugt2a6, ugt2b3, ugt2b5, ugt5b3, ugt5b4, ugt5d1]
KEGG:00982	Drug metabolism	KEGG_16.07.2024	1.72991e-09	4.4305e-08	5.03442e-11	9.5654e-10	[-1]	Group52	22.2222	16	[gsta.1, gsta.2, gsto1, gsto2, gstp2, gstt1b, mao, mgst3b, ugt1a1, ugt2a4, ugt2a6, ugt2b3, ugt2b5, ugt5b3, ugt5b4, ugt5d1]
KEGG:00983	Drug metabolism	KEGG_16.07.2024	3.10178e-10	8.937e-09	5.03442e-11	9.5654e-10	[-1]	Group52	19.0476	20	[cdab, gsta.1, gsta.2, gsto1, gsto2, gstp2, gstt1b, mgst3b, rrm1, rrm2, tk1, ugt1a1, ugt2a4, ugt2a6, ugt2b3, ugt2b5, ugt5b3, ugt5b4, ugt5d1, xdh]
GO:0004364	glutathione transferase activity	GO_MolecularFunction-EBI-UniProt-GOA-ACAP-ARAP_20.06.2024_00h00	0.000187579	0.00115299	5.03442e-11	9.5654e-10	[4]	Group52	23.0769	6	[gsta.1, gsto1, gsto2, gstp2, gstt1b, mgst3b]
GO:0015020	glucuronosyltransferase activity	GO_MolecularFunction-EBI-UniProt-GOA-ACAP-ARAP_20.06.2024_00h00	0.0131204	0.0347616	5.03442e-11	9.5654e-10	[5]	Group52	11.9048	5	[ugt1a1, ugt2a4, ugt2a6, ugt2b3, ugt5d1]
KEGG:00440	Phosphonate and phosphinate metabolism	KEGG_16.07.2024	0.00276516	0.0103637	1.33648e-06	9.52238e-06	[-1]	Group53	33.3333	3	[chpt1, pcyt1ab, pcyt1bb]
KEGG:00564	Glycerophospholipid metabolism	KEGG_16.07.2024	0.0136567	0.0353693	1.33648e-06	9.52238e-06	[-1]	Group53	8.03571	9	[cdipt, chpt1, etnppl, pcyt1ab, pcyt1bb, pla2g12b, pla2g15, pla2g1b, rarres3l]
GO:0006629	lipid metabolic process	GO_BiologicalProcess-EBI-UniProt-GOA-ACAP-ARAP_20.06.2024_00h00	1.7875e-05	0.000168171	1.33648e-06	9.52238e-06	[3]	Group53	6.08974	57	[abhd4, acbd7, acot14, acot16, acsl1b, acsl4b, agmo, apoa4b.1, apoa4b.2, apoda.2, bco1l, cdipt, cel.1, cers2b, chpt1, cish, cyb5r2, cyp24a1, cyp46a1.3, dhrs3b, dolpp1, faxdc2, fut9d, gal3st3, hmx4, hsd11b2, hsd17b14, ilvbl, ldlra, lpl, mttp, nfe2l1b, npc2, pck1, pck2, pcyt1ab, pcyt1bb, phyh, pla2g12b, pla2g15, pla2g1b, pnpla3, ptges3b, ptgesl, rarres3l, sgpl1, si:ch1073-406l10.2, si:dkey-11k2.7, …
GO:0050997	quaternary ammonium group binding	GO_MolecularFunction-EBI-UniProt-GOA-ACAP-ARAP_20.06.2024_00h00	0.000707008	0.00354272	1.33648e-06	9.52238e-06	[3]	Group53	22.7273	5	[ilvbl, pcyt1ab, pcyt1bb, pitpnaa, pitpnbl]
GO:0008610	lipid biosynthetic process	GO_BiologicalProcess-EBI-UniProt-GOA-ACAP-ARAP_20.06.2024_00h00	0.00577769	0.0187571	1.33648e-06	9.52238e-06	[3, 4]	Group53	5.98086	25	[abhd4, acsl1b, agmo, cdipt, cers2b, chpt1, cish, cyb5r2, dolpp1, faxdc2, gal3st3, hmx4, lpl, pck1, pck2, pcyt1ab, pcyt1bb, ptges3b, ptgesl, si:dkey-205h13.1, socs1a, socs3a, socs3b, srd5a2a, star]
GO:0016042	lipid catabolic process	GO_BiologicalProcess-EBI-UniProt-GOA-ACAP-ARAP_20.06.2024_00h00	0.00509655	0.0167822	1.33648e-06	9.52238e-06	[3, 4]	Group53	7.31707	15	[bco1l, cel.1, cyp24a1, cyp46a1.3, hsd17b14, ilvbl, lpl, pck1, pck2, phyh, pla2g12b, pla2g1b, pnpla3, sgpl1, si:ch1073-406l10.2]
GO:0044255	cellular lipid metabolic process	GO_BiologicalProcess-EBI-UniProt-GOA-ACAP-ARAP_20.06.2024_00h00	0.0175091	0.0431641	1.33648e-06	9.52238e-06	[3, 4]	Group53	5.10204	35	[abhd4, acbd7, acot14, acot16, acsl1b, acsl4b, bco1l, cdipt, cel.1, cers2b, chpt1, cish, dhrs3b, gal3st3, hmx4, ilvbl, lpl, pck1, pck2, pcyt1ab, pcyt1bb, phyh, pla2g12b, pla2g15, pla2g1b, pnpla3, ptges3b, ptgesl, rarres3l, sgpl1, si:dkey-11k2.7, si:dkey-205h13.1, socs1a, socs3a, socs3b]
GO:0043436	oxoacid metabolic process	GO_BiologicalProcess-EBI-UniProt-GOA-ACAP-ARAP_20.06.2024_00h00	0.00355765	0.012616	1.33648e-06	9.52238e-06	[4]	Group53	5.77281	31	[acbd7, acot14, acot16, acsl1b, acsl4b, apip, ddc, dhfr, ggh, hmx4, hpdb, ilvbl, lpl, me1, mgst3b, papss1, pck1, pck2, pcxb, phyh, ptges3b, ptgesl, qdpra, sgpl1, si:ch211-217a12.1, si:dkey-103j14.5, si:dkey-11k2.7, si:dkeyp-120h9.1, tdo2a, ugdh, zgc:153031]
GO:0046935	1-phosphatidylinositol-3-kinase regulator activity	GO_MolecularFunction-EBI-UniProt-GOA-ACAP-ARAP_20.06.2024_00h00	0.00580675	0.0187197	1.33648e-06	9.52238e-06	[4]	Group53	18.1818	4	[cish, socs1a, socs3a, socs3b]
GO:0045017	glycerolipid biosynthetic process	GO_BiologicalProcess-EBI-UniProt-GOA-ACAP-ARAP_20.06.2024_00h00	0.0200602	0.0476688	1.33648e-06	9.52238e-06	[4, 5, 6]	Group53	7.18954	11	[abhd4, cdipt, chpt1, cish, pck1, pck2, pcyt1ab, pcyt1bb, socs1a, socs3a, socs3b]
GO:0046470	phosphatidylcholine metabolic process	GO_BiologicalProcess-EBI-UniProt-GOA-ACAP-ARAP_20.06.2024_00h00	0.00215981	0.00858337	1.33648e-06	9.52238e-06	[3, 6, 7]	Group53	23.5294	4	[chpt1, pcyt1ab, pcyt1bb, pla2g15]
GO:0004623	phospholipase A2 activity	GO_MolecularFunction-EBI-UniProt-GOA-ACAP-ARAP_20.06.2024_00h00	0.00799731	0.0236331	1.33648e-06	9.52238e-06	[5, 6]	Group53	16.6667	4	[pla2g12b, pla2g15, pla2g1b, rarres3l]
GO:0006657	CDP-choline pathway	GO_BiologicalProcess-EBI-UniProt-GOA-ACAP-ARAP_20.06.2024_00h00	0.00276516	0.0103637	1.33648e-06	9.52238e-06	[5, 7, 8, 9]	Group53	33.3333	3	[chpt1, pcyt1ab, pcyt1bb]
GO:0007059	chromosome segregation	GO_BiologicalProcess-EBI-UniProt-GOA-ACAP-ARAP_20.06.2024_00h00	6.00523e-18	9.22804e-16	2.94003e-08	2.79303e-07	[3, 4]	Group54	19.2708	37	[birc5a, bub1, bub1bb, ccnb1, cdca8, cenpf, dlgap5, haus5, incenp, kif11, kif18a, kif23, kif2c, kif4, kifc1, knl1, knstrn, kntc1, mki67, ncapd2, ncapg, ncaph, ndc80, nek2, nuf2, nusap1, prc1a, prc1b, sgo1, si: dkey-225f5.4, si:ch211-225g23.1, si:dkey-25o16.4, smc2, smc4, top2a, tprb, zgc:86764]
GO:0043232	intracellular non-membrane-bounded organelle	GO_CellularComponent-EBI-UniProt-GOA-ACAP-ARAP_20.06.2024_00h00	2.3009e-07	3.53571e-06	2.94003e-08	2.79303e-07	[4]	Group54	5.17178	140	[abhd4, anapc16, anln, arpc1b, aspm, aurkb, bag3, bbs5, birc5a, bub1, cald1a, ccna2, ccnb1, cdc42se2, cdca8, cenpe, cenpf, chpt1, chtf8, cish, ckap2l, cnn3b, desma, dhrs3b, dlgap5, dmap1, dpf3, dynlt1, erc2, ercc6l, esco2, exosc1, faub, flnca, fxr2, gpatch11, haus5, hmgb1a, hnrnpaba, hnrnpd, hp1bp3, hspb1, hspb11, ilf2, imp3, incenp, kif11, kif14, kif15, kif16bb, kif18a, kif20a, kif20ba, kif20bb,…
GO:0098687	chromosomal region	GO_CellularComponent-EBI-UniProt-GOA-ACAP-ARAP_20.06.2024_00h00	6.81797e-08	1.16411e-06	2.94003e-08	2.79303e-07	[2, 6]	Group54	14.0845	20	[anapc16, birc5a, bub1, cdca8, cenpf, ercc6l, gpatch11, incenp, kif2c, knstrn, kntc1, mre11a, ncapd2, ndc80, nuf2, plk1, rad50, sgo1, si: dkey-225f5.4, si:ch211-225g23.1]
GO:0098813	nuclear chromosome segregation	GO_BiologicalProcess-EBI-UniProt-GOA-ACAP-ARAP_20.06.2024_00h00	1.1208e-17	1.03338e-15	2.94003e-08	2.79303e-07	[4, 5]	Group54	25.2174	29	[bub1, bub1bb, ccnb1, cdca8, cenpf, kif11, kif18a, kif23, kif4, kifc1, knl1, knstrn, kntc1, ncapd2, ncapg, ncaph, ndc80, nuf2, nusap1, prc1a, prc1b, sgo1, si: dkey-225f5.4, si:dkey-25o16.4, smc2, smc4, top2a, tprb, zgc:86764]
GO:0000775	chromosome, centromeric region	GO_CellularComponent-EBI-UniProt-GOA-ACAP-ARAP_20.06.2024_00h00	5.15559e-08	9.5069e-07	2.94003e-08	2.79303e-07	[3, 7]	Group54	15.7895	18	[anapc16, birc5a, bub1, cdca8, cenpf, ercc6l, gpatch11, incenp, kif2c, knstrn, kntc1, ncapd2, ndc80, nuf2, plk1, sgo1, si: dkey-225f5.4, si:ch211-225g23.1]
GO:0005694	chromosome	GO_CellularComponent-EBI-UniProt-GOA-ACAP-ARAP_20.06.2024_00h00	3.68791e-05	0.000314839	2.94003e-08	2.79303e-07	[5]	Group54	6.38003	46	[anapc16, aurkb, birc5a, bub1, cdca8, cenpf, chpt1, chtf8, dmap1, dpf3, ercc6l, esco2, gpatch11, hmgb1a, hnrnpaba, hnrnpd, hp1bp3, incenp, kif2c, knstrn, kntc1, mcm3, mki67, mms22l, mre11a, ncapd2, ncapg, ncaph, ndc80, nsd2, nuf2, parp2, plk1, pole3, rad50, ruvbl2, sgo1, si: dkey-225f5.4, si:ch211-225g23.1, si:ch73-281n10.2, si:dkey-28b4.7, smarcad1a, smarce1, smc2, smc4, ssrp1a]
GO:0051276	chromosome organization	GO_BiologicalProcess-EBI-UniProt-GOA-ACAP-ARAP_20.06.2024_00h00	2.42515e-12	1.24221e-10	2.94003e-08	2.79303e-07	[5]	Group54	13.2841	36	[bub1, bub1bb, ccnb1, cdca8, chtf8, dlgap5, esco2, kif11, kif18a, kif23, kifc1, knstrn, kntc1, mcm3, mcm5, mcm6, mre11a, nasp, ncapd2, ncapg, ncaph, ndc80, nuf2, nusap1, prc1a, prc1b, ptges3b, rad50, ruvbl2, si: dkey-225f5.4, si:ch211-225g23.1, smc2, smc4, top2a, tprb, zgc:86764]
GO:0000819	sister chromatid segregation	GO_BiologicalProcess-EBI-UniProt-GOA-ACAP-ARAP_20.06.2024_00h00	3.24448e-16	2.49284e-14	2.94003e-08	2.79303e-07	[5, 6]	Group54	28.5714	24	[bub1, bub1bb, ccnb1, cdca8, kif11, kif18a, kif23, kifc1, knstrn, kntc1, ncapd2, ncapg, ncaph, ndc80, nuf2, nusap1, prc1a, prc1b, si: dkey-225f5.4, smc2, smc4, top2a, tprb, zgc:86764]
GO:0000793	condensed chromosome	GO_CellularComponent-EBI-UniProt-GOA-ACAP-ARAP_20.06.2024_00h00	1.00036e-08	2.19603e-07	2.94003e-08	2.79303e-07	[6]	Group54	17.4757	18	[anapc16, bub1, chpt1, ercc6l, gpatch11, incenp, kif2c, knstrn, kntc1, ncapd2, ncapg, ndc80, nuf2, plk1, rad50, si: dkey-225f5.4, si:ch211-225g23.1, smc2]
GO:0000779	condensed chromosome, centromeric region	GO_CellularComponent-EBI-UniProt-GOA-ACAP-ARAP_20.06.2024_00h00	1.08532e-07	1.78691e-06	2.94003e-08	2.79303e-07	[4, 7, 8]	Group54	19.4444	14	[anapc16, bub1, ercc6l, gpatch11, incenp, kif2c, knstrn, kntc1, ncapd2, ndc80, nuf2, plk1, si: dkey-225f5.4, si:ch211-225g23.1]
GO:0051306	mitotic sister chromatid separation	GO_BiologicalProcess-EBI-UniProt-GOA-ACAP-ARAP_20.06.2024_00h00	0.000707008	0.00354272	2.94003e-08	2.79303e-07	[4, 5, 6, 7, 8, 9]	Group54	22.7273	5	[bub1, bub1bb, kntc1, ndc80, si: dkey-225f5.4]
GO:0007091	metaphase/anaphase transition of mitotic cell cycle	GO_BiologicalProcess-EBI-UniProt-GOA-ACAP-ARAP_20.06.2024_00h00	0.00157941	0.00655952	2.94003e-08	2.79303e-07	[5, 6, 7, 8, 9]	Group54	19.2308	5	[bub1, bub1bb, kntc1, ndc80, si: dkey-225f5.4]
GO:0007094	mitotic spindle assembly checkpoint signaling	GO_BiologicalProcess-EBI-UniProt-GOA-ACAP-ARAP_20.06.2024_00h00	0.000138763	0.000900983	2.94003e-08	2.79303e-07	[6, 7, 8, 9, 10, 11, 12, 13]	Group54	31.25	5	[bub1, bub1bb, kntc1, ndc80, si: dkey-225f5.4]
KEGG:00480	Glutathione metabolism	KEGG_16.07.2024	4.53278e-07	6.53003e-06	1.19754e-11	3.41299e-10	[-1]	Group55	18.8406	13	[LOC100004744, gclm, gpx4a, gsr, gsta.1, gsta.2, gsto1, gsto2, gstp2, gstt1b, mgst3b, rrm1, rrm2]
KEGG:00980	Metabolism of xenobiotics by cytochrome P450	KEGG_16.07.2024	2.65404e-09	6.43955e-08	1.19754e-11	3.41299e-10	[-1]	Group55	21.6216	16	[ephx1, gsta.1, gsta.2, gsto1, gsto2, gstp2, gstt1b, mgst3b, ugt1a1, ugt2a4, ugt2a6, ugt2b3, ugt2b5, ugt5b3, ugt5b4, ugt5d1]
KEGG:00982	Drug metabolism	KEGG_16.07.2024	1.72991e-09	4.4305e-08	1.19754e-11	3.41299e-10	[-1]	Group55	22.2222	16	[gsta.1, gsta.2, gsto1, gsto2, gstp2, gstt1b, mao, mgst3b, ugt1a1, ugt2a4, ugt2a6, ugt2b3, ugt2b5, ugt5b3, ugt5b4, ugt5d1]
KEGG:00983	Drug metabolism	KEGG_16.07.2024	3.10178e-10	8.937e-09	1.19754e-11	3.41299e-10	[-1]	Group55	19.0476	20	[cdab, gsta.1, gsta.2, gsto1, gsto2, gstp2, gstt1b, mgst3b, rrm1, rrm2, tk1, ugt1a1, ugt2a4, ugt2a6, ugt2b3, ugt2b5, ugt5b3, ugt5b4, ugt5d1, xdh]
GO:0006575	cellular modified amino acid metabolic process	GO_BiologicalProcess-EBI-UniProt-GOA-ACAP-ARAP_20.06.2024_00h00	0.000185334	0.00115458	1.19754e-11	3.41299e-10	[3]	Group55	11.6505	12	[bbox1, ckba, dhfr, dio1, gclm, ggh, gsr, gsto1, gsto2, gstp2, gstt1b, zgc:153031]
GO:0006790	sulfur compound metabolic process	GO_BiologicalProcess-EBI-UniProt-GOA-ACAP-ARAP_20.06.2024_00h00	0.00129928	0.00554602	1.19754e-11	3.41299e-10	[3]	Group55	8	16	[acot14, acot16, acsl1b, apip, gclm, gsr, gsto1, gsto2, gstp2, gstt1b, papss1, sult1st1, sult3st3, sult5a1, sult6b1, tdo2a]
GO:0006979	response to oxidative stress	GO_BiologicalProcess-EBI-UniProt-GOA-ACAP-ARAP_20.06.2024_00h00	0.0195805	0.0470135	1.19754e-11	3.41299e-10	[3]	Group55	8.64198	7	[apoda.2, gpx4a, gsr, mb, nfe2l2a, nfe2l2b, prdx1]
GO:0009636	response to toxic substance	GO_BiologicalProcess-EBI-UniProt-GOA-ACAP-ARAP_20.06.2024_00h00	0.00204011	0.00817818	1.19754e-11	3.41299e-10	[3]	Group55	10	10	[abcb5, gpx4a, gsr, gsto1, gsto2, gstp2, hbae3, mb, mgst3b, prdx1]
GO:0072593	reactive oxygen species metabolic process	GO_BiologicalProcess-EBI-UniProt-GOA-ACAP-ARAP_20.06.2024_00h00	0.0155049	0.0392735	1.19754e-11	3.41299e-10	[3]	Group55	10	6	[cyba, hbae3, mb, ncf1, prdx1, tcap]
GO:0006749	glutathione metabolic process	GO_BiologicalProcess-EBI-UniProt-GOA-ACAP-ARAP_20.06.2024_00h00	0.00102133	0.00470834	1.19754e-11	3.41299e-10	[3, 4]	Group55	17.1429	6	[gclm, gsr, gsto1, gsto2, gstp2, gstt1b]
GO:0004364	glutathione transferase activity	GO_MolecularFunction-EBI-UniProt-GOA-ACAP-ARAP_20.06.2024_00h00	0.000187579	0.00115299	1.19754e-11	3.41299e-10	[4]	Group55	23.0769	6	[gsta.1, gsto1, gsto2, gstp2, gstt1b, mgst3b]
GO:0015036	disulfide oxidoreductase activity	GO_MolecularFunction-EBI-UniProt-GOA-ACAP-ARAP_20.06.2024_00h00	0.00409243	0.0139749	1.19754e-11	3.41299e-10	[4]	Group55	15.625	5	[glrx, gsr, gsto1, gsto2, txn]
GO:0042398	cellular modified amino acid biosynthetic process	GO_BiologicalProcess-EBI-UniProt-GOA-ACAP-ARAP_20.06.2024_00h00	0.00188511	0.0076231	1.19754e-11	3.41299e-10	[4]	Group55	18.5185	5	[bbox1, ckba, dhfr, gclm, zgc:153031]
GO:0034599	cellular response to oxidative stress	GO_BiologicalProcess-EBI-UniProt-GOA-ACAP-ARAP_20.06.2024_00h00	0.00409243	0.0139749	1.19754e-11	3.41299e-10	[4, 5]	Group55	15.625	5	[gsr, mb, nfe2l2a, nfe2l2b, prdx1]
GO:0016209	antioxidant activity	GO_BiologicalProcess-EBI-UniProt-GOA-ACAP-ARAP_20.06.2024_00h00	0.00183165	0.00747249	1.19754e-11	3.41299e-10	[4, 7]	Group55	11.9403	8	[gpx4a, gsr, gsto1, gsto2, hbae3, mb, mgst3b, prdx1]
GO:0006066	alcohol metabolic process	GO_BiologicalProcess-EBI-UniProt-GOA-ACAP-ARAP_20.06.2024_00h00	0.0132095	0.0347976	3.684e-06	1.90898e-05	[3]	Group56	6.91489	13	[apoa4b.1, apoa4b.2, cel.1, cyp46a1.3, hsd11b2, ldlra, nfe2l1b, npc2, pck1, pck2, qdpra, star, zgc:162608]
GO:0055088	lipid homeostasis	GO_BiologicalProcess-EBI-UniProt-GOA-ACAP-ARAP_20.06.2024_00h00	0.00025849	0.00148955	3.684e-06	1.90898e-05	[3]	Group56	12.987	10	[abhd4, apoa4b.1, apoa4b.2, ldlra, ldlrb, lpl, mttp, pla2g12b, pnpla3, zgc:162608]
GO:0034358	plasma lipoprotein particle	GO_CellularComponent-EBI-UniProt-GOA-ACAP-ARAP_20.06.2024_00h00	0.000561829	0.00294322	3.684e-06	1.90898e-05	[3, 4]	Group56	23.8095	5	[apoa4b.1, apoa4b.2, ldlra, lpl, zgc:162608]
GO:0006869	lipid transport	GO_BiologicalProcess-EBI-UniProt-GOA-ACAP-ARAP_20.06.2024_00h00	5.87378e-05	0.000429812	3.684e-06	1.90898e-05	[4]	Group56	8.42491	23	[abcb11b, apoa4b.1, apoa4b.2, apoda.2, atg9b, crabp2a, fabp1b.1, fabp7a, ldlra, ldlrb, mttp, npc2, pitpnaa, pitpnbl, pla2g12b, pla2g1b, rbp2b, rbp4l, scp2a, slco1d1, star, ttpa, zgc:162608]
GO:0008202	steroid metabolic process	GO_BiologicalProcess-EBI-UniProt-GOA-ACAP-ARAP_20.06.2024_00h00	5.45477e-05	0.000412238	3.684e-06	1.90898e-05	[4]	Group56	11.6667	14	[apoa4b.1, apoa4b.2, cyb5r2, cyp24a1, cyp46a1.3, faxdc2, hsd11b2, hsd17b14, ldlra, nfe2l1b, npc2, srd5a2a, star, zgc:162608]
GO:0015850	organic hydroxy compound transport	GO_BiologicalProcess-EBI-UniProt-GOA-ACAP-ARAP_20.06.2024_00h00	5.26655e-06	5.64623e-05	3.684e-06	1.90898e-05	[4]	Group56	14.2857	14	[abcb11b, apoa4b.1, apoa4b.2, aqp10a, aqp9b, ldlra, ldlrb, npc2, rbp4l, scp2a, slc16a1a, slco1d1, star, zgc:162608]
GO:0016125	sterol metabolic process	GO_BiologicalProcess-EBI-UniProt-GOA-ACAP-ARAP_20.06.2024_00h00	0.000392218	0.0021272	3.684e-06	1.90898e-05	[3, 5]	Group56	12.3457	10	[apoa4b.1, apoa4b.2, cyb5r2, cyp46a1.3, faxdc2, ldlra, nfe2l1b, npc2, star, zgc:162608]
GO:0055090	acylglycerol homeostasis	GO_BiologicalProcess-EBI-UniProt-GOA-ACAP-ARAP_20.06.2024_00h00	0.00333373	0.0119136	3.684e-06	1.90898e-05	[4]	Group56	21.0526	4	[apoa4b.1, apoa4b.2, pla2g12b, zgc:162608]
GO:0034364	high-density lipoprotein particle	GO_CellularComponent-EBI-UniProt-GOA-ACAP-ARAP_20.06.2024_00h00	0.0128782	0.0343171	3.684e-06	1.90898e-05	[4, 5]	Group56	20	3	[apoa4b.1, apoa4b.2, zgc:162608]
GO:0005319	lipid transporter activity	GO_BiologicalProcess-EBI-UniProt-GOA-ACAP-ARAP_20.06.2024_00h00	0.00365369	0.0127602	3.684e-06	1.90898e-05	[5]	Group56	8.73016	11	[abcb11b, apoa4b.1, apoa4b.2, mttp, pitpnaa, pitpnbl, rbp4l, slco1d1, star, ttpa, zgc:162608]
GO:0008203	cholesterol metabolic process	GO_BiologicalProcess-EBI-UniProt-GOA-ACAP-ARAP_20.06.2024_00h00	0.00290162	0.0107875	3.684e-06	1.90898e-05	[4, 5, 6]	Group56	11.1111	8	[apoa4b.1, apoa4b.2, cyp46a1.3, ldlra, nfe2l1b, npc2, star, zgc:162608]
GO:0042632	cholesterol homeostasis	GO_BiologicalProcess-EBI-UniProt-GOA-ACAP-ARAP_20.06.2024_00h00	0.00469143	0.0157865	3.684e-06	1.90898e-05	[5]	Group56	15.1515	5	[ldlra, ldlrb, lpl, mttp, pla2g12b]
GO:0034361	very-low-density lipoprotein particle	GO_CellularComponent-EBI-UniProt-GOA-ACAP-ARAP_20.06.2024_00h00	0.00215981	0.00858337	3.684e-06	1.90898e-05	[5, 6]	Group56	23.5294	4	[apoa4b.1, apoa4b.2, lpl, zgc:162608]
GO:0030301	cholesterol transport	GO_BiologicalProcess-EBI-UniProt-GOA-ACAP-ARAP_20.06.2024_00h00	5.79657e-05	0.000431003	3.684e-06	1.90898e-05	[6]	Group56	19.5122	8	[apoa4b.1, apoa4b.2, ldlra, ldlrb, npc2, scp2a, star, zgc:162608]
GO:0033700	phospholipid efflux	GO_BiologicalProcess-EBI-UniProt-GOA-ACAP-ARAP_20.06.2024_00h00	0.00671391	0.0213456	3.684e-06	1.90898e-05	[6]	Group56	25	3	[apoa4b.1, apoa4b.2, zgc:162608]
GO:0120013	lipid transfer activity	GO_BiologicalProcess-EBI-UniProt-GOA-ACAP-ARAP_20.06.2024_00h00	8.28841e-05	0.000553762	3.684e-06	1.90898e-05	[6]	Group56	18.6047	8	[apoa4b.1, apoa4b.2, mttp, pitpnaa, pitpnbl, star, ttpa, zgc:162608]
GO:0032367	intracellular cholesterol transport	GO_BiologicalProcess-EBI-UniProt-GOA-ACAP-ARAP_20.06.2024_00h00	2.81611e-05	0.000244948	3.684e-06	1.90898e-05	[6, 7]	Group56	41.6667	5	[ldlra, ldlrb, npc2, scp2a, star]
GO:0033344	cholesterol efflux	GO_BiologicalProcess-EBI-UniProt-GOA-ACAP-ARAP_20.06.2024_00h00	0.00580675	0.0187197	3.684e-06	1.90898e-05	[7]	Group56	18.1818	4	[apoa4b.1, apoa4b.2, npc2, zgc:162608]
GO:0120020	cholesterol transfer activity	GO_BiologicalProcess-EBI-UniProt-GOA-ACAP-ARAP_20.06.2024_00h00	0.00580675	0.0187197	3.684e-06	1.90898e-05	[7, 8]	Group56	18.1818	4	[apoa4b.1, apoa4b.2, star, zgc:162608]
KEGG:04110	Cell cycle	KEGG_16.07.2024	2.16617e-06	2.62791e-05	1.08236e-17	6.16945e-16	[-1]	Group57	10.9948	21	[anapc16, aurkb, bub1, bub1bb, ccna2, ccnb1, cdc20, cdc25b, cdk1, cdk6, chek1, esco2, gadd45aa, knl1, mcm3, mcm5, mcm6, ndc80, plk1, sgo1, si:ch211-160f23.5]
GO:0022402	cell cycle process	GO_BiologicalProcess-EBI-UniProt-GOA-ACAP-ARAP_20.06.2024_00h00	1.70196e-18	7.84603e-16	1.08236e-17	6.16945e-16	[2, 3]	Group57	11.6197	66	[anln, aspm, birc5a, bub1, bub1bb, ccna2, ccnb1, cdc25b, cdca8, cdk1, cdk6, cenpf, chek1, chtf8, dlgap5, e2f8, ecrg4a, ect2, ensaa, esco2, haus5, incenp, kif11, kif18a, kif23, kif2c, kif4, kifc1, knl1, knstrn, kntc1, lig1, mcl1a, mcm3, mcm6, mki67, mre11a, ncapd2, ncapg, ncaph, ndc80, nek2, nuf2, numa1, nusap1, pagr1, pgrmc1, plk1, pmaip1, prc1a, prc1b, psme3, rad50, sgo1, si: dkey-225f5.4, si:ch…
GO:0000278	mitotic cell cycle	GO_BiologicalProcess-EBI-UniProt-GOA-ACAP-ARAP_20.06.2024_00h00	3.44696e-18	7.94525e-16	1.08236e-17	6.16945e-16	[3]	Group57	12.5265	59	[anln, aspm, bub1, bub1bb, ccna2, ccnb1, cdc25b, cdca8, cdk1, cdk6, cenpe, cenpf, chaf1b, chek1, dlgap5, e2f8, ect2, ensaa, esco2, kif11, kif18a, kif23, kif4, kifc1, knstrn, kntc1, lig1, mcl1a, mcm3, mcm5, mcm6, mki67, mre11a, mybl1, ncapd2, ncapg, ncaph, ndc80, nuf2, numa1, nusap1, plk1, pmaip1, prc1a, prc1b, psme3, si: dkey-225f5.4, si:ch211-114n24.6, si:ch211-225g23.1, si:dkey-30c15.10, si:dke…
GO:0044770	cell cycle phase transition	GO_BiologicalProcess-EBI-UniProt-GOA-ACAP-ARAP_20.06.2024_00h00	0.000234054	0.00140129	1.08236e-17	6.16945e-16	[3, 4]	Group57	9.35672	16	[bub1, bub1bb, ccna2, ccnb1, cdc25b, cdk1, cdk6, cenpf, chek1, ensaa, kntc1, mre11a, ndc80, pagr1, psme3, si: dkey-225f5.4]
GO:0051726	regulation of cell cycle	GO_BiologicalProcess-EBI-UniProt-GOA-ACAP-ARAP_20.06.2024_00h00	4.42248e-05	0.000351511	1.08236e-17	6.16945e-16	[3, 4]	Group57	7.46988	31	[birc5a, bub1, bub1bb, cdc25b, cdk1, cdk6, cenpf, chek1, dlgap5, e2f8, ect2, gadd45aa, kif11, knstrn, kntc1, mcl1a, mki67, mre11a, ndc80, pagr1, pgrmc1, phactr4b, pmaip1, psme3, rps15a, si: dkey-225f5.4, si:dkey-25o16.4, si:dkey-42i9.4, ssrp1a, tprb, tpx2]
GO:1903047	mitotic cell cycle process	GO_BiologicalProcess-EBI-UniProt-GOA-ACAP-ARAP_20.06.2024_00h00	8.73406e-18	1.0066e-15	1.08236e-17	6.16945e-16	[3, 4]	Group57	14.9682	47	[anln, bub1, bub1bb, ccna2, ccnb1, cdc25b, cdca8, cdk1, cdk6, cenpf, chek1, dlgap5, ect2, ensaa, kif11, kif18a, kif23, kif4, kifc1, knstrn, kntc1, lig1, mcl1a, mcm3, mcm6, mki67, mre11a, ncapd2, ncapg, ncaph, ndc80, nuf2, numa1, nusap1, plk1, pmaip1, prc1a, prc1b, psme3, si: dkey-225f5.4, si:dkey-30c15.10, smc2, smc4, tacc3, tprb, tpx2, zgc:86764]
GO:0010564	regulation of cell cycle process	GO_BiologicalProcess-EBI-UniProt-GOA-ACAP-ARAP_20.06.2024_00h00	1.73372e-06	2.16012e-05	1.08236e-17	6.16945e-16	[3, 4, 5]	Group57	10.4545	23	[bub1, bub1bb, cdc25b, cdk1, cdk6, cenpf, chek1, e2f8, ect2, knstrn, kntc1, mcl1a, mki67, mre11a, ndc80, pagr1, pgrmc1, pmaip1, psme3, si: dkey-225f5.4, si:dkey-25o16.4, tprb, tpx2]
GO:0045786	negative regulation of cell cycle	GO_BiologicalProcess-EBI-UniProt-GOA-ACAP-ARAP_20.06.2024_00h00	0.00303374	0.0110996	1.08236e-17	6.16945e-16	[3, 4, 5]	Group57	8.94309	11	[bub1, bub1bb, cdk1, chek1, e2f8, kntc1, mcl1a, mre11a, ndc80, si: dkey-225f5.4, si:dkey-42i9.4]
GO:0007346	regulation of mitotic cell cycle	GO_BiologicalProcess-EBI-UniProt-GOA-ACAP-ARAP_20.06.2024_00h00	0.0022262	0.00877163	1.08236e-17	6.16945e-16	[4, 5]	Group57	7.52212	17	[bub1, bub1bb, cdc25b, cdk1, cdk6, cenpf, chek1, dlgap5, kntc1, mcl1a, mki67, mre11a, ndc80, pmaip1, psme3, si: dkey-225f5.4, si:dkey-42i9.4]
GO:0051983	regulation of chromosome segregation	GO_BiologicalProcess-EBI-UniProt-GOA-ACAP-ARAP_20.06.2024_00h00	0.00119103	0.005383	1.08236e-17	6.16945e-16	[4, 5, 6]	Group57	16.6667	6	[bub1, bub1bb, kntc1, mki67, ndc80, si: dkey-225f5.4]
GO:1901987	regulation of cell cycle phase transition	GO_BiologicalProcess-EBI-UniProt-GOA-ACAP-ARAP_20.06.2024_00h00	0.000538917	0.00285564	1.08236e-17	6.16945e-16	[4, 5, 6]	Group57	9.84848	13	[bub1, bub1bb, cdc25b, cdk1, cdk6, cenpf, chek1, kntc1, mre11a, ndc80, pagr1, psme3, si: dkey-225f5.4]
GO:0140014	mitotic nuclear division	GO_BiologicalProcess-EBI-UniProt-GOA-ACAP-ARAP_20.06.2024_00h00	2.2532e-14	1.48389e-12	1.08236e-17	6.16945e-16	[4, 5, 7]	Group57	21.8487	26	[bub1, bub1bb, ccnb1, cdca8, kif11, kif18a, kif23, kifc1, knstrn, kntc1, mcl1a, mki67, ncapd2, ncapg, ncaph, ndc80, nuf2, nusap1, pmaip1, prc1a, prc1b, si: dkey-225f5.4, smc2, smc4, tprb, zgc:86764]
GO:0000086	G2/M transition of mitotic cell cycle	GO_BiologicalProcess-EBI-UniProt-GOA-ACAP-ARAP_20.06.2024_00h00	0.000246429	0.00145646	1.08236e-17	6.16945e-16	[5, 6]	Group57	18.4211	7	[cdc25b, cdk1, cdk6, cenpf, chek1, ensaa, mre11a]
GO:0000280	nuclear division	GO_BiologicalProcess-EBI-UniProt-GOA-ACAP-ARAP_20.06.2024_00h00	8.7923e-12	3.68477e-10	1.08236e-17	6.16945e-16	[6]	Group57	15.9091	28	[bub1, bub1bb, ccnb1, cdca8, kif11, kif18a, kif23, kifc1, knstrn, kntc1, mcl1a, mki67, ncapd2, ncapg, ncaph, ndc80, nuf2, nusap1, pmaip1, prc1a, prc1b, sgo1, si: dkey-225f5.4, smc2, smc4, top2a, tprb, zgc:86764]
GO:0007088	regulation of mitotic nuclear division	GO_BiologicalProcess-EBI-UniProt-GOA-ACAP-ARAP_20.06.2024_00h00	3.96171e-05	0.000326134	1.08236e-17	6.16945e-16	[4, 5, 6, 7, 8]	Group57	20.5128	8	[bub1, bub1bb, kntc1, mcl1a, mki67, ndc80, pmaip1, si: dkey-225f5.4]
GO:0000779	condensed chromosome, centromeric region	GO_CellularComponent-EBI-UniProt-GOA-ACAP-ARAP_20.06.2024_00h00	1.08532e-07	1.78691e-06	1.08236e-17	6.16945e-16	[4, 7, 8]	Group57	19.4444	14	[anapc16, bub1, ercc6l, gpatch11, incenp, kif2c, knstrn, kntc1, ncapd2, ndc80, nuf2, plk1, si: dkey-225f5.4, si:ch211-225g23.1]
GO:0007093	mitotic cell cycle checkpoint signaling	GO_BiologicalProcess-EBI-UniProt-GOA-ACAP-ARAP_20.06.2024_00h00	0.000286945	0.00163311	1.08236e-17	6.16945e-16	[4, 5, 6, 7, 8, 9]	Group57	15.6863	8	[bub1, bub1bb, cdk1, chek1, kntc1, mre11a, ndc80, si: dkey-225f5.4]
GO:0045839	negative regulation of mitotic nuclear division	GO_BiologicalProcess-EBI-UniProt-GOA-ACAP-ARAP_20.06.2024_00h00	5.10706e-05	0.000399043	1.08236e-17	6.16945e-16	[4, 5, 6, 7, 8, 9]	Group57	28.5714	6	[bub1, bub1bb, kntc1, mcl1a, ndc80, si: dkey-225f5.4]
GO:0051306	mitotic sister chromatid separation	GO_BiologicalProcess-EBI-UniProt-GOA-ACAP-ARAP_20.06.2024_00h00	0.000707008	0.00354272	1.08236e-17	6.16945e-16	[4, 5, 6, 7, 8, 9]	Group57	22.7273	5	[bub1, bub1bb, kntc1, ndc80, si: dkey-225f5.4]
GO:1901991	negative regulation of mitotic cell cycle phase transition	GO_BiologicalProcess-EBI-UniProt-GOA-ACAP-ARAP_20.06.2024_00h00	0.000286945	0.00163311	1.08236e-17	6.16945e-16	[5, 6, 7, 8]	Group57	15.6863	8	[bub1, bub1bb, cdk1, chek1, kntc1, mre11a, ndc80, si: dkey-225f5.4]
GO:0007091	metaphase/anaphase transition of mitotic cell cycle	GO_BiologicalProcess-EBI-UniProt-GOA-ACAP-ARAP_20.06.2024_00h00	0.00157941	0.00655952	1.08236e-17	6.16945e-16	[5, 6, 7, 8, 9]	Group57	19.2308	5	[bub1, bub1bb, kntc1, ndc80, si: dkey-225f5.4]
GO:0010389	regulation of G2/M transition of mitotic cell cycle	GO_BiologicalProcess-EBI-UniProt-GOA-ACAP-ARAP_20.06.2024_00h00	0.000870826	0.0042258	1.08236e-17	6.16945e-16	[6, 7, 8]	Group57	17.6471	6	[cdc25b, cdk1, cdk6, cenpf, chek1, mre11a]
GO:0007095	mitotic G2 DNA damage checkpoint signaling	GO_BiologicalProcess-EBI-UniProt-GOA-ACAP-ARAP_20.06.2024_00h00	0.00385159	0.0133502	1.08236e-17	6.16945e-16	[6, 7, 8, 9, 10, 11, 12]	Group57	30	3	[cdk1, chek1, mre11a]
GO:0007094	mitotic spindle assembly checkpoint signaling	GO_BiologicalProcess-EBI-UniProt-GOA-ACAP-ARAP_20.06.2024_00h00	0.000138763	0.000900983	1.08236e-17	6.16945e-16	[6, 7, 8, 9, 10, 11, 12, 13]	Group57	31.25	5	[bub1, bub1bb, kntc1, ndc80, si: dkey-225f5.4]
KEGG:04814	Motor proteins	KEGG_16.07.2024	6.0465e-07	7.96411e-06	1.92558e-05	6.85987e-05	[-1]	Group58	10.1961	26	[actc1a, cenpe, dynlt1, kif11, kif14, kif15, kif16bb, kif18a, kif20a, kif20ba, kif20bb, kif22, kif23, kif2c, kif4, kifap3b, kifc1, si:ch211-114n24.6, si:ch211-94l19.4, tnni1c, tnni2b.1, tnnt1, tnnt2c, tuba8l3, tubb5, zgc:163073]
GO:0022402	cell cycle process	GO_BiologicalProcess-EBI-UniProt-GOA-ACAP-ARAP_20.06.2024_00h00	1.70196e-18	7.84603e-16	1.92558e-05	6.85987e-05	[2, 3]	Group58	11.6197	66	[anln, aspm, birc5a, bub1, bub1bb, ccna2, ccnb1, cdc25b, cdca8, cdk1, cdk6, cenpf, chek1, chtf8, dlgap5, e2f8, ecrg4a, ect2, ensaa, esco2, haus5, incenp, kif11, kif18a, kif23, kif2c, kif4, kifc1, knl1, knstrn, kntc1, lig1, mcl1a, mcm3, mcm6, mki67, mre11a, ncapd2, ncapg, ncaph, ndc80, nek2, nuf2, numa1, nusap1, pagr1, pgrmc1, plk1, pmaip1, prc1a, prc1b, psme3, rad50, sgo1, si: dkey-225f5.4, si:ch…
GO:0000278	mitotic cell cycle	GO_BiologicalProcess-EBI-UniProt-GOA-ACAP-ARAP_20.06.2024_00h00	3.44696e-18	7.94525e-16	1.92558e-05	6.85987e-05	[3]	Group58	12.5265	59	[anln, aspm, bub1, bub1bb, ccna2, ccnb1, cdc25b, cdca8, cdk1, cdk6, cenpe, cenpf, chaf1b, chek1, dlgap5, e2f8, ect2, ensaa, esco2, kif11, kif18a, kif23, kif4, kifc1, knstrn, kntc1, lig1, mcl1a, mcm3, mcm5, mcm6, mki67, mre11a, mybl1, ncapd2, ncapg, ncaph, ndc80, nuf2, numa1, nusap1, plk1, pmaip1, prc1a, prc1b, psme3, si: dkey-225f5.4, si:ch211-114n24.6, si:ch211-225g23.1, si:dkey-30c15.10, si:dke…
GO:0008092	cytoskeletal protein binding	GO_MolecularFunction-EBI-UniProt-GOA-ACAP-ARAP_20.06.2024_00h00	0.00223813	0.00874388	1.92558e-05	6.85987e-05	[3]	Group58	5.45455	42	[arpc1b, cald1a, cenpe, cenpf, cish, cnn3b, dlgap5, flnca, kif11, kif14, kif15, kif16bb, kif18a, kif20a, kif20ba, kif20bb, kif22, kif23, kif2c, kif4, kifap3b, kifc1, marcksa, myoz3a, ndc80, nuf2, numa1, nusap1, phactr4b, prc1a, prc1b, rab3da, si:ch211-94l19.4, tagln2, tcap, tnni1c, tnni2b.1, tnnt1, tnnt2c, tppp2, wasf1, zgc:86764]
GO:0007059	chromosome segregation	GO_BiologicalProcess-EBI-UniProt-GOA-ACAP-ARAP_20.06.2024_00h00	6.00523e-18	9.22804e-16	1.92558e-05	6.85987e-05	[3, 4]	Group58	19.2708	37	[birc5a, bub1, bub1bb, ccnb1, cdca8, cenpf, dlgap5, haus5, incenp, kif11, kif18a, kif23, kif2c, kif4, kifc1, knl1, knstrn, kntc1, mki67, ncapd2, ncapg, ncaph, ndc80, nek2, nuf2, nusap1, prc1a, prc1b, sgo1, si: dkey-225f5.4, si:ch211-225g23.1, si:dkey-25o16.4, smc2, smc4, top2a, tprb, zgc:86764]
GO:0044770	cell cycle phase transition	GO_BiologicalProcess-EBI-UniProt-GOA-ACAP-ARAP_20.06.2024_00h00	0.000234054	0.00140129	1.92558e-05	6.85987e-05	[3, 4]	Group58	9.35672	16	[bub1, bub1bb, ccna2, ccnb1, cdc25b, cdk1, cdk6, cenpf, chek1, ensaa, kntc1, mre11a, ndc80, pagr1, psme3, si: dkey-225f5.4]
GO:0051726	regulation of cell cycle	GO_BiologicalProcess-EBI-UniProt-GOA-ACAP-ARAP_20.06.2024_00h00	4.42248e-05	0.000351511	1.92558e-05	6.85987e-05	[3, 4]	Group58	7.46988	31	[birc5a, bub1, bub1bb, cdc25b, cdk1, cdk6, cenpf, chek1, dlgap5, e2f8, ect2, gadd45aa, kif11, knstrn, kntc1, mcl1a, mki67, mre11a, ndc80, pagr1, pgrmc1, phactr4b, pmaip1, psme3, rps15a, si: dkey-225f5.4, si:dkey-25o16.4, si:dkey-42i9.4, ssrp1a, tprb, tpx2]
GO:1903047	mitotic cell cycle process	GO_BiologicalProcess-EBI-UniProt-GOA-ACAP-ARAP_20.06.2024_00h00	8.73406e-18	1.0066e-15	1.92558e-05	6.85987e-05	[3, 4]	Group58	14.9682	47	[anln, bub1, bub1bb, ccna2, ccnb1, cdc25b, cdca8, cdk1, cdk6, cenpf, chek1, dlgap5, ect2, ensaa, kif11, kif18a, kif23, kif4, kifc1, knstrn, kntc1, lig1, mcl1a, mcm3, mcm6, mki67, mre11a, ncapd2, ncapg, ncaph, ndc80, nuf2, numa1, nusap1, plk1, pmaip1, prc1a, prc1b, psme3, si: dkey-225f5.4, si:dkey-30c15.10, smc2, smc4, tacc3, tprb, tpx2, zgc:86764]
GO:0006996	organelle organization	GO_BiologicalProcess-EBI-UniProt-GOA-ACAP-ARAP_20.06.2024_00h00	0.000173767	0.00109735	1.92558e-05	6.85987e-05	[4]	Group58	4.80213	108	[anln, arpc1b, aspm, atg9b, bbs5, bet1, bnip3lb, bub1, bub1bb, cald1a, carmil2, ccnb1, cdca8, cdipt, cenpf, chtf8, cish, cnn3b, ddrgk1, desma, dlgap5, ect2, ehd2b, epcam, esco2, flnca, fto, haus5, hspb11, kif11, kif18a, kif23, kif4, kifap3b, kifc1, knstrn, kntc1, krt18a.2, krt5, lmna, lmnb1, maip1, map7d1b, map7d2b, marcksa, mcl1a, mcm3, mcm5, mcm6, mki67, mre11a, mybpc2b, mybpha, nasp, ncapd2, n…
GO:0010564	regulation of cell cycle process	GO_BiologicalProcess-EBI-UniProt-GOA-ACAP-ARAP_20.06.2024_00h00	1.73372e-06	2.16012e-05	1.92558e-05	6.85987e-05	[3, 4, 5]	Group58	10.4545	23	[bub1, bub1bb, cdc25b, cdk1, cdk6, cenpf, chek1, e2f8, ect2, knstrn, kntc1, mcl1a, mki67, mre11a, ndc80, pagr1, pgrmc1, pmaip1, psme3, si: dkey-225f5.4, si:dkey-25o16.4, tprb, tpx2]
GO:0015631	tubulin binding	GO_MolecularFunction-EBI-UniProt-GOA-ACAP-ARAP_20.06.2024_00h00	1.81814e-05	0.000167632	1.92558e-05	6.85987e-05	[4]	Group58	8.85609	24	[cenpe, cenpf, dlgap5, kif11, kif14, kif15, kif16bb, kif18a, kif20a, kif20ba, kif20bb, kif22, kif23, kif2c, kif4, kifc1, ndc80, nuf2, numa1, nusap1, prc1a, prc1b, tppp2, zgc:86764]
GO:0043232	intracellular non-membrane-bounded organelle	GO_CellularComponent-EBI-UniProt-GOA-ACAP-ARAP_20.06.2024_00h00	2.3009e-07	3.53571e-06	1.92558e-05	6.85987e-05	[4]	Group58	5.17178	140	[abhd4, anapc16, anln, arpc1b, aspm, aurkb, bag3, bbs5, birc5a, bub1, cald1a, ccna2, ccnb1, cdc42se2, cdca8, cenpe, cenpf, chpt1, chtf8, cish, ckap2l, cnn3b, desma, dhrs3b, dlgap5, dmap1, dpf3, dynlt1, erc2, ercc6l, esco2, exosc1, faub, flnca, fxr2, gpatch11, haus5, hmgb1a, hnrnpaba, hnrnpd, hp1bp3, hspb1, hspb11, ilf2, imp3, incenp, kif11, kif14, kif15, kif16bb, kif18a, kif20a, kif20ba, kif20bb,…
GO:0098687	chromosomal region	GO_CellularComponent-EBI-UniProt-GOA-ACAP-ARAP_20.06.2024_00h00	6.81797e-08	1.16411e-06	1.92558e-05	6.85987e-05	[2, 6]	Group58	14.0845	20	[anapc16, birc5a, bub1, cdca8, cenpf, ercc6l, gpatch11, incenp, kif2c, knstrn, kntc1, mre11a, ncapd2, ndc80, nuf2, plk1, rad50, sgo1, si: dkey-225f5.4, si:ch211-225g23.1]
GO:0099512	supramolecular fiber	GO_CellularComponent-EBI-UniProt-GOA-ACAP-ARAP_20.06.2024_00h00	7.32897e-07	9.38516e-06	1.92558e-05	6.85987e-05	[4]	Group58	7.62411	43	[bag3, cenpe, col11a1a, desma, incenp, kif11, kif14, kif15, kif16bb, kif18a, kif20a, kif20ba, kif20bb, kif22, kif23, kif2c, kifc1, knstrn, kntc1, krt18a.2, krt5, krt96, lmna, lmnb1, myoz3a, nefmb, numa1, nusap1, ppl, si:ch211-114n24.6, si:dkey-183i3.5, smpx, tcap, tchp, tnni1c, tnni2b.1, tnnt1, tnnt2c, tppp2, tpx2, tuba8l3, tubb5, zgc:136930]
GO:0000226	microtubule cytoskeleton organization	GO_BiologicalProcess-EBI-UniProt-GOA-ACAP-ARAP_20.06.2024_00h00	0.000488522	0.00261871	1.92558e-05	6.85987e-05	[3, 6]	Group58	6.99482	27	[aspm, dlgap5, haus5, kif11, kif18a, kif23, kif4, kifc1, knstrn, map7d1b, map7d2b, ndc80, nuf2, numa1, nusap1, plk1, prc1a, prc1b, ruvbl2, si:ch211-114n24.6, tacc3, tppp2, tprb, tpx2, tuba8l3, tubb5, zgc:86764]
GO:0005875	microtubule associated complex	GO_CellularComponent-EBI-UniProt-GOA-ACAP-ARAP_20.06.2024_00h00	4.45656e-06	5.01091e-05	1.92558e-05	6.85987e-05	[2, 7]	Group58	12.9032	16	[cdca8, dynlt1, haus5, kif14, kif15, kif16bb, kif18a, kif20a, kif20ba, kif20bb, kif22, kif23, kif2c, kif4, kifap3b, kifc1]
GO:0007346	regulation of mitotic cell cycle	GO_BiologicalProcess-EBI-UniProt-GOA-ACAP-ARAP_20.06.2024_00h00	0.0022262	0.00877163	1.92558e-05	6.85987e-05	[4, 5]	Group58	7.52212	17	[bub1, bub1bb, cdc25b, cdk1, cdk6, cenpf, chek1, dlgap5, kntc1, mcl1a, mki67, mre11a, ndc80, pmaip1, psme3, si: dkey-225f5.4, si:dkey-42i9.4]
GO:0016887	ATP hydrolysis activity	GO_MolecularFunction-EBI-UniProt-GOA-ACAP-ARAP_20.06.2024_00h00	7.8557e-05	0.000548709	1.92558e-05	6.85987e-05	[2, 7]	Group58	7.83133	26	[abcb11a, abcb11b, abcb5, abcc12, abcc2, atad2b, atp1a1a.4, ercc6l, kif14, kif15, kif16bb, kif18a, kif20a, kif20ba, kif20bb, kif22, kif23, kif2c, kifc1, mcm3, rad50, ruvbl1, ruvbl2, si:cabz01083442.1, smc2, smc4]
GO:0098813	nuclear chromosome segregation	GO_BiologicalProcess-EBI-UniProt-GOA-ACAP-ARAP_20.06.2024_00h00	1.1208e-17	1.03338e-15	1.92558e-05	6.85987e-05	[4, 5]	Group58	25.2174	29	[bub1, bub1bb, ccnb1, cdca8, cenpf, kif11, kif18a, kif23, kif4, kifc1, knl1, knstrn, kntc1, ncapd2, ncapg, ncaph, ndc80, nuf2, nusap1, prc1a, prc1b, sgo1, si: dkey-225f5.4, si:dkey-25o16.4, smc2, smc4, top2a, tprb, zgc:86764]
GO:0007051	spindle organization	GO_BiologicalProcess-EBI-UniProt-GOA-ACAP-ARAP_20.06.2024_00h00	9.01421e-09	2.07778e-07	1.92558e-05	6.85987e-05	[3, 4, 7]	Group58	18.6813	17	[aspm, dlgap5, haus5, kif11, kif23, kif4, kifc1, knstrn, ndc80, nuf2, plk1, prc1a, prc1b, tacc3, tprb, tpx2, zgc:86764]
GO:0000775	chromosome, centromeric region	GO_CellularComponent-EBI-UniProt-GOA-ACAP-ARAP_20.06.2024_00h00	5.15559e-08	9.5069e-07	1.92558e-05	6.85987e-05	[3, 7]	Group58	15.7895	18	[anapc16, birc5a, bub1, cdca8, cenpf, ercc6l, gpatch11, incenp, kif2c, knstrn, kntc1, ncapd2, ndc80, nuf2, plk1, sgo1, si: dkey-225f5.4, si:ch211-225g23.1]
GO:0005694	chromosome	GO_CellularComponent-EBI-UniProt-GOA-ACAP-ARAP_20.06.2024_00h00	3.68791e-05	0.000314839	1.92558e-05	6.85987e-05	[5]	Group58	6.38003	46	[anapc16, aurkb, birc5a, bub1, cdca8, cenpf, chpt1, chtf8, dmap1, dpf3, ercc6l, esco2, gpatch11, hmgb1a, hnrnpaba, hnrnpd, hp1bp3, incenp, kif2c, knstrn, kntc1, mcm3, mki67, mms22l, mre11a, ncapd2, ncapg, ncaph, ndc80, nsd2, nuf2, parp2, plk1, pole3, rad50, ruvbl2, sgo1, si: dkey-225f5.4, si:ch211-225g23.1, si:ch73-281n10.2, si:dkey-28b4.7, smarcad1a, smarce1, smc2, smc4, ssrp1a]
GO:0005856	cytoskeleton	GO_CellularComponent-EBI-UniProt-GOA-ACAP-ARAP_20.06.2024_00h00	1.09485e-05	0.000107388	1.92558e-05	6.85987e-05	[5]	Group58	5.61151	78	[anln, arpc1b, aspm, bbs5, cald1a, ccna2, ccnb1, cdc42se2, cdca8, cenpe, cenpf, cish, ckap2l, cnn3b, desma, dlgap5, dynlt1, erc2, haus5, hspb1, hspb11, incenp, kif11, kif14, kif15, kif16bb, kif18a, kif20a, kif20ba, kif20bb, kif22, kif23, kif2c, kif4, kifap3b, kifc1, knstrn, kntc1, krt18a.2, krt5, krt96, lmna, lmnb1, map7d1b, map7d2b, marcksa, myoz3a, nefmb, nek2, numa1, nusap1, odf2b, plk1, plk4,…
GO:0007010	cytoskeleton organization	GO_BiologicalProcess-EBI-UniProt-GOA-ACAP-ARAP_20.06.2024_00h00	0.000323338	0.00181779	1.92558e-05	6.85987e-05	[5]	Group58	5.56107	56	[anln, arpc1b, aspm, cald1a, carmil2, cish, cnn3b, desma, dlgap5, ect2, flnca, haus5, hspb11, kif11, kif18a, kif23, kif4, kifc1, knstrn, krt18a.2, krt5, lmna, lmnb1, map7d1b, map7d2b, marcksa, mybpc2b, mybpha, ndc80, nefmb, nuf2, numa1, nusap1, phactr4b, plk1, ppl, prc1a, prc1b, rac2, ruvbl2, si:ch211-114n24.6, si:ch211-94l19.4, si:dkey-30c15.10, tacc3, tagln2, tcap, tnnt1, tnnt2c, tppp2, tprb, t…
GO:0016462	pyrophosphatase activity	GO_MolecularFunction-EBI-UniProt-GOA-ACAP-ARAP_20.06.2024_00h00	0.0162943	0.0403852	1.92558e-05	6.85987e-05	[5]	Group58	4.99376	40	[abcb11a, abcb11b, abcb5, abcc12, abcc2, arl14, atad2b, atp1a1a.4, cant1b, dolpp1, entpd8, ercc6l, kif14, kif15, kif16bb, kif18a, kif20a, kif20ba, kif20bb, kif22, kif23, kif2c, kifc1, mcm3, mtif2, nudt17, rab18a, rab3da, rac2, rad50, ralba, ruvbl1, ruvbl2, si:cabz01083442.1, si:ch1073-165f9.2, si:dkey-187j14.4, si:dkey-6n6.2, smc2, smc4, tubb5]
GO:0051276	chromosome organization	GO_BiologicalProcess-EBI-UniProt-GOA-ACAP-ARAP_20.06.2024_00h00	2.42515e-12	1.24221e-10	1.92558e-05	6.85987e-05	[5]	Group58	13.2841	36	[bub1, bub1bb, ccnb1, cdca8, chtf8, dlgap5, esco2, kif11, kif18a, kif23, kifc1, knstrn, kntc1, mcm3, mcm5, mcm6, mre11a, nasp, ncapd2, ncapg, ncaph, ndc80, nuf2, nusap1, prc1a, prc1b, ptges3b, rad50, ruvbl2, si: dkey-225f5.4, si:ch211-225g23.1, smc2, smc4, top2a, tprb, zgc:86764]
GO:0051231	spindle elongation	GO_BiologicalProcess-EBI-UniProt-GOA-ACAP-ARAP_20.06.2024_00h00	2.71883e-07	4.04317e-06	1.92558e-05	6.85987e-05	[3, 4, 5, 6, 8]	Group58	60	6	[kif11, kif23, kif4, prc1a, prc1b, zgc:86764]
GO:0000922	spindle pole	GO_CellularComponent-EBI-UniProt-GOA-ACAP-ARAP_20.06.2024_00h00	0.00674128	0.021141	1.92558e-05	6.85987e-05	[2, 6, 8]	Group58	10.6061	7	[aspm, cenpf, dlgap5, kif11, numa1, odf2b, plk1]
GO:0051233	spindle midzone	GO_CellularComponent-EBI-UniProt-GOA-ACAP-ARAP_20.06.2024_00h00	0.000561829	0.00294322	1.92558e-05	6.85987e-05	[2, 6, 8]	Group58	23.8095	5	[cdca8, kif18a, prc1a, prc1b, zgc:86764]
GO:0140014	mitotic nuclear division	GO_BiologicalProcess-EBI-UniProt-GOA-ACAP-ARAP_20.06.2024_00h00	2.2532e-14	1.48389e-12	1.92558e-05	6.85987e-05	[4, 5, 7]	Group58	21.8487	26	[bub1, bub1bb, ccnb1, cdca8, kif11, kif18a, kif23, kifc1, knstrn, kntc1, mcl1a, mki67, ncapd2, ncapg, ncaph, ndc80, nuf2, nusap1, pmaip1, prc1a, prc1b, si: dkey-225f5.4, smc2, smc4, tprb, zgc:86764]
GO:1902850	microtubule cytoskeleton organization involved in mitosis	GO_BiologicalProcess-EBI-UniProt-GOA-ACAP-ARAP_20.06.2024_00h00	3.10406e-08	6.22161e-07	1.92558e-05	6.85987e-05	[4, 5, 7]	Group58	18.3908	16	[dlgap5, kif11, kif23, kif4, kifc1, ndc80, nuf2, numa1, nusap1, plk1, prc1a, prc1b, tacc3, tprb, tpx2, zgc:86764]
GO:0000819	sister chromatid segregation	GO_BiologicalProcess-EBI-UniProt-GOA-ACAP-ARAP_20.06.2024_00h00	3.24448e-16	2.49284e-14	1.92558e-05	6.85987e-05	[5, 6]	Group58	28.5714	24	[bub1, bub1bb, ccnb1, cdca8, kif11, kif18a, kif23, kifc1, knstrn, kntc1, ncapd2, ncapg, ncaph, ndc80, nuf2, nusap1, prc1a, prc1b, si: dkey-225f5.4, smc2, smc4, top2a, tprb, zgc:86764]
GO:0005871	kinesin complex	GO_CellularComponent-EBI-UniProt-GOA-ACAP-ARAP_20.06.2024_00h00	5.91211e-08	1.04826e-06	1.92558e-05	6.85987e-05	[3, 8]	Group58	24.4898	12	[kif14, kif15, kif16bb, kif18a, kif20a, kif20ba, kif20bb, kif22, kif23, kif2c, kifap3b, kifc1]
GO:0099513	polymeric cytoskeletal fiber	GO_CellularComponent-EBI-UniProt-GOA-ACAP-ARAP_20.06.2024_00h00	2.38696e-06	2.82151e-05	1.92558e-05	6.85987e-05	[5, 6]	Group58	8.25243	34	[cenpe, desma, incenp, kif11, kif14, kif15, kif16bb, kif18a, kif20a, kif20ba, kif20bb, kif22, kif23, kif2c, kifc1, knstrn, kntc1, krt18a.2, krt5, krt96, lmna, lmnb1, nefmb, numa1, nusap1, ppl, si:ch211-114n24.6, si:dkey-183i3.5, tchp, tppp2, tpx2, tuba8l3, tubb5, zgc:136930]
GO:0007052	mitotic spindle organization	GO_BiologicalProcess-EBI-UniProt-GOA-ACAP-ARAP_20.06.2024_00h00	1.44389e-08	3.02561e-07	1.92558e-05	6.85987e-05	[4, 5, 6, 8]	Group58	22.5806	14	[dlgap5, kif11, kif23, kif4, kifc1, ndc80, nuf2, plk1, prc1a, prc1b, tacc3, tprb, tpx2, zgc:86764]
GO:0000280	nuclear division	GO_BiologicalProcess-EBI-UniProt-GOA-ACAP-ARAP_20.06.2024_00h00	8.7923e-12	3.68477e-10	1.92558e-05	6.85987e-05	[6]	Group58	15.9091	28	[bub1, bub1bb, ccnb1, cdca8, kif11, kif18a, kif23, kifc1, knstrn, kntc1, mcl1a, mki67, ncapd2, ncapg, ncaph, ndc80, nuf2, nusap1, pmaip1, prc1a, prc1b, sgo1, si: dkey-225f5.4, smc2, smc4, top2a, tprb, zgc:86764]
GO:0000793	condensed chromosome	GO_CellularComponent-EBI-UniProt-GOA-ACAP-ARAP_20.06.2024_00h00	1.00036e-08	2.19603e-07	1.92558e-05	6.85987e-05	[6]	Group58	17.4757	18	[anapc16, bub1, chpt1, ercc6l, gpatch11, incenp, kif2c, knstrn, kntc1, ncapd2, ncapg, ndc80, nuf2, plk1, rad50, si: dkey-225f5.4, si:ch211-225g23.1, smc2]
GO:0005819	spindle	GO_CellularComponent-EBI-UniProt-GOA-ACAP-ARAP_20.06.2024_00h00	5.08861e-08	9.77437e-07	1.92558e-05	6.85987e-05	[5, 7]	Group58	13.7255	21	[aspm, cdca8, cenpf, ckap2l, dlgap5, hspb1, incenp, kif11, kif18a, kif2c, kifc1, knstrn, kntc1, numa1, nusap1, odf2b, plk1, prc1a, prc1b, tpx2, zgc:86764]
GO:0007088	regulation of mitotic nuclear division	GO_BiologicalProcess-EBI-UniProt-GOA-ACAP-ARAP_20.06.2024_00h00	3.96171e-05	0.000326134	1.92558e-05	6.85987e-05	[4, 5, 6, 7, 8]	Group58	20.5128	8	[bub1, bub1bb, kntc1, mcl1a, mki67, ndc80, pmaip1, si: dkey-225f5.4]
GO:0015630	microtubule cytoskeleton	GO_CellularComponent-EBI-UniProt-GOA-ACAP-ARAP_20.06.2024_00h00	3.21153e-06	3.70129e-05	1.92558e-05	6.85987e-05	[6]	Group58	7.03593	47	[aspm, bbs5, ccna2, ccnb1, cdca8, cenpe, cenpf, ckap2l, dlgap5, dynlt1, haus5, hspb1, hspb11, incenp, kif11, kif14, kif15, kif16bb, kif18a, kif20a, kif20ba, kif20bb, kif22, kif23, kif2c, kif4, kifap3b, kifc1, knstrn, kntc1, map7d1b, map7d2b, nek2, numa1, nusap1, odf2b, plk1, plk4, prc1a, prc1b, si:ch211-114n24.6, si:dkey-187j14.4, tppp2, tpx2, tuba8l3, tubb5, zgc:86764]
GO:0051225	spindle assembly	GO_BiologicalProcess-EBI-UniProt-GOA-ACAP-ARAP_20.06.2024_00h00	0.000329206	0.00182848	1.92558e-05	6.85987e-05	[4, 5, 7, 8]	Group58	15.3846	8	[haus5, kif11, kif23, kifc1, prc1a, prc1b, tprb, zgc:86764]
GO:0140694	non-membrane-bounded organelle assembly	GO_BiologicalProcess-EBI-UniProt-GOA-ACAP-ARAP_20.06.2024_00h00	0.00127865	0.00556094	1.92558e-05	6.85987e-05	[6]	Group58	7.45098	19	[desma, dlgap5, haus5, kif11, kif23, kifc1, kntc1, mybpc2b, mybpha, nip7, prc1a, prc1b, rps5, si:ch211-225g23.1, tcap, tnnt1, tnnt2c, tprb, zgc:86764]
GO:0005874	microtubule	GO_CellularComponent-EBI-UniProt-GOA-ACAP-ARAP_20.06.2024_00h00	8.18132e-05	0.000554645	1.92558e-05	6.85987e-05	[6, 7]	Group58	8.24373	23	[cenpe, incenp, kif11, kif14, kif15, kif16bb, kif18a, kif20a, kif20ba, kif20bb, kif22, kif23, kif2c, kifc1, knstrn, kntc1, numa1, nusap1, si:ch211-114n24.6, tppp2, tpx2, tuba8l3, tubb5]
GO:0005882	intermediate filament	GO_CellularComponent-EBI-UniProt-GOA-ACAP-ARAP_20.06.2024_00h00	5.31823e-05	0.000408617	1.92558e-05	6.85987e-05	[6, 7]	Group58	14.2857	11	[desma, krt18a.2, krt5, krt96, lmna, lmnb1, nefmb, ppl, si:dkey-183i3.5, tchp, zgc:136930]
GO:0051256	mitotic spindle midzone assembly	GO_BiologicalProcess-EBI-UniProt-GOA-ACAP-ARAP_20.06.2024_00h00	8.09936e-05	0.000557284	1.92558e-05	6.85987e-05	[4, 5, 6, 7, 8, 9, 10]	Group58	50	4	[kif23, prc1a, prc1b, zgc:86764]
GO:0072686	mitotic spindle	GO_CellularComponent-EBI-UniProt-GOA-ACAP-ARAP_20.06.2024_00h00	7.23347e-06	7.5787e-05	1.92558e-05	6.85987e-05	[6, 8]	Group58	21.9512	9	[ckap2l, kif11, kif18a, kifc1, knstrn, nusap1, prc1a, prc1b, zgc:86764]
